# Supplementary material for: Redox proteomics of PANC-1 cells reveals the significance of HIF-1 signaling protein oxidation in pancreatic ductal adenocarcinoma pathogenesis
Source: J Transl Med. 2024 Mar 16;22:287. doi: 10.1186/s12967-024-05068-z (PMC10944602; doi:10.1186/s12967-024-05068-z)
Supplement: Supplementary file 2 — Additional file 2: Table S1. Detailed information of protein oxidization sites identified in HPDE6c7 and PANC-1 cells. [file 12967_2024_5068_MOESM2_ESM.xlsx]

## Sheet: Site_quant Normalized
Table S1. Detailed information of protein oxidization sites identified in HPDE6c7 and PANC-1 cells.
Modification sites information																		Protein quantitation						Normalized modification sites quantitation
Protein accession	Position	Amino acid	Protein description	Gene name	Localization probability	PEP	Score	Charge	Modified sequence	Mass error [ppm]	MS/MS Counts	HPDE6c1	HPDE6c2	HPDE6c3	PANC1_1	PANC1_2	PANC1_3	HPDE6c1	HPDE6c2	HPDE6c3	PANC1_1	PANC1_2	PANC1_3	HPDE6c1	HPDE6c2	HPDE6c3	PANC1_1	PANC1_2	PANC1_3	PANC_1/HPDE6c Ratio	PANC_1/HPDE6c P value
A0AV96	273	C	RNA-binding protein 47 OS=Homo sapiens OX=9606 GN=RBM47 PE=1 SV=2	RBM47	1	0.002359	68.463	3	SFGQFNPGC(1)VER	0.23966	1	1.267	1.34	1.407	0.62	0.651	0.714	1.51	1.443	1.545	0.475	0.489	0.464	0.839	0.929	0.911	1.305	1.331	1.539	1.558	0.00188647
A0FGR8	181	C	Extended synaptotagmin-2 OS=Homo sapiens OX=9606 GN=ESYT2 PE=1 SV=1	ESYT2	1	0.00804897	52.254	4	AC(1)DLPAWVHFPDTER	-0.65827	1	1.361	1.287	1.379	0.589	0.606	0.778	1.146	1.14	1.108	0.852	0.851	0.843	1.188	1.129	1.245	0.691	0.712	0.923	0.653	0.0107065
A0JNW5	81	C	UHRF1-binding protein 1-like OS=Homo sapiens OX=9606 GN=UHRF1BP1L PE=1 SV=2	UHRF1BP1L	1	0.0275866	43.419	3	THPIC(1)LSLDK	0.86192	1							0.683	0.731	0.722	1.296	1.314	1.3
A1L0T0	568	C	2-hydroxyacyl-CoA lyase 2 OS=Homo sapiens OX=9606 GN=ILVBL PE=1 SV=2	ILVBL	1	0.00467634	50.358	3	EQVPSLGSNVAC(1)GLAYTDYHK	0.40111	1							1.112	1.133	1.131	0.885	0.882	0.843
A1L390	159	C	Pleckstrin homology domain-containing family G member 3 OS=Homo sapiens OX=9606 GN=PLEKHG3 PE=1 SV=1	PLEKHG3	1	3.85079e-06	98.165	4	DLDSC(1)NSDPVAVASC(1)FVER	-0.062475	1							1.159	1.192	1.268	0.826	0.738	0.808
A1L390	169	C	Pleckstrin homology domain-containing family G member 3 OS=Homo sapiens OX=9606 GN=PLEKHG3 PE=1 SV=1	PLEKHG3	1	3.85079e-06	98.165	4	DLDSC(1)NSDPVAVASC(1)FVER	-0.062475	1							1.159	1.192	1.268	0.826	0.738	0.808
A1X283	664	C	SH3 and PX domain-containing protein 2B OS=Homo sapiens OX=9606 GN=SH3PXD2B PE=1 SV=3	SH3PXD2B	1	0.00237563	68.919	3	TEPPQGEDQVDIC(1)NLR	0.048308	1							0.674	0.698	0.728	1.358	1.341	1.29
Q7Z570	59	C	Zinc finger protein 804A OS=Homo sapiens OX=9606 GN=ZNF804A PE=2 SV=3	ZNF804A	1	0.0012617	82.171	3	ANFYC(1)ELC(1)DK	-0.20655	1
Q7Z570	62	C	Zinc finger protein 804A OS=Homo sapiens OX=9606 GN=ZNF804A PE=2 SV=3	ZNF804A	1	0.0012617	82.171	3	ANFYC(1)ELC(1)DK	-0.20655	1
A5YKK6	1287	C	CCR4-NOT transcription complex subunit 1 OS=Homo sapiens OX=9606 GN=CNOT1 PE=1 SV=2	CNOT1	1	0.00607069	71.223	3	FEIEVLC(1)K	-0.54197	1	1.504	1.179	1.053	0.891	0.918	0.455	0.97	0.931	0.96	1.047	1.064	1.044	1.551	1.266	1.097	0.851	0.863	0.436	0.549	0.0616051
A6NDG6	243	C	Glycerol-3-phosphate phosphatase OS=Homo sapiens OX=9606 GN=PGP PE=1 SV=1	PGP	1	2.96319e-05	96.993	3	FIFDC(1)VSQEYGINPER	-0.4539	1	0.806	1.028	0.963	1.124	1.007	1.072	0.386	0.434	0.44	1.582	1.59	1.639	2.088	2.369	2.189	0.71	0.633	0.654	0.3	1.80721e-05
P68363	315	C	Tubulin alpha-1B chain OS=Homo sapiens OX=9606 GN=TUBA1B PE=1 SV=1	TUBA1B	0.997026	1.20851e-05	135.87	2	YMAC(0.997)C(0.003)LLYR	-0.56085	6	0.959	0.868	0.874	1.15	1.081	1.069
P68363	316	C	Tubulin alpha-1B chain OS=Homo sapiens OX=9606 GN=TUBA1B PE=1 SV=1	TUBA1B	0.935431	6.42407e-05	119.27	3	YMAC(0.065)C(0.935)LLYR	-1.106	6	0.913	0.85	0.835	1.173	1.125	1.103
A7MBM2	353	C	Protein dispatched homolog 2 OS=Homo sapiens OX=9606 GN=DISP2 PE=2 SV=2	DISP2	1	1.13748e-05	126.17	3	SSC(1)LDTTQADAAR	-0.74032	1	1.064	1.047	1.263	0.861	0.903	0.862	0.861	0.863	0.676	1.082	1.349	1.21	1.236	1.213	1.868	0.796	0.669	0.712	0.504	0.0112477
A8MWY0	73	C	Endosome/lysosome-associated apoptosis and autophagy regulator family member 2 OS=Homo sapiens OX=9606 GN=ELAPOR2 PE=1 SV=2	ELAPOR2	1	0.000246598	84.566	3	DYHFEYTEC(1)DSSGSR	0.66552	1	1.525	1.328	1.433	0.531	0.576	0.606
A8MWY0	103	C	Endosome/lysosome-associated apoptosis and autophagy regulator family member 2 OS=Homo sapiens OX=9606 GN=ELAPOR2 PE=1 SV=2	ELAPOR2	1	0.000248565	89.506	4	EC(1)TFSC(1)ASGEYLEMK	1.2658	1
A8MWY0	107	C	Endosome/lysosome-associated apoptosis and autophagy regulator family member 2 OS=Homo sapiens OX=9606 GN=ELAPOR2 PE=1 SV=2	ELAPOR2	1	0.000248565	89.506	4	EC(1)TFSC(1)ASGEYLEMK	1.2658	1
A8MWY0	604	C	Endosome/lysosome-associated apoptosis and autophagy regulator family member 2 OS=Homo sapiens OX=9606 GN=ELAPOR2 PE=1 SV=2	ELAPOR2	1	7.34793e-08	134.44	3	IYSITATNAVDGVASSC(1)R	-0.10506	1	1.406	1.27	1.394	0.644	0.647	0.638
A8MWY0	827	C	Endosome/lysosome-associated apoptosis and autophagy regulator family member 2 OS=Homo sapiens OX=9606 GN=ELAPOR2 PE=1 SV=2	ELAPOR2	1	0.00253256	67.519	3	SSTATTSC(1)INGR	0.12427	1
A8MWY0	454	C	Endosome/lysosome-associated apoptosis and autophagy regulator family member 2 OS=Homo sapiens OX=9606 GN=ELAPOR2 PE=1 SV=2	ELAPOR2	1	0.000550882	94.309	2	TSC(1)FNVGNSK	-0.070463	1	1.57	1.386	1.489	0.615	0.436	0.505
Q99613	752	C	Eukaryotic translation initiation factor 3 subunit C OS=Homo sapiens OX=9606 GN=EIF3C PE=1 SV=1	EIF3C	1	3.09885e-20	196.48	4	TC(1)HSFIINEK	0.1797	2	1.155	1.189	1.13	0.842	0.862	0.823	0.826	0.845	0.843	1.164	1.188	1.182	1.398	1.407	1.34	0.723	0.726	0.696	0.517	5.4447e-06
O00115	308	C	Deoxyribonuclease-2-alpha OS=Homo sapiens OX=9606 GN=DNASE2 PE=1 SV=2	DNASE2	1	3.34171e-06	123.8	3	GPWTC(1)VGDMNR	0.13677	3	1.263	0.945	0.969	1.083	0.885	0.855	1.134	1.068	1.16	0.904	0.922	0.849	1.114	0.885	0.835	1.198	0.96	1.007	1.117	0.362474
O00116	565	C	Alkyldihydroxyacetonephosphate synthase, peroxisomal OS=Homo sapiens OX=9606 GN=AGPS PE=1 SV=1	AGPS	1	0.01986	46.592	3	GVQFAPFSTC(1)R	-0.078237	1							1.176	1.148	1.148	0.844	0.829	0.857
O00116	404	C	Alkyldihydroxyacetonephosphate synthase, peroxisomal OS=Homo sapiens OX=9606 GN=AGPS PE=1 SV=1	AGPS	1	1.06781e-05	97.836	3	YGSVAFPNFEQGVAC(1)LR	-0.072716	1	1.259	1.537	1.179	0.646	0.814	0.564	1.176	1.148	1.148	0.844	0.829	0.857	1.071	1.339	1.027	0.765	0.982	0.658	0.7	0.0634864
O00124	174	C	UBX domain-containing protein 8 OS=Homo sapiens OX=9606 GN=UBXN8 PE=1 SV=2	UBXN8	1	0.00483484	56.147	3	PLTEFPSPAEQPTC(1)K	0.26129	1	1.483	1.338	1.174	0.743	0.618	0.643
O00148	62	C	ATP-dependent RNA helicase DDX39A OS=Homo sapiens OX=9606 GN=DDX39A PE=1 SV=2	DDX39A	1	3.05447e-19	136	4	AIVDC(1)GFEHPSEVQHEC(1)IPQAILGMDVLCQAK	-0.32918	5							1.077	1.045	1.162	0.905	0.947	0.824
O00148	74	C	ATP-dependent RNA helicase DDX39A OS=Homo sapiens OX=9606 GN=DDX39A PE=1 SV=2	DDX39A	1	3.05447e-19	136	5	AIVDC(1)GFEHPSEVQHEC(1)IPQAILGMDVLCQAK	-0.34883	3							1.077	1.045	1.162	0.905	0.947	0.824
O00148	86	C	ATP-dependent RNA helicase DDX39A OS=Homo sapiens OX=9606 GN=DDX39A PE=1 SV=2	DDX39A	0.999969	0.000295279	58.861	5	AIVDC(0.999)GFEHPSEVQHEC(0.001)IPQAILGMDVLC(1)QAK	-0.75567	2							1.077	1.045	1.162	0.905	0.947	0.824
O00148	164	C	ATP-dependent RNA helicase DDX39A OS=Homo sapiens OX=9606 GN=DDX39A PE=1 SV=2	DDX39A	1	0.00802266	54.343	4	NC(1)PHVVVGTPGR	0.35459	1							1.077	1.045	1.162	0.905	0.947	0.824
O00151	263	C	PDZ and LIM domain protein 1 OS=Homo sapiens OX=9606 GN=PDLIM1 PE=1 SV=4	PDLIM1	1	9.0634e-06	122.52	3	C(1)GTGIVGVFVK	-0.29562	4	1.146	1.121	1.188	0.857	0.808	0.881	0.815	0.806	0.825	1.231	1.172	1.195	1.406	1.391	1.44	0.696	0.689	0.737	0.501	7.70251e-06
O00151	73	C	PDZ and LIM domain protein 1 OS=Homo sapiens OX=9606 GN=PDLIM1 PE=1 SV=4	PDLIM1	1	0.00049794	84.169	3	GC(1)TDNLTLTVAR	0.7886	1	1.105	0.877	1.193	0.986	0.929	0.91	0.815	0.806	0.825	1.231	1.172	1.195	1.356	1.088	1.446	0.801	0.793	0.762	0.606	0.00482553
O00154	100	C	Cytosolic acyl coenzyme A thioester hydrolase OS=Homo sapiens OX=9606 GN=ACOT7 PE=1 SV=3	ACOT7	1	0.0100883	78.002	2	C(1)VAALAR	-0.0070283	1	1.292	1.233	1.239	0.782	0.709	0.746	0.792	0.774	0.784	1.232	1.242	1.231	1.631	1.593	1.58	0.635	0.571	0.606	0.377	7.04533e-06
O00159	585	C	Unconventional myosin-Ic OS=Homo sapiens OX=9606 GN=MYO1C PE=1 SV=4	MYO1C	1	0.000928796	85.731	3	NPIMSQC(1)FDR	-0.083143	2	1.078	1.051	1.006	1.028	0.903	0.934	0.883	0.904	0.895	1.118	1.117	1.122	1.221	1.163	1.124	0.919	0.808	0.832	0.729	0.00229714
O00159	679	C	Unconventional myosin-Ic OS=Homo sapiens OX=9606 GN=MYO1C PE=1 SV=4	MYO1C	1	0.00043982	84.658	2	SLC(1)PETWPTWAGR	-0.44597	2	1.022	0.964	0.942	1.084	0.972	1.015	0.883	0.904	0.895	1.118	1.117	1.122	1.157	1.066	1.053	0.97	0.87	0.905	0.838	0.0151503
O00161	112	C	Synaptosomal-associated protein 23 OS=Homo sapiens OX=9606 GN=SNAP23 PE=1 SV=1	SNAP23	1	4.11053e-06	122.31	2	TTWGDGGENSPC(1)NVVSK	0.9517	2	1.445	1.249	1.083	0.787	0.659	0.777	0.785	0.686	0.794	1.314	1.26	1.27	1.841	1.821	1.364	0.599	0.523	0.612	0.345	0.000651095
O00170	90	C	AH receptor-interacting protein OS=Homo sapiens OX=9606 GN=AIP PE=1 SV=2	AIP	1	0.00680793	65.627	2	EGEIAQFLC(1)DIK	-0.46397	1							0.576	0.585	0.587	1.42	1.43	1.408
O00214	75	C	Galectin-8 OS=Homo sapiens OX=9606 GN=LGALS8 PE=1 SV=4	LGALS8	1	0.00365123	61.423	3	AGC(1)IVC(1)NTLINEK	-0.62256	1							0.932	0.938	0.88	1.126	1.134	1.068
O00214	78	C	Galectin-8 OS=Homo sapiens OX=9606 GN=LGALS8 PE=1 SV=4	LGALS8	1	0.00365123	61.423	3	AGC(1)IVC(1)NTLINEK	-0.62256	1							0.932	0.938	0.88	1.126	1.134	1.068
O00220	221	C	Tumor necrosis factor receptor superfamily member 10A OS=Homo sapiens OX=9606 GN=TNFRSF10A PE=1 SV=3	TNFRSF10A	1	2.97383e-06	132.59	3	DC(1)TPWSDIEC(1)VHK	-0.050121	5							1.025	1.09	1.086	0.867	0.93	1.006
O00220	229	C	Tumor necrosis factor receptor superfamily member 10A OS=Homo sapiens OX=9606 GN=TNFRSF10A PE=1 SV=3	TNFRSF10A	1	2.97383e-06	132.59	3	DC(1)TPWSDIEC(1)VHK	-0.050121	5							1.025	1.09	1.086	0.867	0.93	1.006
O00231	202	C	26S proteasome non-ATPase regulatory subunit 11 OS=Homo sapiens OX=9606 GN=PSMD11 PE=1 SV=3	PSMD11	1	4.09217e-07	142.43	3	TTANAIYC(1)PPK	0.13713	4	1.141	1.107	1.116	0.97	0.797	0.868	0.758	0.769	0.79	1.212	1.224	1.26	1.505	1.44	1.413	0.8	0.651	0.689	0.491	0.000371551
O00233	81	C	26S proteasome non-ATPase regulatory subunit 9 OS=Homo sapiens OX=9606 GN=PSMD9 PE=1 SV=3	PSMD9	1	0.00330957	64.55	4	HNIIC(1)LQNDHK	-0.12829	1	1.277	1.207	1.287	0.748	0.776	0.705	0.825	0.79	0.821	1.218	1.193	1.221	1.548	1.528	1.568	0.614	0.65	0.577	0.396	1.23875e-05
O00244	12	C	Copper transport protein ATOX1 OS=Homo sapiens OX=9606 GN=ATOX1 PE=1 SV=1	ATOX1	1	6.95271e-08	131.82	4	HEFSVDMTC(1)GGC(1)AEAVSR	-1.0124	4							0.692	0.691	0.668	1.279	1.215	1.51
O00244	15	C	Copper transport protein ATOX1 OS=Homo sapiens OX=9606 GN=ATOX1 PE=1 SV=1	ATOX1	1	6.95271e-08	131.82	4	HEFSVDMTC(1)GGC(1)AEAVSR	-1.0124	4							0.692	0.691	0.668	1.279	1.215	1.51
O00255	426	C	Menin OS=Homo sapiens OX=9606 GN=MEN1 PE=1 SV=4	MEN1	1	0.0189185	56.011	3	FYDGIC(1)K	0.17863	1							1.067	1.092	1.056	0.854	0.859	0.931
O15173	159	C	Membrane-associated progesterone receptor component 2 OS=Homo sapiens OX=9606 GN=PGRMC2 PE=1 SV=1	PGRMC2	1	0.00714858	64.297	3	GLATFC(1)LDK	-0.0072323	1	1.447	1.19	0.953	0.686	0.851	0.873	1.242	1.177	1.23	0.773	0.778	0.76	1.165	1.011	0.775	0.887	1.094	1.149	1.061	0.666164
O00267	638	C	Transcription elongation factor SPT5 OS=Homo sapiens OX=9606 GN=SUPT5H PE=1 SV=1	SUPT5H	1	8.54664e-05	120.07	2	LVENGGMFVC(1)K	3.0985	4	1.187	1.063	1.115	0.958	0.781	0.896	0.692	0.698	0.67	1.33	1.338	1.3	1.715	1.523	1.664	0.72	0.584	0.689	0.407	0.0002459
O00273	38	C	DNA fragmentation factor subunit alpha OS=Homo sapiens OX=9606 GN=DFFA PE=1 SV=1	DFFA	1	0.0100995	51.939	3	EQHGVAASC(1)LEDLR	-0.39737	1	1.299	1.375	1.258	0.774	0.671	0.623	0.697	0.722	0.668	1.359	1.28	1.273	1.864	1.904	1.883	0.57	0.524	0.489	0.28	9.03785e-06
O00287	141	C	Regulatory factor X-associated protein OS=Homo sapiens OX=9606 GN=RFXAP PE=1 SV=1	RFXAP	1	1.84294e-06	140.93	3	TC(1)TYEGC(1)SETTSQVAK	-0.62099	3	1.479	1.274	1.197	0.681	0.694	0.676	1.167	1.058	1.104	0.86	1.002	0.809	1.267	1.204	1.084	0.792	0.693	0.836	0.653	0.00408714
O00287	146	C	Regulatory factor X-associated protein OS=Homo sapiens OX=9606 GN=RFXAP PE=1 SV=1	RFXAP	1	1.84294e-06	140.93	3	TC(1)TYEGC(1)SETTSQVAK	-0.62099	2							1.167	1.058	1.104	0.86	1.002	0.809
O00299	89	C	Chloride intracellular channel protein 1 OS=Homo sapiens OX=9606 GN=CLIC1 PE=1 SV=4	CLIC1	1	7.51889e-06	134.68	2	IEEFLEAVLC(1)PPR	0.17328	3	0.592	0.674	0.618	1.542	1.152	1.422	0.358	0.362	0.378	1.64	1.632	1.593	1.654	1.862	1.635	0.94	0.706	0.893	0.493	0.00185261
O00299	24	C	Chloride intracellular channel protein 1 OS=Homo sapiens OX=9606 GN=CLIC1 PE=1 SV=4	CLIC1	1	0.00220226	77.662	3	IGNC(1)PFSQR	-0.48015	1	1.228	1.253	1.271	0.884	0.663	0.701	0.358	0.362	0.378	1.64	1.632	1.593	3.43	3.461	3.362	0.539	0.406	0.44	0.135	1.8773e-05
O00299	191	C	Chloride intracellular channel protein 1 OS=Homo sapiens OX=9606 GN=CLIC1 PE=1 SV=4	CLIC1	1	0.000183113	107.47	3	LHIVQVVC(1)K	3.0589	1	0.687	0.742	0.787	1.346	1.314	1.124	0.358	0.362	0.378	1.64	1.632	1.593	1.919	2.05	2.082	0.821	0.805	0.706	0.385	5.80974e-05
O00300	124	C	Tumor necrosis factor receptor superfamily member 11B OS=Homo sapiens OX=9606 GN=TNFRSF11B PE=1 SV=3	TNFRSF11B	1	0.0135577	46.249	3	SC(1)PPGFGVVQAGTPER	1.4549	1
O00339	918	C	Matrilin-2 OS=Homo sapiens OX=9606 GN=MATN2 PE=1 SV=4	MATN2	1	2.6277e-05	112.67	3	C(1)ENLIMFQNLANEEVR	2.5734	1	1.437	1.648	1.458	0.522	0.391	0.545	1.335	1.252	1.325	0.668	0.688	0.617	1.076	1.316	1.1	0.781	0.568	0.883	0.639	0.0345458
O00339	51	C	Matrilin-2 OS=Homo sapiens OX=9606 GN=MATN2 PE=1 SV=4	MATN2	1	3.45549e-05	99.451	3	THPQTALLESSC(1)ENKR	0.27989	2	1.501	1.358	1.337	0.678	0.586	0.54	1.335	1.252	1.325	0.668	0.688	0.617	1.124	1.085	1.009	1.015	0.852	0.875	0.852	0.0619318
O00339	488	C	Matrilin-2 OS=Homo sapiens OX=9606 GN=MATN2 PE=1 SV=4	MATN2	1	9.30597e-08	119.38	5	VDYC(1)LLSDHGC(1)EYSC(1)VNMDR	0.98864	2							1.335	1.252	1.325	0.668	0.688	0.617
O00339	495	C	Matrilin-2 OS=Homo sapiens OX=9606 GN=MATN2 PE=1 SV=4	MATN2	1	9.30597e-08	119.38	5	VDYC(1)LLSDHGC(1)EYSC(1)VNMDR	0.98864	2							1.335	1.252	1.325	0.668	0.688	0.617
O00339	499	C	Matrilin-2 OS=Homo sapiens OX=9606 GN=MATN2 PE=1 SV=4	MATN2	1	9.30597e-08	119.38	5	VDYC(1)LLSDHGC(1)EYSC(1)VNMDR	0.98864	2							1.335	1.252	1.325	0.668	0.688	0.617
O00391	101	C	Sulfhydryl oxidase 1 OS=Homo sapiens OX=9606 GN=QSOX1 PE=1 SV=3	QSOX1	1	9.72103e-09	134.37	4	PALYLAALDC(1)AEETNSAVC(1)R	-0.15777	3	1.651	1.501	1.788	0.424	0.288	0.348	1.293	1.273	1.327	0.644	0.677	0.634	1.277	1.179	1.347	0.658	0.425	0.549	0.429	0.00290799
O00391	110	C	Sulfhydryl oxidase 1 OS=Homo sapiens OX=9606 GN=QSOX1 PE=1 SV=3	QSOX1	1	9.72103e-09	134.37	4	PALYLAALDC(1)AEETNSAVC(1)R	-0.15777	3	1.651	1.501	1.788	0.424	0.288	0.348	1.293	1.273	1.327	0.644	0.677	0.634	1.277	1.179	1.347	0.658	0.425	0.549	0.429	0.00290799
O00391	452	C	Sulfhydryl oxidase 1 OS=Homo sapiens OX=9606 GN=QSOX1 PE=1 SV=3	QSOX1	1	7.42529e-05	90.561	5	DC(1)ASHFEQMAAASMHR	0.12658	3	1.33	1.235	1.296	0.819	0.642	0.679	1.293	1.273	1.327	0.644	0.677	0.634	1.029	0.97	0.977	1.272	0.948	1.071	1.106	0.343745
O00391	393	C	Sulfhydryl oxidase 1 OS=Homo sapiens OX=9606 GN=QSOX1 PE=1 SV=3	QSOX1	1	0.00107266	70.47	4	KVNWIGC(1)QGSEPHFR	-0.1876	1							1.293	1.273	1.327	0.644	0.677	0.634
O00400	496	C	Acetyl-coenzyme A transporter 1 OS=Homo sapiens OX=9606 GN=SLC33A1 PE=1 SV=1	SLC33A1	1	4.56635e-13	172.21	2	TPDAVELC(1)K	0.20718	4	1.3	1.124	1.061	0.869	0.827	0.818	1.178	1.174	1.168	0.813	0.83	0.834	1.104	0.957	0.908	1.069	0.996	0.981	1.026	0.681202
O00410	348	C	Importin-5 OS=Homo sapiens OX=9606 GN=IPO5 PE=1 SV=4	IPO5	1	0.00939226	75.269	2	MAC(1)GLGGK	-3.9462	1	1.254	1.183	1.226	0.809	0.779	0.748	0.784	0.78	0.784	1.228	1.252	1.216	1.599	1.517	1.564	0.659	0.622	0.615	0.405	4.26721e-06
O00410	560	C	Importin-5 OS=Homo sapiens OX=9606 GN=IPO5 PE=1 SV=4	IPO5	1	8.43073e-14	182.64	2	TIEC(1)ISLIGLAVGK	-0.13941	2	1.217	0.934	1.097	1.014	0.86	0.878	0.784	0.78	0.784	1.228	1.252	1.216	1.552	1.197	1.399	0.826	0.687	0.722	0.539	0.00274276
O00410	972	C	Importin-5 OS=Homo sapiens OX=9606 GN=IPO5 PE=1 SV=4	IPO5	1	2.1615e-05	106.28	4	TKENVNATENC(1)ISAVGK	0.58106	2	1.462	1.265	1.442	0.633	0.504	0.693	0.784	0.78	0.784	1.228	1.252	1.216	1.865	1.622	1.839	0.515	0.403	0.57	0.279	0.000331694
O00410	473	C	Importin-5 OS=Homo sapiens OX=9606 GN=IPO5 PE=1 SV=4	IPO5	1	8.06531e-11	155.22	4	VQAHAAAALINFTEDC(1)PK	-0.039162	1	1.336	1.123	1.3	0.627	0.775	0.839	0.784	0.78	0.784	1.228	1.252	1.216	1.704	1.44	1.658	0.511	0.619	0.69	0.379	0.000671795
O00411	398	C	DNA-directed RNA polymerase, mitochondrial OS=Homo sapiens OX=9606 GN=POLRMT PE=1 SV=2	POLRMT	1	0.00102512	101.11	3	TLQC(1)LFEK	-0.51134	3	1.769	1.371	1.468	0.5	0.435	0.459	1.33	1.168	1.284	0.746	0.726	0.715	1.33	1.174	1.143	0.67	0.599	0.642	0.524	0.000346617
O00422	26	C	Histone deacetylase complex subunit SAP18 OS=Homo sapiens OX=9606 GN=SAP18 PE=1 SV=1	SAP18	1	0.00503722	89.673	3	TC(1)PLLLR	-0.16911	2	1.281	1.295	1.18	0.787	0.755	0.702	1.219	1.215	1.205	0.769	0.785	0.78	1.051	1.066	0.979	1.023	0.962	0.9	0.932	0.191627
O00462	732	C	Beta-mannosidase OS=Homo sapiens OX=9606 GN=MANBA PE=1 SV=3	MANBA	1	0.000258854	88.087	4	VHTWSSLEPVC(1)SR	0.91038	1	0.921	0.935	0.889	1.117	0.976	1.163	0.882	0.863	0.922	1.087	1.137	1.075	1.044	1.083	0.964	1.028	0.858	1.082	0.96	0.601892
O00468	2039	C	Agrin OS=Homo sapiens OX=9606 GN=AGRN PE=1 SV=6	AGRN	1	4.96238e-05	105.86	3	AYGTGFVGC(1)LR	-0.026932	3	1.283	1.21	1.229	0.819	0.704	0.755	1.208	1.246	1.215	0.756	0.788	0.736	1.062	0.971	1.012	1.083	0.893	1.026	0.986	0.802874
O00468	826	C	Agrin OS=Homo sapiens OX=9606 GN=AGRN PE=1 SV=6	AGRN	1	0.000277429	101.72	2	C(1)EPGFWNFR	0.24117	5	1.358	1.394	1.404	0.642	0.611	0.591	1.208	1.246	1.215	0.756	0.788	0.736	1.124	1.119	1.156	0.849	0.775	0.803	0.714	0.000288447
O00468	859	C	Agrin OS=Homo sapiens OX=9606 GN=AGRN PE=1 SV=6	AGRN	1	1.45032e-06	141.32	4	DDC(1)EQMTGLC(1)SC(1)K	1.9679	1							1.208	1.246	1.215	0.756	0.788	0.736
O00468	866	C	Agrin OS=Homo sapiens OX=9606 GN=AGRN PE=1 SV=6	AGRN	1	1.45032e-06	141.32	4	DDC(1)EQMTGLC(1)SC(1)K	1.9679	1							1.208	1.246	1.215	0.756	0.788	0.736
O00468	868	C	Agrin OS=Homo sapiens OX=9606 GN=AGRN PE=1 SV=6	AGRN	1	1.45032e-06	141.32	4	DDC(1)EQMTGLC(1)SC(1)K	1.9679	1							1.208	1.246	1.215	0.756	0.788	0.736
O00468	395	C	Agrin OS=Homo sapiens OX=9606 GN=AGRN PE=1 SV=6	AGRN	1	0.000555313	83.429	2	DQC(1)PEPC(1)R	0.67953	2							1.208	1.246	1.215	0.756	0.788	0.736
O00468	399	C	Agrin OS=Homo sapiens OX=9606 GN=AGRN PE=1 SV=6	AGRN	1	0.000555313	83.429	2	DQC(1)PEPC(1)R	0.67953	2							1.208	1.246	1.215	0.756	0.788	0.736
O00468	546	C	Agrin OS=Homo sapiens OX=9606 GN=AGRN PE=1 SV=6	AGRN	1	1.68735e-05	110.86	2	FGALC(1)EAETGR	-0.3068	2	1.452	1.418	1.405	0.632	0.532	0.56	1.208	1.246	1.215	0.756	0.788	0.736	1.202	1.138	1.156	0.836	0.675	0.761	0.65	0.00245848
O00468	750	C	Agrin OS=Homo sapiens OX=9606 GN=AGRN PE=1 SV=6	AGRN	1	3.07881e-07	143.85	2	GLYVAAQGAC(1)R	-0.31349	3	1.361	1.252	1.303	0.735	0.67	0.679	1.208	1.246	1.215	0.756	0.788	0.736	1.127	1.005	1.072	0.972	0.85	0.923	0.857	0.038928
O00468	2065	C	Agrin OS=Homo sapiens OX=9606 GN=AGRN PE=1 SV=6	AGRN	1	3.74416e-11	138.3	5	HPLHLLEDAVTKPELRPC(1)PTP	-0.49794	2	1.262	1.357	1.499	0.569	0.643	0.67	1.208	1.246	1.215	0.756	0.788	0.736	1.045	1.089	1.234	0.753	0.816	0.91	0.736	0.0144296
O00468	202	C	Agrin OS=Homo sapiens OX=9606 GN=AGRN PE=1 SV=6	AGRN	1	3.01872e-19	152.95	5	KSPC(1)PSVVAPVC(1)GSDASTYSNEC(1)ELQR	-0.64887	1							1.208	1.246	1.215	0.756	0.788	0.736
O00468	210	C	Agrin OS=Homo sapiens OX=9606 GN=AGRN PE=1 SV=6	AGRN	1	3.01872e-19	152.95	5	KSPC(1)PSVVAPVC(1)GSDASTYSNEC(1)ELQR	-0.64887	1							1.208	1.246	1.215	0.756	0.788	0.736
O00468	221	C	Agrin OS=Homo sapiens OX=9606 GN=AGRN PE=1 SV=6	AGRN	1	3.01872e-19	152.95	5	KSPC(1)PSVVAPVC(1)GSDASTYSNEC(1)ELQR	-0.64887	1							1.208	1.246	1.215	0.756	0.788	0.736
O00468	357	C	Agrin OS=Homo sapiens OX=9606 GN=AGRN PE=1 SV=6	AGRN	1	1.33422e-06	98.816	4	QAPVC(1)GDDGVTYENDC(1)VMGR	0.080854	5	1.501	1.443	1.366	0.599	0.544	0.546	1.208	1.246	1.215	0.756	0.788	0.736	1.243	1.158	1.124	0.792	0.69	0.742	0.631	0.000753338
O00468	368	C	Agrin OS=Homo sapiens OX=9606 GN=AGRN PE=1 SV=6	AGRN	1	1.33422e-06	98.816	4	QAPVC(1)GDDGVTYENDC(1)VMGR	0.080854	5	1.501	1.443	1.366	0.599	0.544	0.546	1.208	1.246	1.215	0.756	0.788	0.736	1.243	1.158	1.124	0.792	0.69	0.742	0.631	0.000753338
O00468	349	C	Agrin OS=Homo sapiens OX=9606 GN=AGRN PE=1 SV=6	AGRN	1	0.00104489	72.417	5	RPEMLLRPESC(1)PAR	-0.13558	2	1.08	0.814	0.988	1.097	1.073	0.948	1.208	1.246	1.215	0.756	0.788	0.736	0.894	0.653	0.813	1.451	1.362	1.288	1.738	0.00484973
O00468	1128	C	Agrin OS=Homo sapiens OX=9606 GN=AGRN PE=1 SV=6	AGRN	1	1.42737e-61	271.01	2	TPSLDAEGSNC(1)PATK	-0.048096	2	1.423	1.312	1.506	0.634	0.58	0.546	1.208	1.246	1.215	0.756	0.788	0.736	1.178	1.053	1.24	0.839	0.736	0.742	0.668	0.00327278
O00468	440	C	Agrin OS=Homo sapiens OX=9606 GN=AGRN PE=1 SV=6	AGRN	1	0.00140192	95.352	3	TYDSDC(1)WR	0.31397	2	1.441	1.426	1.431	0.596	0.568	0.538	1.208	1.246	1.215	0.756	0.788	0.736	1.193	1.144	1.178	0.788	0.721	0.731	0.637	0.000118104
O00468	937	C	Agrin OS=Homo sapiens OX=9606 GN=AGRN PE=1 SV=6	AGRN	1	2.08921e-10	165.49	3	VC(1)GSDGVTYGNEC(1)QLK	0.045831	3							1.208	1.246	1.215	0.756	0.788	0.736
O00468	948	C	Agrin OS=Homo sapiens OX=9606 GN=AGRN PE=1 SV=6	AGRN	1	2.08921e-10	165.49	3	VC(1)GSDGVTYGNEC(1)QLK	0.045831	3							1.208	1.246	1.215	0.756	0.788	0.736
O00468	421	C	Agrin OS=Homo sapiens OX=9606 GN=AGRN PE=1 SV=6	AGRN	1	0.00013265	114.06	4	VTC(1)DGAYRPVC(1)AQDGR	-0.26119	3							1.208	1.246	1.215	0.756	0.788	0.736
O00468	429	C	Agrin OS=Homo sapiens OX=9606 GN=AGRN PE=1 SV=6	AGRN	1	0.00013265	114.06	4	VTC(1)DGAYRPVC(1)AQDGR	-0.26119	3							1.208	1.246	1.215	0.756	0.788	0.736
O00469	576	C	Procollagen-lysine,2-oxoglutarate 5-dioxygenase 2 OS=Homo sapiens OX=9606 GN=PLOD2 PE=1 SV=2	PLOD2	1	0.00221229	63.16	4	AC(1)DELVEEMEHYGK	-0.71783	1	1.408	1.269	1.35	0.522	0.692	0.759	1.101	1.068	1.064	0.942	0.928	0.878	1.279	1.188	1.269	0.554	0.746	0.864	0.579	0.0133406
O00469	379	C	Procollagen-lysine,2-oxoglutarate 5-dioxygenase 2 OS=Homo sapiens OX=9606 GN=PLOD2 PE=1 SV=2	PLOD2	1	0.00707823	71.692	3	NMGMDFC(1)R	-1.5305	6	1.156	1.062	1.141	0.939	0.851	0.852	1.101	1.068	1.064	0.942	0.928	0.878	1.05	0.994	1.072	0.997	0.917	0.97	0.926	0.0810197
O00469	697	C	Procollagen-lysine,2-oxoglutarate 5-dioxygenase 2 OS=Homo sapiens OX=9606 GN=PLOD2 PE=1 SV=2	PLOD2	1	8.48996e-09	150.27	3	YNC(1)SIESPR	0.28729	2	1.205	1.149	1.148	0.91	0.761	0.827	1.101	1.068	1.064	0.942	0.928	0.878	1.094	1.076	1.079	0.966	0.82	0.942	0.84	0.0257544
P78410	166	C	Butyrophilin subfamily 3 member A2 OS=Homo sapiens OX=9606 GN=BTN3A2 PE=1 SV=2	BTN3A2	1	0.000530264	83.314	3	GYEDGGIHLEC(1)R	-0.74807	1	1.375	1.638	1.395	0.534	0.484	0.574
P78410	126	C	Butyrophilin subfamily 3 member A2 OS=Homo sapiens OX=9606 GN=BTN3A2 PE=1 SV=2	BTN3A2	1	6.73646e-05	116.23	2	YLC(1)YFQDGDFYEK	0.66593	2	1.489	1.51	1.747	0.435	0.423	0.396
O00487	238	C	26S proteasome non-ATPase regulatory subunit 14 OS=Homo sapiens OX=9606 GN=PSMD14 PE=1 SV=1	PSMD14	1	0.00231026	60.307	4	SWMEGLTLQDYSEHC(1)K	0.13563	2							0.744	0.794	0.718	1.251	1.274	1.306
O00505	191	C	Importin subunit alpha-4 OS=Homo sapiens OX=9606 GN=KPNA3 PE=1 SV=2	KPNA3	1	0.00015176	65.425	4	SPHQNVCEQAVWALGNIIGDGPQC(1)R	-0.23703	1							0.856	0.847	0.874	1.154	1.208	1.071
O00560	239	C	Syntenin-1 OS=Homo sapiens OX=9606 GN=SDCBP PE=1 SV=1	SDCBP	1	5.04173e-07	104.89	3	NGLLTEHNIC(1)EINGQNVIGLK	2.1319	1	1.321	1.196	1.241	0.862	0.595	0.785	1.173	1.153	1.153	0.824	0.807	0.861	1.126	1.037	1.076	1.046	0.737	0.912	0.832	0.138009
O00571	317	C	ATP-dependent RNA helicase DDX3X OS=Homo sapiens OX=9606 GN=DDX3X PE=1 SV=3	DDX3X	1	0.00257675	69.346	3	GC(1)HLLVATPGR	0.80757	2							1.005	0.955	0.949	1.042	1.043	1.028
O00571	341	C	ATP-dependent RNA helicase DDX3X OS=Homo sapiens OX=9606 GN=DDX3X PE=1 SV=3	DDX3X	1	0.00388972	84.244	3	IGLDFC(1)K	-0.43141	2	1.134	1.191	1.144	0.898	0.813	0.82	1.005	0.955	0.949	1.042	1.043	1.028	1.128	1.247	1.205	0.862	0.779	0.798	0.681	0.000825754
O00571	468	C	ATP-dependent RNA helicase DDX3X OS=Homo sapiens OX=9606 GN=DDX3X PE=1 SV=3	DDX3X	1	6.53809e-16	143.19	4	KGADSLEDFLYHEGYAC(1)TSIHGDR	0.41333	3	1.195	1.27	1.114	0.904	0.725	0.791	1.005	0.955	0.949	1.042	1.043	1.028	1.189	1.33	1.174	0.868	0.695	0.769	0.631	0.00360405
O00584	121	C	Ribonuclease T2 OS=Homo sapiens OX=9606 GN=RNASET2 PE=1 SV=2	RNASET2	1	9.80847e-14	179.81	4	HGTC(1)AAQVDALNSQK	-0.26767	2	1.168	1.326	1.217	0.847	0.671	0.771	1.176	1.188	1.151	0.842	0.869	0.808	0.993	1.116	1.057	1.006	0.772	0.954	0.863	0.156394
O00584	48	C	Ribonuclease T2 OS=Homo sapiens OX=9606 GN=RNASET2 PE=1 SV=2	RNASET2	1	0.000264855	85.457	4	LIMVQHWPETVC(1)EK	-0.19406	2	1.518	1.12	1.219	0.698	0.693	0.752	1.176	1.188	1.151	0.842	0.869	0.808	1.291	0.943	1.059	0.829	0.797	0.931	0.776	0.0745582
O00622	322	C	CCN family member 1 OS=Homo sapiens OX=9606 GN=CCN1 PE=1 SV=1	CCN1	1	0.000128699	120.15	3	C(1)C(1)TPQLTR	-0.77253	2							1.1	1.114	1.148	0.856	0.88	0.881
O00622	323	C	CCN family member 1 OS=Homo sapiens OX=9606 GN=CCN1 PE=1 SV=1	CCN1	1	0.000128699	120.15	3	C(1)C(1)TPQLTR	-0.77253	2							1.1	1.114	1.148	0.856	0.88	0.881
O00622	355	C	CCN family member 1 OS=Homo sapiens OX=9606 GN=CCN1 PE=1 SV=1	CCN1	1	2.83321e-06	125.41	4	C(1)NYNC(1)PHANEAAFPFYR	-0.029321	3							1.1	1.114	1.148	0.856	0.88	0.881
O00622	359	C	CCN family member 1 OS=Homo sapiens OX=9606 GN=CCN1 PE=1 SV=1	CCN1	1	2.83321e-06	125.41	4	C(1)NYNC(1)PHANEAAFPFYR	-0.029321	3							1.1	1.114	1.148	0.856	0.88	0.881
O00622	303	C	CCN family member 1 OS=Homo sapiens OX=9606 GN=CCN1 PE=1 SV=1	CCN1	1	1.08888e-08	150.35	2	FTYAGC(1)LSVK	0.02242	2	0.698	0.792	1.672	0.689	0.923	1.227	1.1	1.114	1.148	0.856	0.88	0.881	0.635	0.711	1.456	0.805	1.049	1.393	1.159	0.558465
O00622	117	C	CCN family member 1 OS=Homo sapiens OX=9606 GN=CCN1 PE=1 SV=1	CCN1	1	0.000488286	81.431	3	IYQNGESFQPNC(1)K	0.44508	2	1.153	1.115	1.192	0.769	0.778	0.994	1.1	1.114	1.148	0.856	0.88	0.881	1.048	1.001	1.038	0.898	0.884	1.128	0.943	0.460728
O00754	268	C	Lysosomal alpha-mannosidase OS=Homo sapiens OX=9606 GN=MAN2B1 PE=1 SV=3	MAN2B1	1	5.32817e-07	124.26	3	NLC(1)WDVLC(1)VDQPLVEDPR	-0.12873	3	1.127	0.811	1.484	0.927	0.852	0.799	1.16	1.171	1.227	0.768	0.801	0.787	0.972	0.693	1.209	1.207	1.064	1.015	1.143	0.408437
O00754	273	C	Lysosomal alpha-mannosidase OS=Homo sapiens OX=9606 GN=MAN2B1 PE=1 SV=3	MAN2B1	1	5.32817e-07	124.26	3	NLC(1)WDVLC(1)VDQPLVEDPR	-0.12873	2							1.16	1.171	1.227	0.768	0.801	0.787
O00755	348	C	Protein Wnt-7a OS=Homo sapiens OX=9606 GN=WNT7A PE=1 SV=2	WNT7A	1	0.00301537	94.887	2	TEMYTC(1)K	-0.60974	1	1.525	1.592	1.643	0.426	0.318	0.496
O00764	112	C	Pyridoxal kinase OS=Homo sapiens OX=9606 GN=PDXK PE=1 SV=1	PDXK	1	0.00685765	56.122	3	LVYVC(1)DPVLGDK	0.17944	1	1.185	1.049	1.021	1.051	0.864	0.829	0.865	0.838	0.866	1.153	1.179	1.145	1.37	1.252	1.179	0.912	0.733	0.724	0.623	0.00534702
O14494	40	C	Phospholipid phosphatase 1 OS=Homo sapiens OX=9606 GN=PLPP1 PE=1 SV=1	PLPP1	1	9.02173e-05	118.18	3	GVFC(1)NDESIK	0.36164	2	1.065	0.888	1.044	1.011	0.899	1.092	0.918	0.941	0.918	1.114	1.102	1.034	1.16	0.944	1.137	0.908	0.816	1.056	0.858	0.194574
O14495	68	C	Phospholipid phosphatase 3 OS=Homo sapiens OX=9606 GN=PLPP3 PE=1 SV=1	PLPP3	1	0.0227169	56.258	2	GFYC(1)NDESIK	0.18531	1	1.183	1.103	1.149	0.961	0.778	0.826	0.974	1.048	1.012	1.01	0.928	1.041	1.215	1.052	1.135	0.951	0.838	0.793	0.759	0.0151752
O14514	288	C	Adhesion G protein-coupled receptor B1 OS=Homo sapiens OX=9606 GN=ADGRB1 PE=1 SV=2	ADGRB1	1	0.000932792	59.163	4	TC(1)LPAPGVEGGGC(1)EGVLEEGR	0.10058	1
O14514	299	C	Adhesion G protein-coupled receptor B1 OS=Homo sapiens OX=9606 GN=ADGRB1 PE=1 SV=2	ADGRB1	1	0.000932792	59.163	4	TC(1)LPAPGVEGGGC(1)EGVLEEGR	0.10058	1
O14524	67	C	Nuclear envelope integral membrane protein 1 OS=Homo sapiens OX=9606 GN=NEMP1 PE=1 SV=2	NEMP1	1	0.00114758	77.593	3	ASQQFC(1)YTNVLIPK	-0.72858	2	1.187	1.106	1.319	0.826	0.735	0.828	1.164	1.164	1.14	0.821	0.829	0.867	1.02	0.95	1.157	1.006	0.887	0.955	0.911	0.251289
O14530	94	C	Thioredoxin domain-containing protein 9 OS=Homo sapiens OX=9606 GN=TXNDC9 PE=1 SV=2	TXNDC9	1	0.000394636	90.653	3	ESENVVC(1)HFYR	-0.52899	1							0.853	0.75	0.918	1.122	1.101	1.273
O14561	140	C	Acyl carrier protein, mitochondrial OS=Homo sapiens OX=9606 GN=NDUFAB1 PE=1 SV=3	NDUFAB1	1	1.14934e-05	130.01	3	LMC(1)PQEIVDYIADK	-0.17594	2	1.131	1.186	1.051	0.923	0.819	0.889	0.915	0.85	0.851	1.148	1.084	1.102	1.236	1.395	1.235	0.804	0.756	0.807	0.612	0.00042998
O14578	1376	C	Citron Rho-interacting kinase OS=Homo sapiens OX=9606 GN=CIT PE=1 SV=2	CIT	1	0.00034777	91.961	4	C(1)AVC(1)LDTVHFGR	0.6528	1							1.268	1.244	1.27	0.703	0.747	0.714
O14578	1379	C	Citron Rho-interacting kinase OS=Homo sapiens OX=9606 GN=CIT PE=1 SV=2	CIT	1	0.00034777	91.961	4	C(1)AVC(1)LDTVHFGR	0.6528	1							1.268	1.244	1.27	0.703	0.747	0.714
O14579	34	C	Coatomer subunit epsilon OS=Homo sapiens OX=9606 GN=COPE PE=1 SV=3	COPE	1	8.96835e-06	108.56	3	NAFYIGSYQQC(1)INEAQR	-0.0064324	1	1.383	1.114	1.264	0.803	0.749	0.687	0.82	0.795	0.758	1.22	1.218	1.218	1.687	1.401	1.668	0.658	0.615	0.564	0.386	0.000222406
O14617	1133	C	AP-3 complex subunit delta-1 OS=Homo sapiens OX=9606 GN=AP3D1 PE=1 SV=1	AP3D1	1	0.00156538	69.261	3	C(1)SDSTLLSNLLEEMK	0.46764	1							0.795	0.803	0.766	1.23	1.238	1.232
O14628	496	C	Zinc finger protein 195 OS=Homo sapiens OX=9606 GN=ZNF195 PE=1 SV=2	ZNF195	1	1.87402e-11	163.66	5	THSEEKPYTC(1)EEC(1)GNIFK	0.053323	5
O14628	499	C	Zinc finger protein 195 OS=Homo sapiens OX=9606 GN=ZNF195 PE=1 SV=2	ZNF195	1	1.87402e-11	163.66	5	THSEEKPYTC(1)EEC(1)GNIFK	0.053323	5
O14639	226	C	Actin-binding LIM protein 1 OS=Homo sapiens OX=9606 GN=ABLIM1 PE=1 SV=3	ABLIM1	1	0.000299242	91.914	4	ETTFSSNC(1)AGC(1)GR	0.38802	1							0.854	0.829	0.792	1.163	1.186	1.136
O14639	229	C	Actin-binding LIM protein 1 OS=Homo sapiens OX=9606 GN=ABLIM1 PE=1 SV=3	ABLIM1	1	0.000299242	91.914	4	ETTFSSNC(1)AGC(1)GR	0.38802	1							0.854	0.829	0.792	1.163	1.186	1.136
O14672	435	C	Disintegrin and metalloproteinase domain-containing protein 10 OS=Homo sapiens OX=9606 GN=ADAM10 PE=1 SV=1	ADAM10	1	0.00230776	88.942	3	FSLC(1)SIR	0.45406	2	1.231	1.188	1.203	0.881	0.772	0.726	1.196	1.206	1.214	0.819	0.792	0.784	1.029	0.985	0.991	1.076	0.975	0.926	0.991	0.821188
O14672	607	C	Disintegrin and metalloproteinase domain-containing protein 10 OS=Homo sapiens OX=9606 GN=ADAM10 PE=1 SV=1	ADAM10	1	8.51653e-07	132.13	2	MDPSTC(1)ASTGSVQWSR	-0.96726	5	1.162	1.321	1.318	0.787	0.666	0.747	1.196	1.206	1.214	0.819	0.792	0.784	0.972	1.095	1.086	0.961	0.841	0.953	0.874	0.0791528
O14672	632	C	Disintegrin and metalloproteinase domain-containing protein 10 OS=Homo sapiens OX=9606 GN=ADAM10 PE=1 SV=1	ADAM10	1	5.37821e-18	188.06	3	TITLQPGSPC(1)NDFR	0.44831	13	1.278	1.171	1.249	0.823	0.738	0.741	1.196	1.206	1.214	0.819	0.792	0.784	1.069	0.971	1.029	1.005	0.932	0.945	0.939	0.159655
O14672	399	C	Disintegrin and metalloproteinase domain-containing protein 10 OS=Homo sapiens OX=9606 GN=ADAM10 PE=1 SV=1	ADAM10	1	1.03395e-45	207.86	4	VSHITFAHEVGHNFGSPHDSGTEC(1)TPGESK	0.10251	1	1.096	1.134	1.163	0.984	0.909	0.714	1.196	1.206	1.214	0.819	0.792	0.784	0.916	0.94	0.958	1.201	1.148	0.911	1.158	0.180779
O14672	580	C	Disintegrin and metalloproteinase domain-containing protein 10 OS=Homo sapiens OX=9606 GN=ADAM10 PE=1 SV=1	ADAM10	1	9.04282e-06	102.78	3	YGLEEC(1)TC(1)ASSDGKDDK	-0.22143	2							1.196	1.206	1.214	0.819	0.792	0.784
O14672	582	C	Disintegrin and metalloproteinase domain-containing protein 10 OS=Homo sapiens OX=9606 GN=ADAM10 PE=1 SV=1	ADAM10	1	9.04282e-06	102.78	3	YGLEEC(1)TC(1)ASSDGKDDK	-0.22143	2							1.196	1.206	1.214	0.819	0.792	0.784
O14763	137	C	Tumor necrosis factor receptor superfamily member 10B OS=Homo sapiens OX=9606 GN=TNFRSF10B PE=1 SV=2	TNFRSF10B	1	0.00083951	84.365	4	NTVC(1)QC(1)EEGTFR	-0.15308	1							0.99	1.021	1.038	1.011	0.996	0.956
O14763	139	C	Tumor necrosis factor receptor superfamily member 10B OS=Homo sapiens OX=9606 GN=TNFRSF10B PE=1 SV=2	TNFRSF10B	1	0.00083951	84.365	4	NTVC(1)QC(1)EEGTFR	-0.15308	1							0.99	1.021	1.038	1.011	0.996	0.956
O14763	81	C	Tumor necrosis factor receptor superfamily member 10B OS=Homo sapiens OX=9606 GN=TNFRSF10B PE=1 SV=2	TNFRSF10B	1	5.36449e-07	116.39	4	SSPSEGLC(1)PPGHHISEDGR	-0.77939	2	1.34	1.231	1.209	0.691	0.791	0.738	0.99	1.021	1.038	1.011	0.996	0.956	1.354	1.206	1.165	0.683	0.794	0.772	0.604	0.00146993
O14817	190	C	Tetraspanin-4 OS=Homo sapiens OX=9606 GN=TSPAN4 PE=1 SV=1	TSPAN4	1	1.20794e-05	133.6	2	APC(1)YETVK	0.070005	2	0.752	0.681	0.756	1.325	1.241	1.244	0.53	0.617	0.579	1.335	1.346	1.657	1.419	1.104	1.306	0.993	0.922	0.751	0.696	0.0310733
O14929	299	C	Histone acetyltransferase type B catalytic subunit OS=Homo sapiens OX=9606 GN=HAT1 PE=1 SV=1	HAT1	1	0.000148371	102.52	3	LCQDLPC(1)FSR	0.48073	2	1.296	1.351	1.278	0.734	0.734	0.607	0.791	0.773	0.809	1.162	1.218	1.213	1.638	1.748	1.58	0.632	0.603	0.5	0.349	0.000167538
O14936	633	C	Peripheral plasma membrane protein CASK OS=Homo sapiens OX=9606 GN=CASK PE=1 SV=3	CASK	1	0.0136164	54.234	3	AQFEYDPAKDDLIPC(1)K	-0.24169	1	1.345	1.338	1.644	0.582	0.579	0.512	1.183	1.159	1.182	0.857	0.839	0.823	1.137	1.154	1.391	0.679	0.69	0.622	0.541	0.00107876
O14964	212	C	Hepatocyte growth factor-regulated tyrosine kinase substrate OS=Homo sapiens OX=9606 GN=HGS PE=1 SV=1	HGS	1	0.000209484	94.767	4	VC(1)EPC(1)YEQLNR	1.0904	2							0.918	0.887	0.87	1.082	1.135	1.094
O14964	215	C	Hepatocyte growth factor-regulated tyrosine kinase substrate OS=Homo sapiens OX=9606 GN=HGS PE=1 SV=1	HGS	1	0.000209484	94.767	4	VC(1)EPC(1)YEQLNR	1.0904	1							0.918	0.887	0.87	1.082	1.135	1.094
O14979	277	C	Heterogeneous nuclear ribonucleoprotein D-like OS=Homo sapiens OX=9606 GN=HNRNPDL PE=1 SV=3	HNRNPDL	1	0.000664527	74.769	4	GFC(1)FITYTDEEPVKK	-0.46255	2	1.149	1.107	1.057	0.894	0.925	0.868	1.103	1.119	1.119	0.871	0.901	0.876	1.042	0.989	0.945	1.026	1.027	0.991	1.023	0.489258
O14980	1070	C	Exportin-1 OS=Homo sapiens OX=9606 GN=XPO1 PE=1 SV=1	XPO1	1	7.02236e-05	83.418	3	QMSVPGIFNPHEIPEEMC(1)D	-0.818	1							0.751	0.744	0.786	1.268	1.26	1.243
O14980	164	C	Exportin-1 OS=Homo sapiens OX=9606 GN=XPO1 PE=1 SV=1	XPO1	1	4.9344e-06	131.69	3	TSESLC(1)QNNMVILK	0.51658	3	1.201	1.003	1.182	0.947	0.875	0.793	0.751	0.744	0.786	1.268	1.26	1.243	1.599	1.348	1.504	0.747	0.694	0.638	0.467	0.000355163
O15014	345	C	Zinc finger protein 609 OS=Homo sapiens OX=9606 GN=ZNF609 PE=1 SV=2	ZNF609	1	0.000230974	98.249	2	TYVGTLLDC(1)TR	0.13509	2	1.448	1.35	1.438	0.601	0.593	0.57	0.978	0.979	0.942	0.978	1.076	0.95	1.481	1.379	1.527	0.615	0.551	0.6	0.403	3.51175e-05
O15015	494	C	Zinc finger protein 646 OS=Homo sapiens OX=9606 GN=ZNF646 PE=1 SV=2	ZNF646	0.926765	0.00356481	64.55	3	TGEYQC(0.927)SLC(0.073)PR	0.057331	1	1.317	1.425	1.266	0.762	0.55	0.68	1.135	1.224	1.064	0.956	0.964	0.762	1.16	1.164	1.19	0.797	0.571	0.892	0.643	0.0268271
O15027	1293	C	Protein transport protein Sec16A OS=Homo sapiens OX=9606 GN=SEC16A PE=1 SV=4	SEC16A	1	0.00106345	81.972	3	YWC(1)DAEYDAYR	-0.57128	2	1.551	1.431	1.544	0.553	0.494	0.428	1.07	1.1	1.098	0.919	0.894	0.924	1.45	1.301	1.406	0.602	0.553	0.463	0.389	0.000347419
O15031	78	C	Plexin-B2 OS=Homo sapiens OX=9606 GN=PLXNB2 PE=1 SV=3	PLXNB2	1	2.7209e-67	242.97	5	C(1)TPPIEASQC(1)HEAEMTDNVNQLLLLDPPR	0.0062912	7	1.78	1.62	1.599	0.377	0.313	0.311	1.327	1.307	1.325	0.671	0.665	0.687	1.341	1.239	1.207	0.562	0.471	0.453	0.392	0.000216341
O15031	87	C	Plexin-B2 OS=Homo sapiens OX=9606 GN=PLXNB2 PE=1 SV=3	PLXNB2	1	2.7209e-67	242.97	5	C(1)TPPIEASQC(1)HEAEMTDNVNQLLLLDPPR	0.0062912	7	1.78	1.62	1.599	0.377	0.313	0.311	1.327	1.307	1.325	0.671	0.665	0.687	1.341	1.239	1.207	0.562	0.471	0.453	0.392	0.000216341
O15031	948	C	Plexin-B2 OS=Homo sapiens OX=9606 GN=PLXNB2 PE=1 SV=3	PLXNB2	1	3.67435e-05	116.43	2	FGAQLQC(1)VTGPQATR	0.044189	2	1.394	1.283	1.455	0.645	0.471	0.752	1.327	1.307	1.325	0.671	0.665	0.687	1.05	0.982	1.098	0.961	0.708	1.095	0.883	0.354205
O15031	112	C	Plexin-B2 OS=Homo sapiens OX=9606 GN=PLXNB2 PE=1 SV=3	PLXNB2	1	3.75141e-05	128.38	2	LVEC(1)GSLFK	-0.1314	2	1.511	1.126	1.193	0.628	0.53	1.012	1.327	1.307	1.325	0.671	0.665	0.687	1.139	0.862	0.9	0.936	0.797	1.473	1.105	0.738813
O15031	770	C	Plexin-B2 OS=Homo sapiens OX=9606 GN=PLXNB2 PE=1 SV=3	PLXNB2	1	0.000581969	107.43	2	SDCSLC(1)R	-0.095145	4	1.509	1.401	1.384	0.621	0.523	0.562	1.327	1.307	1.325	0.671	0.665	0.687	1.137	1.072	1.045	0.925	0.786	0.818	0.777	0.00991499
O15031	312	C	Plexin-B2 OS=Homo sapiens OX=9606 GN=PLXNB2 PE=1 SV=3	PLXNB2	1	2.89355e-06	139.78	2	SSGGPGAGLC(1)LFPLDK	0.096938	3	1.39	1.354	1.458	0.636	0.624	0.539	1.327	1.307	1.325	0.671	0.665	0.687	1.047	1.036	1.1	0.948	0.938	0.785	0.839	0.0490465
O15031	637	C	Plexin-B2 OS=Homo sapiens OX=9606 GN=PLXNB2 PE=1 SV=3	PLXNB2	1	0.0031314	79.059	3	WTC(1)QWDLR	-0.096181	2	1.42	1.268	1.317	0.742	0.659	0.594	1.327	1.307	1.325	0.671	0.665	0.687	1.07	0.97	0.994	1.106	0.991	0.865	0.976	0.732905
O15042	624	C	U2 snRNP-associated SURP motif-containing protein OS=Homo sapiens OX=9606 GN=U2SURP PE=1 SV=2	U2SURP	1	0.00144789	71.548	3	LC(1)QIFSDLNATYR	0.30324	1							1.299	1.246	1.244	0.728	0.733	0.697
O15067	584	C	Phosphoribosylformylglycinamidine synthase OS=Homo sapiens OX=9606 GN=PFAS PE=1 SV=4	PFAS	1	0.00392097	66.708	4	C(1)PAC(1)FVGTITGDR	-0.75254	1							0.512	0.525	0.52	1.534	1.486	1.485
O15067	587	C	Phosphoribosylformylglycinamidine synthase OS=Homo sapiens OX=9606 GN=PFAS PE=1 SV=4	PFAS	1	0.00392097	66.708	4	C(1)PAC(1)FVGTITGDR	-0.75254	1							0.512	0.525	0.52	1.534	1.486	1.485
O15067	108	C	Phosphoribosylformylglycinamidine synthase OS=Homo sapiens OX=9606 GN=PFAS PE=1 SV=4	PFAS	1	0.00690309	53.169	3	LNFSTPTSTNIVSVC(1)R	1.1623	1							0.512	0.525	0.52	1.534	1.486	1.485
O15084	487	C	Serine/threonine-protein phosphatase 6 regulatory ankyrin repeat subunit A OS=Homo sapiens OX=9606 GN=ANKRD28 PE=1 SV=5	ANKRD28	1	0.0497431	54.525	2	C(1)LEYLLR	-0.12476	1	1.128	1.021	1.114	0.997	0.832	0.908	0.73	0.769	0.783	1.23	1.262	1.277	1.545	1.328	1.423	0.811	0.659	0.711	0.508	0.000811674
O15118	816	C	NPC intracellular cholesterol transporter 1 OS=Homo sapiens OX=9606 GN=NPC1 PE=1 SV=2	NPC1	1	0.00307843	60.209	3	GAEDGTSVQASESC(1)LFR	0.21948	1							1.242	1.3	1.29	0.712	0.717	0.722
O15143	13	C	Actin-related protein 2/3 complex subunit 1B OS=Homo sapiens OX=9606 GN=ARPC1B PE=1 SV=3	ARPC1B	1	6.37054e-07	131.56	4	AYHSFLVEPISC(1)HAWNK	-0.2319	2	1.185	1.106	1.078	0.914	0.823	0.895	0.94	0.924	0.894	1.118	1.086	1.082	1.261	1.197	1.206	0.818	0.758	0.827	0.656	0.000187189
O15156	376	C	Zinc finger and BTB domain-containing protein 7B OS=Homo sapiens OX=9606 GN=ZBTB7B PE=1 SV=2	ZBTB7B	1	2.52378e-05	108.63	5	THTGEKPFAC(1)EVC(1)GVR	1.7118	3							1.199	1.23	1.254	0.77	0.734	0.693
O15156	379	C	Zinc finger and BTB domain-containing protein 7B OS=Homo sapiens OX=9606 GN=ZBTB7B PE=1 SV=2	ZBTB7B	1	1.25756e-05	124.92	5	THTGEKPFAC(1)EVC(1)GVR	1.7118	5	1.362	1.342	1.348	0.639	0.66	0.648	1.199	1.23	1.254	0.77	0.734	0.693	1.136	1.091	1.075	0.83	0.899	0.935	0.807	0.00509918
O15164	235	C	Transcription intermediary factor 1-alpha OS=Homo sapiens OX=9606 GN=TRIM24 PE=1 SV=3	TRIM24	1	0.0299781	49.368	3	LYC(1)ETC(1)DK	-3.9355	1							1.151	1.158	1.114	0.877	0.88	0.837
O15164	238	C	Transcription intermediary factor 1-alpha OS=Homo sapiens OX=9606 GN=TRIM24 PE=1 SV=3	TRIM24	1	0.0299781	49.368	3	LYC(1)ETC(1)DK	-3.9355	1							1.151	1.158	1.114	0.877	0.88	0.837
O15226	386	C	NF-kappa-B-repressing factor OS=Homo sapiens OX=9606 GN=NKRF PE=1 SV=2	NKRF	1	0.00338493	57.499	3	VFLQDHC(1)LAEGYGTK	-0.76229	1	1.194	0.956	1.11	1.015	0.874	0.852	0.932	0.901	0.893	1.111	1.072	1.099	1.281	1.061	1.243	0.914	0.815	0.775	0.698	0.00930492
O15230	3601	C	Laminin subunit alpha-5 OS=Homo sapiens OX=9606 GN=LAMA5 PE=1 SV=8	LAMA5	1	3.88151e-05	77.045	4	ADDGAGEFSTSVTRPSVLC(1)DGQWHR	-0.33412	1	1.306	1.097	0.982	0.935	0.913	0.767	0.941	0.939	0.948	1.072	1.012	1.019	1.388	1.168	1.036	0.872	0.902	0.753	0.704	0.0266027
O15230	1471	C	Laminin subunit alpha-5 OS=Homo sapiens OX=9606 GN=LAMA5 PE=1 SV=8	LAMA5	1	0.000532616	83.397	4	C(1)ATGYWGFPNC(1)R	0.18745	1							0.941	0.939	0.948	1.072	1.012	1.019
O15230	1481	C	Laminin subunit alpha-5 OS=Homo sapiens OX=9606 GN=LAMA5 PE=1 SV=8	LAMA5	1	0.000532616	83.397	4	C(1)ATGYWGFPNC(1)R	0.18745	1							0.941	0.939	0.948	1.072	1.012	1.019
O15230	831	C	Laminin subunit alpha-5 OS=Homo sapiens OX=9606 GN=LAMA5 PE=1 SV=8	LAMA5	1	1.82879e-05	127.36	4	C(1)DIGGALGQSC(1)EPR	-0.45279	2							0.941	0.939	0.948	1.072	1.012	1.019
O15230	841	C	Laminin subunit alpha-5 OS=Homo sapiens OX=9606 GN=LAMA5 PE=1 SV=8	LAMA5	1	1.82879e-05	127.36	4	C(1)DIGGALGQSC(1)EPR	-0.45279	2							0.941	0.939	0.948	1.072	1.012	1.019
O15230	1628	C	Laminin subunit alpha-5 OS=Homo sapiens OX=9606 GN=LAMA5 PE=1 SV=8	LAMA5	1	0.00349127	79.148	4	C(1)FC(1)FGATER	0.30584	1							0.941	0.939	0.948	1.072	1.012	1.019
O15230	1630	C	Laminin subunit alpha-5 OS=Homo sapiens OX=9606 GN=LAMA5 PE=1 SV=8	LAMA5	1	0.00349127	79.148	4	C(1)FC(1)FGATER	0.30584	1							0.941	0.939	0.948	1.072	1.012	1.019
O15230	826	C	Laminin subunit alpha-5 OS=Homo sapiens OX=9606 GN=LAMA5 PE=1 SV=8	LAMA5	1	1.87808e-05	128.67	2	DGFFGLDQADYFGC(1)R	-0.35355	3	0.957	0.982	0.847	1.095	1.03	1.088	0.941	0.939	0.948	1.072	1.012	1.019	1.017	1.046	0.893	1.021	1.018	1.068	1.051	0.36727
O15230	644	C	Laminin subunit alpha-5 OS=Homo sapiens OX=9606 GN=LAMA5 PE=1 SV=8	LAMA5	1	7.70363e-05	111.39	4	GALDQLC(1)GAGGLC(1)R	-1.7511	2							0.941	0.939	0.948	1.072	1.012	1.019
O15230	650	C	Laminin subunit alpha-5 OS=Homo sapiens OX=9606 GN=LAMA5 PE=1 SV=8	LAMA5	1	7.70363e-05	111.39	4	GALDQLC(1)GAGGLC(1)R	-1.7511	2							0.941	0.939	0.948	1.072	1.012	1.019
O15230	82	C	Laminin subunit alpha-5 OS=Homo sapiens OX=9606 GN=LAMA5 PE=1 SV=8	LAMA5	1	0.0019171	76.01	4	GSPRPTEDLYC(1)K	-0.24359	2	1.065	0.989	1.11	0.992	0.997	0.846	0.941	0.939	0.948	1.072	1.012	1.019	1.132	1.053	1.171	0.925	0.985	0.83	0.816	0.0257634
O15230	64	C	Laminin subunit alpha-5 OS=Homo sapiens OX=9606 GN=LAMA5 PE=1 SV=8	LAMA5	1	0.00038104	82.102	3	IAASATC(1)GEEAPAR	-0.23476	1	1.224	0.612	0.748	1.158	1.03	1.228	0.941	0.939	0.948	1.072	1.012	1.019	1.301	0.652	0.789	1.08	1.018	1.205	1.205	0.343086
O15230	1491	C	Laminin subunit alpha-5 OS=Homo sapiens OX=9606 GN=LAMA5 PE=1 SV=8	LAMA5	1	0.00047064	76.588	5	LC(1)DELTGQC(1)IC(1)PPR	0.31548	1							0.941	0.939	0.948	1.072	1.012	1.019
O15230	1498	C	Laminin subunit alpha-5 OS=Homo sapiens OX=9606 GN=LAMA5 PE=1 SV=8	LAMA5	1	0.00047064	76.588	5	LC(1)DELTGQC(1)IC(1)PPR	0.31548	1							0.941	0.939	0.948	1.072	1.012	1.019
O15230	1500	C	Laminin subunit alpha-5 OS=Homo sapiens OX=9606 GN=LAMA5 PE=1 SV=8	LAMA5	1	0.00047064	76.588	5	LC(1)DELTGQC(1)IC(1)PPR	0.31548	1							0.941	0.939	0.948	1.072	1.012	1.019
O15230	426	C	Laminin subunit alpha-5 OS=Homo sapiens OX=9606 GN=LAMA5 PE=1 SV=8	LAMA5	1	3.97782e-06	130.07	4	SPNHPLDSPHVC(1)R	1.0242	1	1.037	1.082	0.808	1.076	1.056	0.94	0.941	0.939	0.948	1.072	1.012	1.019	1.102	1.152	0.852	1.004	1.043	0.922	0.956	0.726441
O15231	651	C	Zinc finger protein 185 OS=Homo sapiens OX=9606 GN=ZNF185 PE=1 SV=3	ZNF185	0.913516	1.99472e-05	112.5	4	ITLEHLGIC(0.078)C(0.914)HEYC(0.009)FK	1.29	1	1.308	1.493	1.377	0.562	0.658	0.603	1.449	1.479	1.486	0.504	0.479	0.524	0.903	1.009	0.927	1.115	1.374	1.151	1.282	0.0283993
O15231	655	C	Zinc finger protein 185 OS=Homo sapiens OX=9606 GN=ZNF185 PE=1 SV=3	ZNF185	0.997902	1.99472e-05	113.69	5	ITLEHLGICC(0.002)HEYC(0.998)FK	-0.72738	1	1.451	1.328	1.429	0.289		0.504	1.449	1.479	1.486	0.504	0.479	0.524	1.001	0.898	0.962	0.573		0.962	0.805	0.295731
O15231	629	C	Zinc finger protein 185 OS=Homo sapiens OX=9606 GN=ZNF185 PE=1 SV=3	ZNF185	1	2.5543e-09	152.97	2	TTGGIC(1)TYCNR	-0.6336	2	1.81	1.677	1.684	0.304	0.247	0.277	1.449	1.479	1.486	0.504	0.479	0.524	1.249	1.134	1.133	0.603	0.516	0.529	0.469	0.00019883
O15231	632	C	Zinc finger protein 185 OS=Homo sapiens OX=9606 GN=ZNF185 PE=1 SV=3	ZNF185	0.999979	6.57703e-06	125.97	2	TTGGICTYC(1)NR	0.14513	2	1.718	1.603	1.692	0.338	0.315	0.334	1.449	1.479	1.486	0.504	0.479	0.524	1.186	1.084	1.139	0.671	0.658	0.637	0.577	5.27898e-05
O15235	64	C	28S ribosomal protein S12, mitochondrial OS=Homo sapiens OX=9606 GN=MRPS12 PE=1 SV=1	MRPS12	1	0.0320865	43.149	3	GVVLC(1)TFTR	0.16812	1	1.566	1.591	1.532	0.449	0.399	0.462	1.042	0.996	1.108	0.998	0.988	0.92	1.503	1.597	1.383	0.45	0.404	0.502	0.302	9.12418e-05
O15243	66	C	Leptin receptor gene-related protein OS=Homo sapiens OX=9606 GN=LEPROT PE=1 SV=1	LEPROT	1	0.000275761	88.552	3	VTYDSDATSSAC(1)R	0.78534	1	1.304	1.202	1.274	0.741	0.808	0.671	0.978	1	0.992	1.048	0.958	0.986	1.333	1.202	1.284	0.707	0.843	0.681	0.584	0.00171439
O15269	438	C	Serine palmitoyltransferase 1 OS=Homo sapiens OX=9606 GN=SPTLC1 PE=1 SV=1	SPTLC1	1	0.032693	45.335	3	C(1)LPPPSIR	-0.24637	1							1.312	1.343	1.304	0.687	0.673	0.681
O15270	204	C	Serine palmitoyltransferase 2 OS=Homo sapiens OX=9606 GN=SPTLC2 PE=1 SV=1	SPTLC2	1	4.36718e-05	110.29	3	VLEEYGAGVC(1)STR	0.99892	1	1.42	1.435	1.274	0.709	0.558	0.603	1.248	1.288	1.308	0.68	0.68	0.682	1.138	1.114	0.974	1.043	0.821	0.884	0.852	0.130415
O15327	47	C	Inositol polyphosphate 4-phosphatase type II OS=Homo sapiens OX=9606 GN=INPP4B PE=1 SV=4	INPP4B	1	1.24242e-06	143.38	3	TPNEPQLEFILAC(1)K	-0.20354	1	1.751	1.757	1.627	0.279	0.305	0.281	1.334	1.421	1.338	0.599	0.6	0.674	1.313	1.236	1.216	0.466	0.508	0.417	0.369	8.54179e-05
O15355	164	C	Protein phosphatase 1G OS=Homo sapiens OX=9606 GN=PPM1G PE=1 SV=1	PPM1G	1	0.0149802	58.687	3	YGQNC(1)HK	-0.46792	1	1.69	1.481	1.589	0.474	0.345	0.422	0.783	0.838	0.863	1.221	1.186	1.144	2.158	1.767	1.841	0.388	0.291	0.369	0.182	9.19864e-05
O15371	493	C	Eukaryotic translation initiation factor 3 subunit D OS=Homo sapiens OX=9606 GN=EIF3D PE=1 SV=1	EIF3D	0.999997	0.0102957	61.962	3	C(1)VIDICMK	-0.90017	1	0.682	0.73	0.649	1.432	1.203	1.304	0.804	0.814	0.82	1.182	1.24	1.138	0.848	0.897	0.791	1.212	0.97	1.146	1.312	0.0242523
O15371	19	C	Eukaryotic translation initiation factor 3 subunit D OS=Homo sapiens OX=9606 GN=EIF3D PE=1 SV=1	EIF3D	1	3.98307e-10	119.79	3	FMTPVIQDNPSGWGPC(1)AVPEQFR	-0.47616	1	0.965	1.255	1.193	0.854	0.82	0.913	0.804	0.814	0.82	1.182	1.24	1.138	1.2	1.542	1.455	0.723	0.661	0.802	0.521	0.00231131
O15371	438	C	Eukaryotic translation initiation factor 3 subunit D OS=Homo sapiens OX=9606 GN=EIF3D PE=1 SV=1	EIF3D	0.842312	0.00124783	71.031	3	WTC(0.158)C(0.842)ALLAGSEYLK	0.30345	1							0.804	0.814	0.82	1.182	1.24	1.138
O15371	195	C	Eukaryotic translation initiation factor 3 subunit D OS=Homo sapiens OX=9606 GN=EIF3D PE=1 SV=1	EIF3D	1	3.62377e-33	210.92	3	YLEVSEPQDIEC(1)C(1)GALEYYDK	-0.35017	2							0.804	0.814	0.82	1.182	1.24	1.138
O15371	196	C	Eukaryotic translation initiation factor 3 subunit D OS=Homo sapiens OX=9606 GN=EIF3D PE=1 SV=1	EIF3D	1	3.62377e-33	210.92	3	YLEVSEPQDIEC(1)C(1)GALEYYDK	-0.35017	2							0.804	0.814	0.82	1.182	1.24	1.138
O15381	785	C	Nuclear valosin-containing protein-like OS=Homo sapiens OX=9606 GN=NVL PE=1 SV=1	NVL	1	0.0209096	44.457	3	C(1)DC(1)YTGADLSALVR	-0.078234	1							1.239	1.194	1.218	0.774	0.778	0.752
O15381	787	C	Nuclear valosin-containing protein-like OS=Homo sapiens OX=9606 GN=NVL PE=1 SV=1	NVL	1	0.0209096	44.457	3	C(1)DC(1)YTGADLSALVR	-0.078234	1							1.239	1.194	1.218	0.774	0.778	0.752
O15382	147	C	Branched-chain-amino-acid aminotransferase, mitochondrial OS=Homo sapiens OX=9606 GN=BCAT2 PE=1 SV=2	BCAT2	1	0.000755836	93.429	2	LELLEC(1)IR	0.96209	2	1.104	1.044	1.051	0.954	0.912	0.935	1.185	1.12	1.153	0.861	0.875	0.85	0.932	0.932	0.912	1.108	1.042	1.1	1.171	0.00160297
O15392	31	C	Baculoviral IAP repeat-containing protein 5 OS=Homo sapiens OX=9606 GN=BIRC5 PE=1 SV=3	BIRC5	1	0.000124971	96.591	4	NWPFLEGC(1)AC(1)TPER	-0.34745	4	1.533	1.709	1.538	0.436	0.388	0.396	1.2	1.08	1.191	0.845	0.92	0.788	1.278	1.582	1.291	0.516	0.422	0.503	0.347	0.000355581
O15392	33	C	Baculoviral IAP repeat-containing protein 5 OS=Homo sapiens OX=9606 GN=BIRC5 PE=1 SV=3	BIRC5	1	0.000124971	96.591	4	NWPFLEGC(1)AC(1)TPER	-0.34745	4	1.533	1.709	1.538	0.436	0.388	0.396	1.2	1.08	1.191	0.845	0.92	0.788	1.278	1.582	1.291	0.516	0.422	0.503	0.347	0.000355581
O15455	696	C	Toll-like receptor 3 OS=Homo sapiens OX=9606 GN=TLR3 PE=1 SV=1	TLR3	1	9.995e-06	136.11	3	LFDTSSC(1)K	-0.22822	2	1.543	1.292	1.533	0.555	0.553	0.524	1.174	1.191	1.269	0.816	0.772	0.765	1.314	1.085	1.208	0.68	0.716	0.685	0.577	0.000690205
O15460	504	C	Prolyl 4-hydroxylase subunit alpha-2 OS=Homo sapiens OX=9606 GN=P4HA2 PE=1 SV=1	P4HA2	1	4.04088e-14	179.73	2	HAAC(1)PVLVGCK	-0.171	6	1.484	1.426	1.441	0.586	0.532	0.53	1.336	1.376	1.312	0.644	0.618	0.659	1.111	1.036	1.098	0.91	0.861	0.804	0.794	0.00516259
O15460	510	C	Prolyl 4-hydroxylase subunit alpha-2 OS=Homo sapiens OX=9606 GN=P4HA2 PE=1 SV=1	P4HA2	1	1.46921e-05	119.27	2	HAACPVLVGC(1)K	-0.3638	4	1.373	1.218	1.333	0.628	0.787	0.662	1.336	1.376	1.312	0.644	0.618	0.659	1.028	0.885	1.016	0.975	1.273	1.005	1.111	0.361461
O15514	99	C	DNA-directed RNA polymerase II subunit RPB4 OS=Homo sapiens OX=9606 GN=POLR2D PE=1 SV=1	POLR2D	1	4.52003e-06	101.92	4	FELAC(1)LANLC(1)PETAEESK	0.055097	1							1.105	0.992	1.051	1.013	0.939	1.037
O15514	104	C	DNA-directed RNA polymerase II subunit RPB4 OS=Homo sapiens OX=9606 GN=POLR2D PE=1 SV=1	POLR2D	1	4.52003e-06	101.92	4	FELAC(1)LANLC(1)PETAEESK	0.055097	1							1.105	0.992	1.051	1.013	0.939	1.037
O15516	7	C	Circadian locomoter output cycles protein kaput OS=Homo sapiens OX=9606 GN=CLOCK PE=1 SV=1	CLOCK	1	0.014443	70.912	2	LFTVSC(1)SK	-0.87452	1	1.492	1.306	1.192	0.827	0.55	0.634	1.238	1.378	1.282	0.664	0.698	0.715	1.205	0.948	0.93	1.245	0.788	0.887	0.947	0.69968
O15533	115	C	Tapasin OS=Homo sapiens OX=9606 GN=TAPBP PE=1 SV=1	TAPBP	1	0.000582801	78.324	3	WASGLTPAQNC(1)PR	-0.4515	2	1.527	1.346	1.538	0.635	0.511	0.443	1.406	1.47	1.389	0.524	0.584	0.606	1.086	0.916	1.107	1.212	0.875	0.731	0.906	0.504503
O15541	282	C	E3 ubiquitin-protein ligase RNF113A OS=Homo sapiens OX=9606 GN=RNF113A PE=1 SV=1	RNF113A	1	1.24238e-13	180.2	4	HYFC(1)ESCALQHFR	-0.45614	1	0.827	0.786	0.911	1.274	1.12	1.083	0.614	0.593	0.648	1.444	1.402	1.403	1.347	1.325	1.406	0.882	0.799	0.772	0.602	0.000308272
O15541	285	C	E3 ubiquitin-protein ligase RNF113A OS=Homo sapiens OX=9606 GN=RNF113A PE=1 SV=1	RNF113A	0.999957	1.37916e-05	125.54	4	HYFCESC(1)ALQHFR	-0.30904	1	0.949	0.906	1.07	1.101	1.006	0.968	0.614	0.593	0.648	1.444	1.402	1.403	1.546	1.528	1.651	0.762	0.718	0.69	0.459	3.2097e-05
O43143	644	C	Pre-mRNA-splicing factor ATP-dependent RNA helicase DHX15 OS=Homo sapiens OX=9606 GN=DHX15 PE=1 SV=2	DHX15	1	5.09377e-07	135.47	3	QNHESVQWC(1)YDNFINYR	-0.13085	2	1.438	1.692	1.542	0.354	0.428	0.547	1.154	1.153	1.169	0.849	0.83	0.824	1.246	1.467	1.319	0.417	0.516	0.664	0.396	0.00273006
O43143	174	C	Pre-mRNA-splicing factor ATP-dependent RNA helicase DHX15 OS=Homo sapiens OX=9606 GN=DHX15 PE=1 SV=2	DHX15	1	4.36718e-05	110.29	2	TTQIPQWC(1)VEYMR	0.12984	4	1.215	1.319	1.241	0.741	0.741	0.743	1.154	1.153	1.169	0.849	0.83	0.824	1.053	1.144	1.062	0.873	0.893	0.902	0.819	0.00206395
O43150	365	C	Arf-GAP with SH3 domain, ANK repeat and PH domain-containing protein 2 OS=Homo sapiens OX=9606 GN=ASAP2 PE=1 SV=3	ASAP2	1	0.0196596	51.445	3	C(1)FDLISHDR	0.33984	1	1.512	1.247	1.301	0.633	0.592	0.715	0.841	0.846	0.988	1.176	1.132	1.13	1.798	1.474	1.317	0.538	0.523	0.633	0.369	0.000801143
O43157	1057	C	Plexin-B1 OS=Homo sapiens OX=9606 GN=PLXNB1 PE=1 SV=3	PLXNB1	1	6.4569e-09	91.086	4	EAC(1)GEAEAVATQC(1)PAPLIHSVEPLTGPVDGGTR	-0.050516	2
O43157	1067	C	Plexin-B1 OS=Homo sapiens OX=9606 GN=PLXNB1 PE=1 SV=3	PLXNB1	1	6.4569e-09	91.086	4	EAC(1)GEAEAVATQC(1)PAPLIHSVEPLTGPVDGGTR	-0.050516	2
O43175	18	C	D-3-phosphoglycerate dehydrogenase OS=Homo sapiens OX=9606 GN=PHGDH PE=1 SV=4	PHGDH	1	0.000172076	97.911	4	VLISDSLDPC(1)C(1)R	-0.020302	3							0.807	0.774	0.815	1.19	1.191	1.223
O43175	19	C	D-3-phosphoglycerate dehydrogenase OS=Homo sapiens OX=9606 GN=PHGDH PE=1 SV=4	PHGDH	1	0.000172076	97.911	4	VLISDSLDPC(1)C(1)R	-0.020302	3							0.807	0.774	0.815	1.19	1.191	1.223
O43242	210	C	26S proteasome non-ATPase regulatory subunit 3 OS=Homo sapiens OX=9606 GN=PSMD3 PE=1 SV=2	PSMD3	1	0.00115977	97.596	3	C(1)YYYHAR	-0.53888	1	0.902	0.839	1.005	1.188	1.008	1.059	0.699	0.701	0.699	1.304	1.291	1.348	1.29	1.197	1.438	0.911	0.781	0.786	0.631	0.00329219
O43278	296	C	Kunitz-type protease inhibitor 1 OS=Homo sapiens OX=9606 GN=SPINT1 PE=1 SV=2	SPINT1	1	0.00235973	76.221	4	NNYLREEEC(1)ILAC(1)R	-0.55381	2	1.84	1.969	1.807	0.174	0.078	0.132	1.562	1.546	1.516	0.436	0.445	0.446	1.178	1.274	1.192	0.399	0.175	0.296	0.239	0.00356553
O43278	300	C	Kunitz-type protease inhibitor 1 OS=Homo sapiens OX=9606 GN=SPINT1 PE=1 SV=2	SPINT1	1	0.00235973	76.221	4	NNYLREEEC(1)ILAC(1)R	-0.55381	2	1.84	1.969	1.807	0.174	0.078	0.132	1.562	1.546	1.516	0.436	0.445	0.446	1.178	1.274	1.192	0.399	0.175	0.296	0.239	0.00356553
O43278	424	C	Kunitz-type protease inhibitor 1 OS=Homo sapiens OX=9606 GN=SPINT1 PE=1 SV=2	SPINT1	1	1.00994e-08	151.5	2	FTYGGC(1)YGNK	0.53359	4	1.764	1.8	1.748	0.269	0.166	0.252	1.562	1.546	1.516	0.436	0.445	0.446	1.129	1.164	1.153	0.617	0.373	0.565	0.451	0.00623084
O43278	437	C	Kunitz-type protease inhibitor 1 OS=Homo sapiens OX=9606 GN=SPINT1 PE=1 SV=2	SPINT1	1	6.26843e-13	169.04	3	NNFEEEQQC(1)LESC(1)R	-0.34172	3							1.562	1.546	1.516	0.436	0.445	0.446
O43278	441	C	Kunitz-type protease inhibitor 1 OS=Homo sapiens OX=9606 GN=SPINT1 PE=1 SV=2	SPINT1	1	6.26843e-13	169.04	3	NNFEEEQQC(1)LESC(1)R	-0.34172	3							1.562	1.546	1.516	0.436	0.445	0.446
O43278	416	C	Kunitz-type protease inhibitor 1 OS=Homo sapiens OX=9606 GN=SPINT1 PE=1 SV=2	SPINT1	1	3.94584e-05	108.37	2	WYYNPFSEHC(1)AR	-0.6996	5	1.669	1.614	1.738	0.358	0.325	0.297	1.562	1.546	1.516	0.436	0.445	0.446	1.069	1.044	1.146	0.821	0.73	0.666	0.68	0.004342
O43286	248	C	Beta-1,4-galactosyltransferase 5 OS=Homo sapiens OX=9606 GN=B4GALT5 PE=1 SV=1	B4GALT5	1	0.0279606	43.149	3	NYYGC(1)GQMPR	-0.25039	1							1.124	1.184	1.118	0.865	0.854	0.852
O43290	674	C	U4/U6.U5 tri-snRNP-associated protein 1 OS=Homo sapiens OX=9606 GN=SART1 PE=1 SV=1	SART1	1	0.00041437	92.611	2	SLPSAVYC(1)IEDK	-0.15375	3	1.476	1.535	1.563	0.443	0.424	0.559	1.05	1.079	1.074	0.916	0.923	0.925	1.406	1.423	1.455	0.484	0.459	0.604	0.361	0.00026641
O43291	88	C	Kunitz-type protease inhibitor 2 OS=Homo sapiens OX=9606 GN=SPINT2 PE=1 SV=2	SPINT2	1	3.22495e-06	130.06	3	C(1)ATVTENATGDLATSR	0.011711	1	1.186	1.263	1.094	0.942	0.798	0.718	1.113	1.097	1.184	0.857	0.89	0.847	1.066	1.151	0.924	1.099	0.897	0.848	0.905	0.374541
O43291	158	C	Kunitz-type protease inhibitor 2 OS=Homo sapiens OX=9606 GN=SPINT2 PE=1 SV=2	SPINT2	1	6.08859e-09	149.49	3	NSC(1)NNFIYGGC(1)R	-0.72908	33	1.103	1.104	1.081	0.938	0.877	0.898	1.113	1.097	1.184	0.857	0.89	0.847	0.991	1.006	0.913	1.095	0.985	1.06	1.079	0.15529
O43291	166	C	Kunitz-type protease inhibitor 2 OS=Homo sapiens OX=9606 GN=SPINT2 PE=1 SV=2	SPINT2	1	6.08859e-09	149.49	3	NSC(1)NNFIYGGC(1)R	-0.72908	33	1.103	1.104	1.081	0.938	0.877	0.898	1.113	1.097	1.184	0.857	0.89	0.847	0.991	1.006	0.913	1.095	0.985	1.06	1.079	0.15529
O43291	133	C	Kunitz-type protease inhibitor 2 OS=Homo sapiens OX=9606 GN=SPINT2 PE=1 SV=2	SPINT2	1	1.92698e-45	218.29	5	RQDSEDHSSDMFNYEEYC(1)TANAVTGPC(1)R	4.2452	38	1.108	1.097	1.099	0.962	0.843	0.891	1.113	1.097	1.184	0.857	0.89	0.847	0.996	1	0.928	1.123	0.947	1.052	1.068	0.313551
O43291	142	C	Kunitz-type protease inhibitor 2 OS=Homo sapiens OX=9606 GN=SPINT2 PE=1 SV=2	SPINT2	1	1.92698e-45	218.29	5	RQDSEDHSSDMFNYEEYC(1)TANAVTGPC(1)R	4.2452	39	1.108	1.097	1.099	0.962	0.843	0.891	1.113	1.097	1.184	0.857	0.89	0.847	0.996	1	0.928	1.123	0.947	1.052	1.068	0.313551
O43291	179	C	Kunitz-type protease inhibitor 2 OS=Homo sapiens OX=9606 GN=SPINT2 PE=1 SV=2	SPINT2	1	0.00012488	112.94	3	SEEAC(1)MLR	0.34776	3	1.025	1.059	1.128	0.947	0.928	0.913	1.113	1.097	1.184	0.857	0.89	0.847	0.921	0.965	0.953	1.105	1.043	1.078	1.136	0.00422206
O43292	266	C	Glycosylphosphatidylinositol anchor attachment 1 protein OS=Homo sapiens OX=9606 GN=GPAA1 PE=1 SV=3	GPAA1	1	0.0285225	42.743	3	GGLLC(1)TLQGK	-0.36099	1	1.977	1.076	1.039	0.649	0.646	0.613	1.172	1.175	1.203	0.837	0.83	0.829	1.687	0.916	0.864	0.775	0.778	0.739	0.661	0.163488
O43294	275	C	Transforming growth factor beta-1-induced transcript 1 protein OS=Homo sapiens OX=9606 GN=TGFB1I1 PE=1 SV=2	TGFB1I1	1	0.0294478	46.3	4	DGAPFC(1)PEC(1)YFER	0.11744	1							0.556	0.556	0.612	1.442	1.486	1.418
O43294	278	C	Transforming growth factor beta-1-induced transcript 1 protein OS=Homo sapiens OX=9606 GN=TGFB1I1 PE=1 SV=2	TGFB1I1	1	0.0294478	46.3	4	DGAPFC(1)PEC(1)YFER	0.11744	1							0.556	0.556	0.612	1.442	1.486	1.418
O43318	588	C	Mitogen-activated protein kinase kinase kinase 7 OS=Homo sapiens OX=9606 GN=MAP3K7 PE=1 SV=1	MAP3K7	1	2.59456e-05	127.56	2	SLSTYYQQC(1)K	-0.5725	1	1.888	1.247	1.144	0.557	0.543	0.621	0.882	0.907	0.892	1.091	1.1	1.075	2.141	1.375	1.283	0.511	0.494	0.578	0.33	0.00292158
O43390	99	C	Heterogeneous nuclear ribonucleoprotein R OS=Homo sapiens OX=9606 GN=HNRNPR PE=1 SV=1	HNRNPR	1	0.0328322	55.37	2	SAFLC(1)GVMK	-0.23573	1	1.091	0.984	0.987	1.043	0.92	0.975	1.156	1.152	1.138	0.842	0.837	0.83	0.944	0.854	0.867	1.239	1.099	1.175	1.318	0.00408388
O43396	135	C	Thioredoxin-like protein 1 OS=Homo sapiens OX=9606 GN=TXNL1 PE=1 SV=3	TXNL1	1	0.00134196	57.366	5	AGC(1)EC(1)LNESDEHGFDNC(1)LR	0.2738	1							0.794	0.765	0.796	1.198	1.24	1.252
O43396	137	C	Thioredoxin-like protein 1 OS=Homo sapiens OX=9606 GN=TXNL1 PE=1 SV=3	TXNL1	1	0.00134196	57.366	5	AGC(1)EC(1)LNESDEHGFDNC(1)LR	0.2738	1							0.794	0.765	0.796	1.198	1.24	1.252
O43396	149	C	Thioredoxin-like protein 1 OS=Homo sapiens OX=9606 GN=TXNL1 PE=1 SV=3	TXNL1	1	0.00134196	57.366	5	AGC(1)EC(1)LNESDEHGFDNC(1)LR	0.2738	1							0.794	0.765	0.796	1.198	1.24	1.252
O43462	371	C	Membrane-bound transcription factor site-2 protease OS=Homo sapiens OX=9606 GN=MBTPS2 PE=1 SV=1	MBTPS2	1	6.02165e-05	126.62	2	AVEATQVC(1)R	-0.42733	3	1.196	1.088	1.143	0.901	0.8	0.872	0.82	0.76	0.712	1.224	1.163	1.362	1.459	1.432	1.605	0.736	0.688	0.64	0.459	0.000130655
O43462	386	C	Membrane-bound transcription factor site-2 protease OS=Homo sapiens OX=9606 GN=MBTPS2 PE=1 SV=1	MBTPS2	1	0.00014647	79.837	4	SSSSSFC(1)IIPSLETHTR	0.33962	2	1.144	1.137	1.22	0.834	0.716	0.948	0.82	0.76	0.712	1.224	1.163	1.362	1.395	1.496	1.713	0.681	0.616	0.696	0.433	0.00029978
O43491	248	C	Band 4.1-like protein 2 OS=Homo sapiens OX=9606 GN=EPB41L2 PE=1 SV=1	EPB41L2	1	0.000155435	102.4	3	VC(1)EHLNLLEK	0.20114	1	1.302	1.163	1.214	0.845	0.753	0.724	0.988	0.993	0.961	1.036	1.033	1.021	1.318	1.171	1.263	0.816	0.729	0.709	0.601	0.000759123
O43504	23	C	Ragulator complex protein LAMTOR5 OS=Homo sapiens OX=9606 GN=LAMTOR5 PE=1 SV=1	LAMTOR5	1	0.00850198	46.494	3	NPSIVGVLC(1)TDSQGLNLGC(1)R	-0.89541	1							1.151	1.199	1.162	0.768	0.759	0.884
O43504	33	C	Ragulator complex protein LAMTOR5 OS=Homo sapiens OX=9606 GN=LAMTOR5 PE=1 SV=1	LAMTOR5	1	0.00850198	46.494	3	NPSIVGVLC(1)TDSQGLNLGC(1)R	-0.89541	1							1.151	1.199	1.162	0.768	0.759	0.884
O43505	182	C	Beta-1,4-glucuronyltransferase 1 OS=Homo sapiens OX=9606 GN=B4GAT1 PE=1 SV=1	B4GAT1	1	0.00356976	78.264	3	SC(1)QEVFDK	0.46233	1							0.699	0.647	0.654	1.39	1.355	1.234
O43556	271	C	Epsilon-sarcoglycan OS=Homo sapiens OX=9606 GN=SGCE PE=1 SV=6	SGCE	1	0.00685661	74.684	3	TQFYIDWC(1)K	0.43957	2	0.969	1.115	1.091	1.163	0.843	0.818
O43583	34	C	Density-regulated protein OS=Homo sapiens OX=9606 GN=DENR PE=1 SV=2	DENR	0.985021	0.00197965	54.637	4	VLYC(0.985)GVC(0.985)SLPTEYC(0.03)EYMPDVAK	-0.57428	1							0.416	0.406	0.471	1.532	1.582	1.528
O43583	37	C	Density-regulated protein OS=Homo sapiens OX=9606 GN=DENR PE=1 SV=2	DENR	0.985021	0.00197965	54.637	4	VLYC(0.985)GVC(0.985)SLPTEYC(0.03)EYMPDVAK	-0.57428	1							0.416	0.406	0.471	1.532	1.582	1.528
O43592	38	C	Exportin-T OS=Homo sapiens OX=9606 GN=XPOT PE=1 SV=2	XPOT	1	0.0156765	44.045	3	ISPDAWQVC(1)AEALAQR	0.38206	1	1.314	0.991	1.085	1.037	0.736	0.837	0.548	0.581	0.595	1.446	1.472	1.395	2.398	1.706	1.824	0.717	0.5	0.6	0.307	0.00130557
O43615	343	C	Mitochondrial import inner membrane translocase subunit TIM44 OS=Homo sapiens OX=9606 GN=TIMM44 PE=1 SV=2	TIMM44	1	5.92625e-05	84.035	4	DWC(1)YEATYSQLAHPIQQAK	-0.92056	1	1.067	1.278	1.261	0.974	0.551	0.868	1.171	1.141	1.12	0.838	0.848	0.909	0.911	1.12	1.126	1.162	0.65	0.955	0.876	0.447308
O43660	209	C	Pleiotropic regulator 1 OS=Homo sapiens OX=9606 GN=PLRG1 PE=1 SV=1	PLRG1	1	1.60998e-06	109.42	3	C(1)IAVEPGNQWFVTGSADR	0.5895	1	1.583	0.871	1.017	1.004	0.689	0.836	1.185	1.207	1.183	0.799	0.838	0.795	1.336	0.722	0.86	1.257	0.822	1.052	1.073	0.703956
O43660	338	C	Pleiotropic regulator 1 OS=Homo sapiens OX=9606 GN=PLRG1 PE=1 SV=1	PLRG1	1	2.63717e-06	99.663	3	C(1)QAAEPQIITGSHDTTIR	-0.033891	3	1.377	1.184	1.134	0.805	0.712	0.787	1.185	1.207	1.183	0.799	0.838	0.795	1.162	0.981	0.959	1.008	0.85	0.99	0.918	0.356486
O43684	129	C	Mitotic checkpoint protein BUB3 OS=Homo sapiens OX=9606 GN=BUB3 PE=1 SV=1	BUB3	1	8.84794e-27	213.73	2	TPC(1)NAGTFSQPEK	0.28309	4	1.29	1.088	1.228	0.835	0.774	0.785	0.896	0.926	0.923	1.086	1.064	1.075	1.44	1.175	1.33	0.769	0.727	0.73	0.564	0.00077616
O43688	38	C	Phospholipid phosphatase 2 OS=Homo sapiens OX=9606 GN=PLPP2 PE=1 SV=1	PLPP2	1	0.00104944	83	3	GFYC(1)GDDSIR	0.035942	3	1.271	1.401	1.387	0.66	0.655	0.628	1.278	1.273	1.228	0.768	0.721	0.708	0.995	1.101	1.129	0.859	0.908	0.887	0.823	0.00981144
O43688	131	C	Phospholipid phosphatase 2 OS=Homo sapiens OX=9606 GN=PLPP2 PE=1 SV=1	PLPP2	1	0.00143428	68.257	4	LRPNFLAVC(1)DPDWSR	-0.39793	2	1.315	1.304	1.274	0.708	0.663	0.736	1.278	1.273	1.228	0.768	0.721	0.708	1.029	1.024	1.037	0.922	0.92	1.04	0.933	0.154343
O43707	793	C	Alpha-actinin-4 OS=Homo sapiens OX=9606 GN=ACTN4 PE=1 SV=2	ACTN4	1	0.00669233	60.434	2	AC(1)LISLGYDVENDR	-0.43477	1	1.163	1.019	0.696	1.044	0.97	1.108	0.881	0.874	0.872	1.125	1.14	1.14	1.32	1.166	0.798	0.928	0.851	0.972	0.838	0.372906
P12814	332	C	Alpha-actinin-1 OS=Homo sapiens OX=9606 GN=ACTN1 PE=1 SV=2	ACTN1	1	8.78349e-09	151.74	2	C(1)QLEINFNTLQTK	-0.064358	2	0.894	0.803	1.029	1.084	1.043	1.147	1.264	1.238	1.241	0.752	0.736	0.739	0.707	0.649	0.829	1.441	1.417	1.552	2.018	0.000781888
P12814	154	C	Alpha-actinin-1 OS=Homo sapiens OX=9606 GN=ACTN1 PE=1 SV=2	ACTN1	1	0.00025907	111.82	3	EGLLLWC(1)QR	0.85443	3	0.952	1.014	1.056	1.042	0.979	0.957	1.264	1.238	1.241	0.752	0.736	0.739	0.753	0.819	0.851	1.386	1.33	1.295	1.655	0.000254002
O43707	499	C	Alpha-actinin-4 OS=Homo sapiens OX=9606 GN=ACTN4 PE=1 SV=2	ACTN4	1	4.34572e-05	102.38	3	IC(1)DQWDALGSLTHSR	-0.11412	4	0.93	0.816	0.822	1.152	1.033	1.247	0.881	0.874	0.872	1.125	1.14	1.14	1.056	0.934	0.943	1.024	0.906	1.094	1.031	0.690066
P12814	41	C	Alpha-actinin-1 OS=Homo sapiens OX=9606 GN=ACTN1 PE=1 SV=2	ACTN1	1	1.0902e-06	146.11	3	TFTAWC(1)NSHLR	-0.060766	20	1.282	1.198	1.181	0.822	0.755	0.762	1.264	1.238	1.241	0.752	0.736	0.739	1.014	0.968	0.952	1.093	1.026	1.031	1.074	0.0627147
O43715	18	C	TP53-regulated inhibitor of apoptosis 1 OS=Homo sapiens OX=9606 GN=TRIAP1 PE=1 SV=1	TRIAP1	1	0.0098981	63.565	3	EYDQC(1)FNR	0.16552	1	0.978	1.004	1.01	1.082	0.95	0.977	1.046	1.026	1.022	1.008	0.949	0.962	0.935	0.979	0.988	1.073	1.001	1.016	1.065	0.0823441
O43715	37	C	TP53-regulated inhibitor of apoptosis 1 OS=Homo sapiens OX=9606 GN=TRIAP1 PE=1 SV=1	TRIAP1	1	0.000536243	79.875	2	GDSSGDPC(1)TDLFK	0.35093	2	1.277	1.142	1.155	0.93	0.728	0.768	1.046	1.026	1.022	1.008	0.949	0.962	1.221	1.113	1.13	0.923	0.767	0.798	0.718	0.00618415
O43747	400	C	AP-1 complex subunit gamma-1 OS=Homo sapiens OX=9606 GN=AP1G1 PE=1 SV=5	AP1G1	1	0.00173146	69.92	3	ADC(1)ASGIFLAAEK	-0.28111	1	1.271	1.196	1.303	0.747	0.727	0.757	1.093	1.053	1.039	0.914	0.938	0.92	1.163	1.136	1.254	0.817	0.775	0.823	0.68	0.00039953
O43747	392	C	AP-1 complex subunit gamma-1 OS=Homo sapiens OX=9606 GN=AP1G1 PE=1 SV=5	AP1G1	1	5.62887e-05	121.08	2	ELLYFLDSC(1)EPEFK	0.81071	1	1.385	1.424	1.427	0.587	0.552	0.625	1.093	1.053	1.039	0.914	0.938	0.92	1.267	1.352	1.373	0.642	0.588	0.679	0.478	0.000108945
O43747	539	C	AP-1 complex subunit gamma-1 OS=Homo sapiens OX=9606 GN=AP1G1 PE=1 SV=5	AP1G1	1	0.0100625	67.032	3	FTC(1)TVNR	-0.92	1							1.093	1.053	1.039	0.914	0.938	0.92
O43760	59	C	Synaptogyrin-2 OS=Homo sapiens OX=9606 GN=SYNGR2 PE=1 SV=1	SYNGR2	1	0.00708289	71.296	2	QMYC(1)VFNR	0.3844	2	1.404	1.171	1.149	0.8	0.755	0.721	1.115	1.121	1.107	0.916	0.904	0.9	1.259	1.045	1.038	0.873	0.835	0.801	0.751	0.014058
O43761	59	C	Synaptogyrin-3 OS=Homo sapiens OX=9606 GN=SYNGR3 PE=1 SV=2	SYNGR3	1	0.0159855	51.436	3	C(1)VFNGNAGAC(1)R	-0.61415	1							0.912	0.876	0.805	1.266	1.173	1.054
O43761	68	C	Synaptogyrin-3 OS=Homo sapiens OX=9606 GN=SYNGR3 PE=1 SV=2	SYNGR3	1	0.0159855	51.436	3	C(1)VFNGNAGAC(1)R	-0.61415	1							0.912	0.876	0.805	1.266	1.173	1.054
O43765	129	C	Small glutamine-rich tetratricopeptide repeat-containing protein alpha OS=Homo sapiens OX=9606 GN=SGTA PE=1 SV=1	SGTA	1	2.80737e-05	120.14	3	AIELNPANAVYFC(1)NR	0.15166	1	1.245	1.203	1.372	0.691	0.774	0.716	0.748	0.774	0.741	1.242	1.274	1.289	1.664	1.554	1.852	0.556	0.608	0.555	0.339	5.33619e-05
O43772	58	C	Mitochondrial carnitine/acylcarnitine carrier protein OS=Homo sapiens OX=9606 GN=SLC25A20 PE=1 SV=1	SLC25A20	1	0.000350109	62.19	3	LQTQPPSLPGQPPMYSGTFDC(1)FR	0.068598	1	1.028	0.727	1.353	0.986	0.81	1.097	0.891	0.922	0.873	1.173	1.116	1.101	1.154	0.789	1.55	0.841	0.726	0.996	0.734	0.263213
O43776	537	C	Asparagine--tRNA ligase, cytoplasmic OS=Homo sapiens OX=9606 GN=NARS1 PE=1 SV=1	NARS1	1	0.00292743	95.62	2	DVC(1)LYPR	-0.89358	2	1.221	1.143	1.202	0.85	0.841	0.745	0.568	0.619	0.619	1.432	1.414	1.41	2.15	1.847	1.942	0.594	0.595	0.528	0.289	3.16343e-05
O43776	438	C	Asparagine--tRNA ligase, cytoplasmic OS=Homo sapiens OX=9606 GN=NARS1 PE=1 SV=1	NARS1	1	0.000306897	87.18	3	LMTDTINEPILLC(1)R	-0.26316	2	1.185	1.022	1.031	1.033	0.893	0.836	0.568	0.619	0.619	1.432	1.414	1.41	2.086	1.651	1.666	0.721	0.632	0.593	0.36	0.000441754
O43795	310	C	Unconventional myosin-Ib OS=Homo sapiens OX=9606 GN=MYO1B PE=1 SV=3	MYO1B	1	1.604e-05	125.28	3	EIC(1)ELTGIDQSVLER	-0.055317	1	1.27	1.415	1.346	0.599	0.669	0.7	1.509	1.504	1.491	0.473	0.49	0.475	0.842	0.941	0.903	1.266	1.365	1.474	1.528	0.0014918
O43795	509	C	Unconventional myosin-Ib OS=Homo sapiens OX=9606 GN=MYO1B PE=1 SV=3	MYO1B	1	0.00129353	71.548	4	FLNDTSLPHSC(1)FR	-0.5243	3	1.577	1.559	1.563	0.459	0.456	0.387	1.509	1.504	1.491	0.473	0.49	0.475	1.045	1.037	1.048	0.97	0.931	0.815	0.868	0.0515601
O43813	355	C	Glutathione S-transferase LANCL1 OS=Homo sapiens OX=9606 GN=LANCL1 PE=1 SV=1	LANCL1	0.999851	0.0019379	66.246	3	FAEWC(1)LEYGEHGCR	-0.46324	1	0.913	1.136	0.989	1.054	0.856	1.052	0.434	0.551	0.48	1.553	1.532	1.5	2.104	2.062	2.06	0.679	0.559	0.701	0.311	7.93587e-05
O43813	363	C	Glutathione S-transferase LANCL1 OS=Homo sapiens OX=9606 GN=LANCL1 PE=1 SV=1	LANCL1	0.999997	6.85176e-05	97.551	3	FAEWCLEYGEHGC(1)R	-0.3012	1	1.065	1.059	0.978	1.035	0.974	0.888	0.434	0.551	0.48	1.553	1.532	1.5	2.454	1.922	2.038	0.666	0.636	0.592	0.295	0.000116239
O43815	765	C	Striatin OS=Homo sapiens OX=9606 GN=STRN PE=1 SV=4	STRN	1	0.00282143	63.662	3	C(1)YIASAGADALAK	-0.85115	1							0.842	0.853	0.854	1.151	1.16	1.17
O43818	460	C	U3 small nucleolar RNA-interacting protein 2 OS=Homo sapiens OX=9606 GN=RRP9 PE=1 SV=1	RRP9	1	0.014341	66.692	2	NSVC(1)IIPLR	-0.24159	1	1.236	1.033	1.118	0.917	0.811	0.886	1.152	1.13	1.11	0.841	0.837	0.86	1.073	0.914	1.007	1.09	0.969	1.03	1.032	0.606055
O43823	395	C	A-kinase anchor protein 8 OS=Homo sapiens OX=9606 GN=AKAP8 PE=1 SV=1	AKAP8	0.997909	0.00631806	76.827	2	IQFAC(0.002)SVC(0.998)K	-0.22434	1	1.405	1.145	1.242	0.818	0.658	0.731	1.208	1.217	1.206	0.792	0.754	0.797	1.163	0.941	1.03	1.033	0.873	0.917	0.901	0.261959
O43837	232	C	Isocitrate dehydrogenase [NAD] subunit beta, mitochondrial OS=Homo sapiens OX=9606 GN=IDH3B PE=1 SV=2	IDH3B	1	0.000132606	82.265	4	LGDGLFLQC(1)C(1)EEVAELYPK	-0.56439	1							1.156	1.176	1.172	0.839	0.836	0.823
O43837	233	C	Isocitrate dehydrogenase [NAD] subunit beta, mitochondrial OS=Homo sapiens OX=9606 GN=IDH3B PE=1 SV=2	IDH3B	1	0.000132606	82.265	4	LGDGLFLQC(1)C(1)EEVAELYPK	-0.56439	1							1.156	1.176	1.172	0.839	0.836	0.823
O43854	158	C	EGF-like repeat and discoidin I-like domain-containing protein 3 OS=Homo sapiens OX=9606 GN=EDIL3 PE=1 SV=1	EDIL3	1	7.40648e-11	121.33	4	C(1)SGPLGIEGGIISNQQITASSTHR	0.076789	2	1.093	0.974	1.081	1.135	0.837	0.882	0.879	0.94	0.946	1.053	1.188	1.02	1.243	1.036	1.143	1.078	0.705	0.865	0.774	0.114346
O43854	301	C	EGF-like repeat and discoidin I-like domain-containing protein 3 OS=Homo sapiens OX=9606 GN=EDIL3 PE=1 SV=1	EDIL3	1	0.000881446	112.27	3	LYPQVC(1)R	-0.16807	2	0.826	0.391	0.659	1.442	1.34	1.341	0.879	0.94	0.946	1.053	1.188	1.02	0.94	0.416	0.697	1.369	1.128	1.315	1.857	0.05249
O43854	314	C	EGF-like repeat and discoidin I-like domain-containing protein 3 OS=Homo sapiens OX=9606 GN=EDIL3 PE=1 SV=1	EDIL3	1	3.85801e-05	91.457	4	MELLGC(1)ELSGC(1)SEPLGMK	0.41498	1							0.879	0.94	0.946	1.053	1.188	1.02
O43854	319	C	EGF-like repeat and discoidin I-like domain-containing protein 3 OS=Homo sapiens OX=9606 GN=EDIL3 PE=1 SV=1	EDIL3	1	3.85801e-05	91.457	4	MELLGC(1)ELSGC(1)SEPLGMK	0.41498	1							0.879	0.94	0.946	1.053	1.188	1.02
O43861	122	C	Probable phospholipid-transporting ATPase IIB OS=Homo sapiens OX=9606 GN=ATP9B PE=2 SV=4	ATP9B	1	0.00224805	88.948	3	TVWLGC(1)PEK	0.28751	2	1.138	1.147	1.167	0.936	0.778	0.834	0.797	0.801	0.835	1.087	1.078	1.184	1.428	1.432	1.398	0.861	0.722	0.704	0.537	0.000605344
O43865	292	C	S-adenosylhomocysteine hydrolase-like protein 1 OS=Homo sapiens OX=9606 GN=AHCYL1 PE=1 SV=2	AHCYL1	0.921272	9.82392e-05	116.25	3	FDNLYC(0.921)C(0.079)R	0.2954	2	1.577	1.511	1.453	0.51	0.476	0.472	1.004	1.076	1.051	0.88	0.99	0.912	1.571	1.404	1.382	0.58	0.481	0.518	0.362	0.000115032
O43909	83	C	Exostosin-like 3 OS=Homo sapiens OX=9606 GN=EXTL3 PE=1 SV=1	EXTL3	1	0.00115947	98.133	3	HVLDLC(1)R	-0.080588	3	1.361	1.251	1.348	0.705	0.653	0.681	1.173	1.088	1.136	0.868	0.864	0.846	1.16	1.15	1.187	0.812	0.756	0.805	0.679	9.15321e-05
O43909	415	C	Exostosin-like 3 OS=Homo sapiens OX=9606 GN=EXTL3 PE=1 SV=1	EXTL3	1	0.00031697	87.18	3	PSLPTEWALC(1)GER	0.17073	1	1.312	1.243	1.406	0.699	0.759	0.58	1.173	1.088	1.136	0.868	0.864	0.846	1.118	1.142	1.238	0.805	0.878	0.686	0.677	0.00745051
O60216	585	C	Double-strand-break repair protein rad21 homolog OS=Homo sapiens OX=9606 GN=RAD21 PE=1 SV=2	RAD21	1	2.52473e-05	118.37	3	TGAESISLLELC(1)R	-0.40403	2	1.009	1.057	1.049	1.095	0.916	0.874	1.05	0.997	1.018	0.964	0.954	0.944	0.961	1.06	1.03	1.136	0.96	0.926	0.99	0.863193
O60231	714	C	Pre-mRNA-splicing factor ATP-dependent RNA helicase DHX16 OS=Homo sapiens OX=9606 GN=DHX16 PE=1 SV=2	DHX16	1	0.008257	59.426	2	TGMESLTVTPC(1)SK	-0.21783	2	1.126	1.041	1.212	0.945	0.846	0.83	0.999	1.004	0.894	1.073	1.014	1.025	1.127	1.037	1.356	0.881	0.834	0.81	0.717	0.0170558
O60264	1001	C	SWI/SNF-related matrix-associated actin-dependent regulator of chromatin subfamily A member 5 OS=Homo sapiens OX=9606 GN=SMARCA5 PE=1 SV=1	SMARCA5	1	0.0577289	45.368	2	C(1)NTLITLIER	-1.2137	1	1.431	1.377	1.561	0.594	0.573	0.463	1.295	1.31	1.335	0.686	0.681	0.667	1.105	1.051	1.169	0.866	0.841	0.694	0.722	0.0122801
O60287	2243	C	Nucleolar pre-ribosomal-associated protein 1 OS=Homo sapiens OX=9606 GN=URB1 PE=1 SV=4	URB1	1	7.70782e-05	75.334	4	MVC(1)EAADDAPSSEEEAIVVLC(1)K	0.51078	1							1.161	1.115	1.132	0.824	0.841	0.895
O60287	2261	C	Nucleolar pre-ribosomal-associated protein 1 OS=Homo sapiens OX=9606 GN=URB1 PE=1 SV=4	URB1	1	7.70782e-05	75.334	4	MVC(1)EAADDAPSSEEEAIVVLC(1)K	0.51078	1							1.161	1.115	1.132	0.824	0.841	0.895
O60291	293	C	E3 ubiquitin-protein ligase MGRN1 OS=Homo sapiens OX=9606 GN=MGRN1 PE=1 SV=2	MGRN1	1	1.07857e-05	135.16	2	DTLILPC(1)R	1.2364	2	1.375	1.345	1.338	0.69	0.615	0.636	0.95	1.07	0.996	0.971	1.091	0.897	1.447	1.257	1.343	0.711	0.564	0.709	0.49	0.00117465
O60313	874	C	Dynamin-like 120 kDa protein, mitochondrial OS=Homo sapiens OX=9606 GN=OPA1 PE=1 SV=3	OPA1	1	0.0113914	53.828	3	HFVDSELEC(1)NDVVLFWR	-0.14975	1							0.92	0.895	0.896	1.115	1.118	1.102
O60313	853	C	Dynamin-like 120 kDa protein, mitochondrial OS=Homo sapiens OX=9606 GN=OPA1 PE=1 SV=3	OPA1	1	0.000105275	107.21	4	TALNHC(1)NLC(1)R	-0.33112	7	0.975	0.888	0.951	1.061	1.121	1.003	0.92	0.895	0.896	1.115	1.118	1.102	1.06	0.992	1.061	0.952	1.003	0.91	0.92	0.0808293
O60313	856	C	Dynamin-like 120 kDa protein, mitochondrial OS=Homo sapiens OX=9606 GN=OPA1 PE=1 SV=3	OPA1	1	1.82261e-06	138.66	4	TALNHC(1)NLC(1)R	-0.33112	5	0.929	0.843	0.926	1.093	1.16	1.05	0.92	0.895	0.896	1.115	1.118	1.102	1.01	0.942	1.033	0.98	1.038	0.953	0.995	0.908747
O60353	95	C	Frizzled-6 OS=Homo sapiens OX=9606 GN=FZD6 PE=1 SV=2	FZD6	1	8.55005e-06	109.08	3	AFVPTCIEQIHVVPPC(1)R	-0.5845	1	1.215	1.123	1.177	0.833	0.788	0.865	1.178	1.207	1.228	0.786	0.818	0.808	1.031	0.93	0.958	1.06	0.963	1.071	1.06	0.272548
O60449	922	C	Lymphocyte antigen 75 OS=Homo sapiens OX=9606 GN=LY75 PE=1 SV=3	LY75	1	0.00478722	63.134	3	TWLIDLGKPTDC(1)STK	0.2574	1	1.418	1.242	1.587	0.613	0.539	0.601
O60462	715	C	Neuropilin-2 OS=Homo sapiens OX=9606 GN=NRP2 PE=1 SV=3	NRP2	1	0.0186137	43.297	3	SPVC(1)MEFQYQATGGR	3.1744	1
O60507	226	C	Protein-tyrosine sulfotransferase 1 OS=Homo sapiens OX=9606 GN=TPST1 PE=1 SV=1	TPST1	1	0.00199412	63.709	3	AIETMYNQC(1)MEVGYK	1.1501	1							1.249	1.45	1.494	0.592	0.598	0.557
O60566	656	C	Mitotic checkpoint serine/threonine-protein kinase BUB1 beta OS=Homo sapiens OX=9606 GN=BUB1B PE=1 SV=3	BUB1B	1	5.10494e-07	108.18	3	TSEDQQTAC(1)GTIYSQTLSIK	-0.094517	1	1.194	1.462	1.447	0.621	0.664	0.614	0.812	0.768	0.735	1.228	1.268	1.236	1.47	1.904	1.969	0.506	0.524	0.497	0.286	0.000185239
O60568	379	C	Multifunctional procollagen lysine hydroxylase and glycosyltransferase LH3 OS=Homo sapiens OX=9606 GN=PLOD3 PE=1 SV=1	PLOD3	1	0.000302001	112.17	2	DMAMDLC(1)R	-0.0026968	3	1.34	1.242	1.221	0.748	0.719	0.731	1.219	1.192	1.195	0.806	0.775	0.78	1.099	1.042	1.022	0.928	0.928	0.937	0.883	0.00484715
O60568	691	C	Multifunctional procollagen lysine hydroxylase and glycosyltransferase LH3 OS=Homo sapiens OX=9606 GN=PLOD3 PE=1 SV=1	PLOD3	1	7.83163e-06	131.22	2	GLDYEGGGC(1)R	-0.63383	2	1.323	1.214	1.276	0.771	0.706	0.71	1.219	1.192	1.195	0.806	0.775	0.78	1.085	1.018	1.068	0.957	0.911	0.91	0.876	0.0064525
O60568	698	C	Multifunctional procollagen lysine hydroxylase and glycosyltransferase LH3 OS=Homo sapiens OX=9606 GN=PLOD3 PE=1 SV=1	PLOD3	1	0.00262273	87.308	2	YDC(1)VISSPR	0.18447	2	1.325	1.361	1.294	0.754	0.567	0.699	1.219	1.192	1.195	0.806	0.775	0.78	1.087	1.142	1.083	0.935	0.732	0.896	0.774	0.0277842
O60613	73	C	Selenoprotein F OS=Homo sapiens OX=9606 GN=SELENOF PE=1 SV=4	SELENOF	1	1.39475e-05	125.54	2	GC(1)C(1)QEEAQFETK	0.16366	3							1.094	1.049	1.128	0.924	0.899	0.946
O60613	74	C	Selenoprotein F OS=Homo sapiens OX=9606 GN=SELENOF PE=1 SV=4	SELENOF	1	1.39475e-05	125.54	2	GC(1)C(1)QEEAQFETK	0.16366	3							1.094	1.049	1.128	0.924	0.899	0.946
O60635	200	C	Tetraspanin-1 OS=Homo sapiens OX=9606 GN=TSPAN1 PE=1 SV=2	TSPAN1	1	6.64635e-06	136.24	2	VEGC(1)FNQLLYDIR	0.49359	2	1.857	1.89	1.736	0.185	0.168	0.163	1.549	1.452	1.554	0.478	0.502	0.414	1.199	1.302	1.117	0.387	0.335	0.394	0.308	6.469e-05
O60637	182	C	Tetraspanin-3 OS=Homo sapiens OX=9606 GN=TSPAN3 PE=2 SV=1	TSPAN3	1	4.16685e-06	84.318	5	ETASNC(1)NGSLAHPSDLYAEGC(1)EALVVK	0.042902	2							1.49	1.356	1.394	0.564	0.57	0.586
O60637	197	C	Tetraspanin-3 OS=Homo sapiens OX=9606 GN=TSPAN3 PE=2 SV=1	TSPAN3	1	4.16685e-06	84.318	5	ETASNC(1)NGSLAHPSDLYAEGC(1)EALVVK	0.042902	2							1.49	1.356	1.394	0.564	0.57	0.586
O60678	417	C	Protein arginine N-methyltransferase 3 OS=Homo sapiens OX=9606 GN=PRMT3 PE=1 SV=4	PRMT3	1	0.000319028	104.17	2	TLISEPC(1)GIK	0.11435	1	1.202	1.107	1.106	0.949	0.781	0.855	0.645	0.648	0.663	1.373	1.323	1.386	1.864	1.708	1.668	0.691	0.59	0.617	0.362	6.17959e-05
O60687	105	C	Sushi repeat-containing protein SRPX2 OS=Homo sapiens OX=9606 GN=SRPX2 PE=1 SV=1	SRPX2	1	0.008979	65.404	3	SVQC(1)LPSR	-0.43943	1	1.386	1.16	1.328	1.06	0.449	0.618
O60704	233	C	Protein-tyrosine sulfotransferase 2 OS=Homo sapiens OX=9606 GN=TPST2 PE=1 SV=1	TPST2	1	3.0123e-05	118.37	4	C(1)LPVYYEQLVLHPR	-0.31091	2	1.624	1.571	1.42	0.447	0.501	0.438
O60716	533	C	Catenin delta-1 OS=Homo sapiens OX=9606 GN=CTNND1 PE=1 SV=1	CTNND1	1	1.50494e-13	169.04	4	HIEWESVLTNTAGC(1)LR	-0.83009	1	1.421	1.437	1.315	0.559	0.726	0.541	1.218	1.21	1.216	0.748	0.752	0.791	1.167	1.188	1.081	0.747	0.965	0.684	0.697	0.0258966
O60716	579	C	Catenin delta-1 OS=Homo sapiens OX=9606 GN=CTNND1 PE=1 SV=1	CTNND1	1	0.00227565	79.148	4	LVENC(1)VC(1)LLR	0.97692	2	1.819	1.092	1.164	0.638	0.709	0.579	1.218	1.21	1.216	0.748	0.752	0.791	1.493	0.902	0.957	0.853	0.943	0.732	0.754	0.210489
O60716	581	C	Catenin delta-1 OS=Homo sapiens OX=9606 GN=CTNND1 PE=1 SV=1	CTNND1	1	0.00227565	79.148	4	LVENC(1)VC(1)LLR	0.97692	1							1.218	1.21	1.216	0.748	0.752	0.791
O60716	692	C	Catenin delta-1 OS=Homo sapiens OX=9606 GN=CTNND1 PE=1 SV=1	CTNND1	1	7.70825e-79	276.18	2	TPAILEASAGAIQNLC(1)AGR	-0.45049	2	1.401	1.454	1.438	0.606	0.558	0.542	1.218	1.21	1.216	0.748	0.752	0.791	1.15	1.202	1.183	0.81	0.742	0.685	0.633	0.000783101
O60826	369	C	Coiled-coil domain-containing protein 22 OS=Homo sapiens OX=9606 GN=CCDC22 PE=1 SV=1	CCDC22	1	0.00038104	82.102	3	TLGVSFVQAESEC(1)R	0.10002	1	1.296	1.218	1.045	0.813	0.872	0.755	1.016	0.913	0.954	1.064	1.077	1.048	1.276	1.334	1.095	0.764	0.81	0.72	0.619	0.00227004
O60909	139	C	Beta-1,4-galactosyltransferase 2 OS=Homo sapiens OX=9606 GN=B4GALT2 PE=1 SV=1	B4GALT2	1	0.000824338	61.167	3	YTPPDC(1)TPAQTVAVIIPFR	-0.052335	1	1.235	0.818	0.9	1.075	0.882	1.09
O60911	323	C	Cathepsin L2 OS=Homo sapiens OX=9606 GN=CTSV PE=1 SV=2	CTSV	1	0.0196781	50.079	3	DKNNHC(1)GIATAASYPNV	-1.7106	1							1.516	1.579	1.548	0.444	0.432	0.425
O60911	211	C	Cathepsin L2 OS=Homo sapiens OX=9606 GN=CTSV PE=1 SV=2	CTSV	1	7.15523e-07	103.26	3	ENGGLDSEESYPYVAVDEIC(1)K	0.20418	1	1.426	1.193	1.572	0.698	0.619	0.491	1.516	1.579	1.548	0.444	0.432	0.425	0.941	0.756	1.016	1.572	1.433	1.155	1.533	0.0284
O60911	270	C	Cathepsin L2 OS=Homo sapiens OX=9606 GN=CTSV PE=1 SV=2	CTSV	1	0.000166867	103.22	3	SGIYFEPDC(1)SSK	-0.0059354	2	1.32	1.34	1.376	0.708	0.59	0.666	1.516	1.579	1.548	0.444	0.432	0.425	0.871	0.849	0.889	1.595	1.366	1.567	1.736	0.000414069
O60934	116	C	Nibrin OS=Homo sapiens OX=9606 GN=NBN PE=1 SV=1	NBN	1	0.0176693	46.159	4	IEYEPLVAC(1)SSC(1)LDVSGK	1.0858	1							1.108	1.126	1.138	0.914	0.849	0.849
O60934	119	C	Nibrin OS=Homo sapiens OX=9606 GN=NBN PE=1 SV=1	NBN	1	0.0176693	46.159	4	IEYEPLVAC(1)SSC(1)LDVSGK	1.0858	1							1.108	1.126	1.138	0.914	0.849	0.849
O60936	109	C	Nucleolar protein 3 OS=Homo sapiens OX=9606 GN=NOL3 PE=1 SV=2	NOL3	0.999077	5.87474e-05	69.435	4	SYDPPC(0.999)PGHWTPEAPGSGTTC(0.001)PGLPR	0.0010645	2	1.549	1.236	1.41	0.626	0.625	0.554	0.743	0.771	0.745	1.274	1.146	1.266	2.085	1.603	1.893	0.491	0.545	0.438	0.264	0.000180577
O60941	197	C	Dystrobrevin beta OS=Homo sapiens OX=9606 GN=DTNB PE=1 SV=1	DTNB	1	0.0107866	65.803	3	TC(1)FPQQR	0.15759	2	1.407	1.34	1.263	0.665	0.64	0.685	0.914	0.906	0.861	1.2	1.112	1.038	1.539	1.479	1.467	0.554	0.576	0.66	0.399	7.49992e-05
O75051	681	C	Plexin-A2 OS=Homo sapiens OX=9606 GN=PLXNA2 PE=1 SV=4	PLXNA2	1	4.90485e-05	102.58	4	NLC(1)THDPTTC(1)SFQEGR	-0.35057	1							0.963	0.896	0.889	1.092	1.116	1.098
O75051	688	C	Plexin-A2 OS=Homo sapiens OX=9606 GN=PLXNA2 PE=1 SV=4	PLXNA2	1	4.90485e-05	102.58	4	NLC(1)THDPTTC(1)SFQEGR	-0.35057	1							0.963	0.896	0.889	1.092	1.116	1.098
O75054	511	C	Immunoglobulin superfamily member 3 OS=Homo sapiens OX=9606 GN=IGSF3 PE=2 SV=3	IGSF3	1	6.24685e-06	127.22	4	KEDEGQYEC(1)HVTEWVR	-0.66355	1	1.567	1.451	1.493	0.513	0.482	0.494	1.445	1.287	1.36	0.556	0.583	0.591	1.084	1.127	1.098	0.923	0.827	0.836	0.782	0.00253282
O75054	645	C	Immunoglobulin superfamily member 3 OS=Homo sapiens OX=9606 GN=IGSF3 PE=2 SV=3	IGSF3	1	0.052241	49.536	2	YQC(1)VAELWR	0.619	1	1.548	1.555	1.486	0.532	0.433	0.446	1.445	1.287	1.36	0.556	0.583	0.591	1.071	1.208	1.093	0.957	0.743	0.755	0.728	0.0229293
O75063	389	C	Glycosaminoglycan xylosylkinase OS=Homo sapiens OX=9606 GN=FAM20B PE=1 SV=1	FAM20B	1	1.55257e-05	120.63	3	QC(1)TDQFGMDTVLVEDR	-0.91514	2	1.349	1.357	1.319	0.634	0.729	0.613	1.074	1.047	1.182	0.905	0.943	0.851	1.256	1.296	1.116	0.701	0.773	0.72	0.598	0.000690177
O75084	230	C	Frizzled-7 OS=Homo sapiens OX=9606 GN=FZD7 PE=1 SV=2	FZD7	1	0.0335974	42.001	3	DC(1)GAPC(1)EPGR	-0.96036	1
O75084	234	C	Frizzled-7 OS=Homo sapiens OX=9606 GN=FZD7 PE=1 SV=2	FZD7	1	0.0335974	42.001	3	DC(1)GAPC(1)EPGR	-0.96036	1
O75095	1460	C	Multiple epidermal growth factor-like domains protein 6 OS=Homo sapiens OX=9606 GN=MEGF6 PE=1 SV=4	MEGF6	1	0.0032904	74.944	4	SGATC(1)NLDC(1)R	1.2859	1							1.226	1.295	1.108	0.497	0.977	0.88
O75095	1464	C	Multiple epidermal growth factor-like domains protein 6 OS=Homo sapiens OX=9606 GN=MEGF6 PE=1 SV=4	MEGF6	1	0.0032904	74.944	4	SGATC(1)NLDC(1)R	1.2859	1							1.226	1.295	1.108	0.497	0.977	0.88
O75096	1348	C	Low-density lipoprotein receptor-related protein 4 OS=Homo sapiens OX=9606 GN=LRP4 PE=1 SV=4	LRP4	1	4.82557e-05	104.41	3	TC(1)DPSPETYLLFSSR	3.3122	1	0.405	0.488	0.439	1.332	1.634	1.702
O75110	781	C	Probable phospholipid-transporting ATPase IIA OS=Homo sapiens OX=9606 GN=ATP9A PE=1 SV=3	ATP9A	1	0.00575366	48.489	4	LTC(1)AVGDGGNDVSMIQESDC(1)GVGVEGK	0.24686	1							1.058	1.147	1.066	0.922	0.904	0.882
O75110	798	C	Probable phospholipid-transporting ATPase IIA OS=Homo sapiens OX=9606 GN=ATP9A PE=1 SV=3	ATP9A	1	0.00575366	48.489	4	LTC(1)AVGDGGNDVSMIQESDC(1)GVGVEGK	0.24686	1							1.058	1.147	1.066	0.922	0.904	0.882
O75152	16	C	Zinc finger CCCH domain-containing protein 11A OS=Homo sapiens OX=9606 GN=ZC3H11A PE=1 SV=3	ZC3H11A	0.999979	0.00868427	49.463	3	PNQGEDCYFFFYSTC(1)TK	-0.27933	1	1.09	1.248	1.263	0.812	0.836	0.751	1.162	1.138	1.171	0.855	0.827	0.831	0.938	1.097	1.079	0.95	1.011	0.904	0.92	0.238955
O75165	2181	C	DnaJ homolog subfamily C member 13 OS=Homo sapiens OX=9606 GN=DNAJC13 PE=1 SV=5	DNAJC13	1	1.69743e-05	124.45	3	SLQYGEQVNEILC(1)R	-0.30064	1	1.107	1.129	1.178	0.933	0.801	0.852	0.922	0.915	0.911	1.093	1.084	1.09	1.201	1.234	1.293	0.854	0.739	0.782	0.637	0.000667753
O75182	1052	C	Paired amphipathic helix protein Sin3b OS=Homo sapiens OX=9606 GN=SIN3B PE=1 SV=2	SIN3B	1	0.0211765	50.563	4	LVGVESAC(1)DVDC(1)R	-0.45271	1							1.237	1.2	1.22	0.698	0.766	0.796
O75182	1056	C	Paired amphipathic helix protein Sin3b OS=Homo sapiens OX=9606 GN=SIN3B PE=1 SV=2	SIN3B	1	0.0211765	50.563	4	LVGVESAC(1)DVDC(1)R	-0.45271	1							1.237	1.2	1.22	0.698	0.766	0.796
O75182	1138	C	Paired amphipathic helix protein Sin3b OS=Homo sapiens OX=9606 GN=SIN3B PE=1 SV=2	SIN3B	1	0.00233374	58.83	4	TLC(1)ETVHVHGLPVTR	-0.1646	1	1.554	1.244	1.442	0.543	0.741	0.476	1.237	1.2	1.22	0.698	0.766	0.796	1.256	1.037	1.182	0.778	0.967	0.598	0.674	0.0522447
O75204	84	C	Transmembrane protein 127 OS=Homo sapiens OX=9606 GN=TMEM127 PE=1 SV=1	TMEM127	1	0.00282143	63.662	3	DFC(1)MNPQTVLLLR	-0.11547	1
O75312	80	C	Zinc finger protein ZPR1 OS=Homo sapiens OX=9606 GN=ZPR1 PE=1 SV=1	ZPR1	1	0.000161341	64.028	5	EIIVSSFSC(1)EHC(1)GWNNTEIQSAGR	0.2113	2							0.576	0.524	0.587	1.458	1.528	1.424
O75312	83	C	Zinc finger protein ZPR1 OS=Homo sapiens OX=9606 GN=ZPR1 PE=1 SV=1	ZPR1	1	0.000161341	64.028	5	EIIVSSFSC(1)EHC(1)GWNNTEIQSAGR	0.2113	2							0.576	0.524	0.587	1.458	1.528	1.424
O75326	518	C	Semaphorin-7A OS=Homo sapiens OX=9606 GN=SEMA7A PE=1 SV=1	SEMA7A	1	0.00023241	113.26	2	C(1)ISIYSSER	0.19492	1	1.93	1.712	1.719	0.245	0.182	0.212	1.551	1.58	1.514	0.46	0.479	0.447	1.244	1.084	1.135	0.533	0.38	0.474	0.401	0.000997562
O75326	366	C	Semaphorin-7A OS=Homo sapiens OX=9606 GN=SEMA7A PE=1 SV=1	SEMA7A	1	3.27406e-06	97.32	3	C(1)LPDQQPIPTETFQVADR	0.019028	2	1.411	1.649	1.366	0.555	0.539	0.48	1.551	1.58	1.514	0.46	0.479	0.447	0.91	1.044	0.902	1.207	1.125	1.074	1.193	0.0382842
O75326	126	C	Semaphorin-7A OS=Homo sapiens OX=9606 GN=SEMA7A PE=1 SV=1	SEMA7A	1	0.000623338	83.652	3	DC(1)ENYITLLER	-0.1195	1	1.384	1.284	1.135	0.197			1.551	1.58	1.514	0.46	0.479	0.447	0.892	0.813	0.75	0.428			0.523
O75326	143	C	Semaphorin-7A OS=Homo sapiens OX=9606 GN=SEMA7A PE=1 SV=1	SEMA7A	1	0.000113983	95.417	3	SEGLLAC(1)GTNAR	-1.0542	3	1.448	1.436	1.423	0.591	0.535	0.568	1.551	1.58	1.514	0.46	0.479	0.447	0.934	0.909	0.94	1.285	1.117	1.271	1.32	0.00395014
O75326	566	C	Semaphorin-7A OS=Homo sapiens OX=9606 GN=SEMA7A PE=1 SV=1	SEMA7A	1	0.00228682	73.781	3	YYLSC(1)PMESR	0.6575	5	1.623	1.624	1.623	0.369	0.377	0.384	1.551	1.58	1.514	0.46	0.479	0.447	1.046	1.028	1.072	0.802	0.787	0.859	0.778	0.00100584
O75354	356	C	Ectonucleoside triphosphate diphosphohydrolase 6 OS=Homo sapiens OX=9606 GN=ENTPD6 PE=1 SV=3	ENTPD6	1	1.53716e-05	119.39	3	AAASLHELC(1)AAR	-0.36165	1	1.172	0.957	1.044	0.981	0.928	0.918	0.815	0.767	0.855	1.182	1.239	1.181	1.438	1.248	1.221	0.83	0.749	0.777	0.603	0.00105918
O75362	501	C	Zinc finger protein 217 OS=Homo sapiens OX=9606 GN=ZNF217 PE=1 SV=1	ZNF217	1	0.000319654	92.866	4	C(1)EFC(1)EYAAAQK	0.16147	2							1.09	1.088	1.067	0.87	0.975	0.873
O75362	504	C	Zinc finger protein 217 OS=Homo sapiens OX=9606 GN=ZNF217 PE=1 SV=1	ZNF217	1	0.000319654	92.866	4	C(1)EFC(1)EYAAAQK	0.16147	2							1.09	1.088	1.067	0.87	0.975	0.873
O75362	641	C	Zinc finger protein 217 OS=Homo sapiens OX=9606 GN=ZNF217 PE=1 SV=1	ZNF217	1	3.15558e-05	114.82	3	SAVETQANNLIC(1)R	-0.16234	1	1.431	1.505	1.417	0.582	0.527	0.538	1.09	1.088	1.067	0.87	0.975	0.873	1.313	1.383	1.328	0.669	0.541	0.616	0.454	0.000239902
O75367	276	C	Core histone macro-H2A.1 OS=Homo sapiens OX=9606 GN=MACROH2A1 PE=1 SV=4	MACROH2A1	1	0.000349397	81.703	4	FVIHC(1)NSPVWGADK	-0.44918	1	1.268	1.387	1.353	0.83	0.459	0.703	1.305	1.322	1.303	0.658	0.692	0.688	0.972	1.049	1.038	1.261	0.663	1.022	0.963	0.727359
O75369	178	C	Filamin-B OS=Homo sapiens OX=9606 GN=FLNB PE=1 SV=2	FLNB	1	1.29549e-36	192.18	4	ALGALVDSC(1)APGLC(1)PDWESWDPQKPVDNAR	-0.45877	1							0.937	0.929	0.922	1.072	1.058	1.076
O75369	183	C	Filamin-B OS=Homo sapiens OX=9606 GN=FLNB PE=1 SV=2	FLNB	1	1.29549e-36	192.18	4	ALGALVDSC(1)APGLC(1)PDWESWDPQKPVDNAR	-0.45877	1							0.937	0.929	0.922	1.072	1.058	1.076
O75369	769	C	Filamin-B OS=Homo sapiens OX=9606 GN=FLNB PE=1 SV=2	FLNB	1	5.64226e-11	124.14	3	ANEPTHFTVDC(1)TEAGEGDVSVGIK	0.31319	1	1.496	1.46	0.849	0.679	0.651	0.865	0.937	0.929	0.922	1.072	1.058	1.076	1.597	1.572	0.921	0.633	0.615	0.804	0.502	0.0289566
O75369	2115	C	Filamin-B OS=Homo sapiens OX=9606 GN=FLNB PE=1 SV=2	FLNB	1	1.9814e-19	192.3	3	APSVATVGSIC(1)DLNLK	-0.062356	2	1.08	1.113	1.177	0.999	0.816	0.814	0.937	0.929	0.922	1.072	1.058	1.076	1.153	1.198	1.277	0.932	0.771	0.757	0.678	0.00575797
O75369	1617	C	Filamin-B OS=Homo sapiens OX=9606 GN=FLNB PE=1 SV=2	FLNB	1	9.57507e-06	130.98	2	C(1)LATGPGIASTVK	0.1421	3	1.292	1.159	1.025	0.81	0.851	0.863	0.937	0.929	0.922	1.072	1.058	1.076	1.379	1.248	1.112	0.756	0.804	0.802	0.632	0.00222093
O75369	1876	C	Filamin-B OS=Homo sapiens OX=9606 GN=FLNB PE=1 SV=2	FLNB	1	0.00267628	54.15	3	DGTC(1)TVTYLPTLPGDYSILVK	0.13138	1	1.193	1.121	1.063	0.999	0.705	0.919	0.937	0.929	0.922	1.072	1.058	1.076	1.273	1.207	1.153	0.932	0.666	0.854	0.675	0.0184065
O75369	1081	C	Filamin-B OS=Homo sapiens OX=9606 GN=FLNB PE=1 SV=2	FLNB	1	3.09204e-08	142.39	2	GAGTGGLGLTVEGPC(1)EAK	-0.015134	2	1.294	1.157	1.19	0.874	0.712	0.773	0.937	0.929	0.922	1.072	1.058	1.076	1.381	1.245	1.291	0.815	0.673	0.718	0.563	0.000836612
O75369	2248	C	Filamin-B OS=Homo sapiens OX=9606 GN=FLNB PE=1 SV=2	FLNB	1	0.000155015	74.364	3	NGSC(1)GVSYIAQEPGNYEVSIK	-0.14253	1	1.267	1.082	1.082	0.793	0.886	0.891	0.937	0.929	0.922	1.072	1.058	1.076	1.352	1.165	1.174	0.74	0.837	0.828	0.652	0.00237438
O75369	660	C	Filamin-B OS=Homo sapiens OX=9606 GN=FLNB PE=1 SV=2	FLNB	1	7.96816e-28	217.21	2	SGC(1)IVNNLAEFTVDPK	-0.25257	5	1.076	1.147	1.163	1.011	0.804	0.798	0.937	0.929	0.922	1.072	1.058	1.076	1.148	1.235	1.261	0.943	0.76	0.742	0.671	0.00766603
O75369	450	C	Filamin-B OS=Homo sapiens OX=9606 GN=FLNB PE=1 SV=2	FLNB	1	2.08875e-14	177.74	4	SPFVVQVGEAC(1)NPNAC(1)R	-0.41362	7	1.275	1.082	1.023	0.912	0.839	0.87	0.937	0.929	0.922	1.072	1.058	1.076	1.361	1.165	1.11	0.851	0.793	0.809	0.675	0.00387335
O75369	455	C	Filamin-B OS=Homo sapiens OX=9606 GN=FLNB PE=1 SV=2	FLNB	1	2.08875e-14	177.74	4	SPFVVQVGEAC(1)NPNAC(1)R	-0.41362	4							0.937	0.929	0.922	1.072	1.058	1.076
O75369	2537	C	Filamin-B OS=Homo sapiens OX=9606 GN=FLNB PE=1 SV=2	FLNB	1	0.000118015	122.13	2	SSFLVDC(1)SK	0.26205	1	1.134	1.22	1.087	0.829	0.934	0.797	0.937	0.929	0.922	1.072	1.058	1.076	1.21	1.313	1.179	0.773	0.883	0.741	0.647	0.00214521
O75369	2501	C	Filamin-B OS=Homo sapiens OX=9606 GN=FLNB PE=1 SV=2	FLNB	1	2.05915e-05	124.92	3	SSTETC(1)YSAIPK	0.64512	2	1.432	1.276	1.331	0.727	0.584	0.649	0.937	0.929	0.922	1.072	1.058	1.076	1.528	1.374	1.444	0.678	0.552	0.603	0.422	0.000206594
O75369	2333	C	Filamin-B OS=Homo sapiens OX=9606 GN=FLNB PE=1 SV=2	FLNB	1	8.14328e-23	177.22	3	VHSPSGAVEEC(1)HVSELEPDKYAVR	0.55952	2	1.352	1.055	0.885	0.777	0.982	0.95	0.937	0.929	0.922	1.072	1.058	1.076	1.443	1.136	0.96	0.725	0.928	0.883	0.717	0.0815207
P21333	53	C	Filamin-A OS=Homo sapiens OX=9606 GN=FLNA PE=1 SV=4	FLNA	1	0.00197927	86.833	2	WC(1)NEHLK	-2.8906	1							0.888	0.894	0.893	1.124	1.129	1.101
O75380	112	C	NADH dehydrogenase [ubiquinone] iron-sulfur protein 6, mitochondrial OS=Homo sapiens OX=9606 GN=NDUFS6 PE=1 SV=1	NDUFS6	0.999999	1.3517e-06	138.99	3	TGTC(1)GYCGLQFR	-0.54532	2	1.389	1.187	1.296	0.714	0.695	0.719	1.244	1.257	1.235	0.782	0.743	0.686	1.117	0.944	1.049	0.913	0.935	1.048	0.931	0.337503
O75380	115	C	NADH dehydrogenase [ubiquinone] iron-sulfur protein 6, mitochondrial OS=Homo sapiens OX=9606 GN=NDUFS6 PE=1 SV=1	NDUFS6	0.914613	0.0238654	54.608	2	TGTC(0.085)GYC(0.915)GLQFR	-0.78446	1	1.316	1.204	1.37	0.693	0.767	0.651	1.244	1.257	1.235	0.782	0.743	0.686	1.058	0.958	1.109	0.886	1.032	0.949	0.917	0.234554
O75390	101	C	Citrate synthase, mitochondrial OS=Homo sapiens OX=9606 GN=CS PE=1 SV=2	CS	1	0.00368874	83.265	2	GFSIPEC(1)QK	0.42024	1	1.303	1.416	1.386	0.645	0.569	0.68	1.202	1.199	1.203	0.787	0.802	0.772	1.084	1.181	1.152	0.82	0.709	0.881	0.705	0.00685957
O75410	587	C	Transforming acidic coiled-coil-containing protein 1 OS=Homo sapiens OX=9606 GN=TACC1 PE=1 SV=2	TACC1	1	2.27828e-10	126.31	3	APVSVSC(1)GGESPLDGIC(1)LSESDK	0.33789	3							1.218	1.243	1.262	0.76	0.738	0.728
O75410	597	C	Transforming acidic coiled-coil-containing protein 1 OS=Homo sapiens OX=9606 GN=TACC1 PE=1 SV=2	TACC1	1	2.27828e-10	126.31	3	APVSVSC(1)GGESPLDGIC(1)LSESDK	0.33789	3							1.218	1.243	1.262	0.76	0.738	0.728
O75414	163	C	Nucleoside diphosphate kinase 6 OS=Homo sapiens OX=9606 GN=NME6 PE=1 SV=3	NME6	0.976568	4.97456e-05	74.662	3	C(0.977)GPVC(0.023)YSPEGGVHYVAGTGGLGPA	-0.57955	2	1.553	1.369	1.504	0.493	0.534	0.545	1.162	1.155	1.204	0.848	0.798	0.823	1.336	1.185	1.249	0.581	0.669	0.662	0.507	0.000285525
O75431	246	C	Metaxin-2 OS=Homo sapiens OX=9606 GN=MTX2 PE=1 SV=1	MTX2	1	0.000609508	89.047	3	NYSNLLAFC(1)R	-0.3075	1	1.031	0.974	0.942	1.051	0.993	1.01	1.168	1.149	1.092	0.861	0.915	0.847	0.883	0.848	0.863	1.221	1.085	1.192	1.348	0.00141479
O75439	265	C	Mitochondrial-processing peptidase subunit beta OS=Homo sapiens OX=9606 GN=PMPCB PE=1 SV=2	PMPCB	1	3.83172e-07	134.2	4	FHFGDSLC(1)THK	-0.21146	2	1.471	1.342	1.286	0.655	0.572	0.674	1.166	1.138	1.182	0.842	0.843	0.813	1.262	1.179	1.088	0.778	0.679	0.829	0.648	0.00392193
O75439	428	C	Mitochondrial-processing peptidase subunit beta OS=Homo sapiens OX=9606 GN=PMPCB PE=1 SV=2	PMPCB	1	0.0113758	64.803	3	QMLC(1)YNR	0.56621	1	1.399	1.173	1.325	0.745	0.722	0.636	1.166	1.138	1.182	0.842	0.843	0.813	1.2	1.031	1.121	0.885	0.856	0.782	0.753	0.00781169
O75439	485	C	Mitochondrial-processing peptidase subunit beta OS=Homo sapiens OX=9606 GN=PMPCB PE=1 SV=2	PMPCB	1	0.0113758	64.803	3	SNMC(1)WLR	-0.4502	1	1.483	1.533	1.537	0.569	0.428	0.45	1.166	1.138	1.182	0.842	0.843	0.813	1.272	1.347	1.3	0.676	0.508	0.554	0.443	0.000681679
O75439	419	C	Mitochondrial-processing peptidase subunit beta OS=Homo sapiens OX=9606 GN=PMPCB PE=1 SV=2	PMPCB	1	1.72434e-06	105.56	3	TNMLLQLDGSTPIC(1)EDIGR	-0.57133	1	1.4	1.398	1.354	0.566	0.698	0.584	1.166	1.138	1.182	0.842	0.843	0.813	1.201	1.228	1.146	0.672	0.828	0.718	0.62	0.00176854
O75446	184	C	Histone deacetylase complex subunit SAP30 OS=Homo sapiens OX=9606 GN=SAP30 PE=1 SV=1	SAP30	1	0.00855411	54.7	3	AQLVEIVGC(1)HFR	0.28036	1							1.213	1.156	1.113	0.874	0.883	0.847
O75446	112	C	Histone deacetylase complex subunit SAP30 OS=Homo sapiens OX=9606 GN=SAP30 PE=1 SV=1	SAP30	1	9.7949e-05	113.66	3	HLYIC(1)DYHK	1.0468	1	1.198	1.08	1.094	0.938	0.841	0.849	1.213	1.156	1.113	0.874	0.883	0.847	0.988	0.934	0.983	1.073	0.952	1.002	1.042	0.360658
O75477	78	C	Erlin-1 OS=Homo sapiens OX=9606 GN=ERLIN1 PE=1 SV=2	ERLIN1	1	0.000277062	77.468	3	NVPC(1)GTSGGVMIYIDR	-0.53697	1	1.065	0.83	0.93	0.914	1.209	1.052	1.116	1.152	1.129	0.888	0.91	0.884	0.954	0.72	0.824	1.029	1.329	1.19	1.42	0.0328512
O75487	91	C	Glypican-4 OS=Homo sapiens OX=9606 GN=GPC4 PE=1 SV=4	GPC4	1	0.0150443	40.349	4	SVVSEQC(1)NHLQAVFASR	0.28837	1							1.32	1.361	1.451	0.596	0.601	0.637
O75521	368	C	Enoyl-CoA delta isomerase 2 OS=Homo sapiens OX=9606 GN=ECI2 PE=1 SV=4	ECI2	1	0.00377473	57.136	3	LHAVNAEEC(1)NVLQGR	0.28975	1	1.187	1.253	1.325	0.809	0.675	0.751	0.932	0.894	0.916	1.156	1.033	1.124	1.274	1.402	1.447	0.7	0.653	0.668	0.49	8.08792e-05
O75529	291	C	TAF5-like RNA polymerase II p300/CBP-associated factor-associated factor 65 kDa subunit 5L OS=Homo sapiens OX=9606 GN=TAF5L PE=1 SV=1	TAF5L	1	0.0546706	42.109	2	LLAAGFDNSC(1)IK	0.56969	1							1.054	1.024	1.023	1.049	0.983	0.977
O75531	77	C	Barrier-to-autointegration factor OS=Homo sapiens OX=9606 GN=BANF1 PE=1 SV=1	BANF1	1	0.0026799	101.21	4	DC(1)FGC(1)LR	0.011882	5	0.981	0.921	1.036	1.157	0.958	0.947	0.72	0.731	0.706	1.282	1.309	1.275	1.362	1.26	1.467	0.902	0.732	0.743	0.581	0.0024614
O75531	80	C	Barrier-to-autointegration factor OS=Homo sapiens OX=9606 GN=BANF1 PE=1 SV=1	BANF1	1	0.0020895	89.673	4	DC(1)FGC(1)LR	0.011882	5	0.96	0.821	0.98	1.102	1.063	1.074	0.72	0.731	0.706	1.282	1.309	1.275	1.333	1.123	1.388	0.86	0.812	0.842	0.654	0.00329467
O75531	85	C	Barrier-to-autointegration factor OS=Homo sapiens OX=9606 GN=BANF1 PE=1 SV=1	BANF1	1	0.000515157	120.76	2	EWC(1)DAFL	0.40538	4	1.015	1.09	1.076	0.973	0.912	0.935	0.72	0.731	0.706	1.282	1.309	1.275	1.41	1.491	1.524	0.759	0.697	0.733	0.495	3.16969e-05
O75533	1035	C	Splicing factor 3B subunit 1 OS=Homo sapiens OX=9606 GN=SF3B1 PE=1 SV=3	SF3B1	1	0.00161498	73.435	3	VQENC(1)IDLVGR	-0.29916	1							1.119	1.107	1.093	0.882	0.874	0.893
O75534	53	C	Cold shock domain-containing protein E1 OS=Homo sapiens OX=9606 GN=CSDE1 PE=1 SV=2	CSDE1	1	2.849e-05	103.88	4	LFFHC(1)SQYNGNLQDLK	-0.38381	1	1.307	1.143	1.323	0.845	0.677	0.705	0.873	0.845	0.834	1.174	1.136	1.155	1.497	1.353	1.586	0.72	0.596	0.61	0.434	0.000378416
O75534	42	C	Cold shock domain-containing protein E1 OS=Homo sapiens OX=9606 GN=CSDE1 PE=1 SV=2	CSDE1	1	0.00143764	76.655	3	LLTSYGFIQC(1)SER	0.096884	2	1.282	1.234	1.197	0.827	0.787	0.672	0.873	0.845	0.834	1.174	1.136	1.155	1.468	1.46	1.435	0.704	0.693	0.582	0.454	0.000205634
O75569	163	C	Interferon-inducible double-stranded RNA-dependent protein kinase activator A OS=Homo sapiens OX=9606 GN=PRKRA PE=1 SV=1	PRKRA	1	0.0292417	62.717	2	EYTTIC(1)R	-0.10333	1	1.096	0.974	1.085	1.001	0.924	0.921	0.722	0.759	0.746	1.239	1.245	1.279	1.518	1.283	1.454	0.808	0.742	0.72	0.533	0.00050937
O75581	1587	C	Low-density lipoprotein receptor-related protein 6 OS=Homo sapiens OX=9606 GN=LRP6 PE=1 SV=2	LRP6	1	2.13409e-07	109.09	3	SQYLSAEENYESC(1)PPSPYTER	0.28928	1							0.414	0.404	0.419	1.599	1.581	1.674
O75643	1278	C	U5 small nuclear ribonucleoprotein 200 kDa helicase OS=Homo sapiens OX=9606 GN=SNRNP200 PE=1 SV=2	SNRNP200	1	0.000536243	79.875	3	WLSC(1)ETQLPVSFR	-0.021536	1	1.334	0.854	1.084	0.826	0.768	1.133	1.013	1.01	1.012	0.988	0.978	1.009	1.317	0.846	1.071	0.836	0.785	1.123	0.848	0.395444
O75688	149	C	Protein phosphatase 1B OS=Homo sapiens OX=9606 GN=PPM1B PE=1 SV=1	PPM1B	1	0.00487586	59.57	3	HIYFINC(1)GDSR	-0.09423	1	1.28	1.217	1.11	0.876	0.696	0.821	0.638	0.768	0.753	1.16	1.392	1.391	2.006	1.585	1.474	0.755	0.5	0.59	0.364	0.0025849
O75691	345	C	Small subunit processome component 20 homolog OS=Homo sapiens OX=9606 GN=UTP20 PE=1 SV=3	UTP20	1	0.00867398	60.518	3	IPTPADVC(1)K	0.20981	1							1.139	1.148	1.162	0.842	0.85	0.839
O75694	917	C	Nuclear pore complex protein Nup155 OS=Homo sapiens OX=9606 GN=NUP155 PE=1 SV=1	NUP155	1	0.00102686	71.344	3	ISNQVDLSNVC(1)AQYR	-0.30872	1							1.237	1.274	1.257	0.76	0.727	0.731
O75717	60	C	WD repeat and HMG-box DNA-binding protein 1 OS=Homo sapiens OX=9606 GN=WDHD1 PE=1 SV=1	WDHD1	1	0.0138521	73.975	2	AYSC(1)ALK	0.44287	1	1.434	1.066	1.293	0.653	0.661	0.892	1.037	1.06	1.061	0.92	0.984	0.937	1.383	1.006	1.219	0.71	0.672	0.952	0.647	0.0367132
O75717	285	C	WD repeat and HMG-box DNA-binding protein 1 OS=Homo sapiens OX=9606 GN=WDHD1 PE=1 SV=1	WDHD1	0.999552	0.00343448	57.328	3	GYAICGLAWHPTC(1)GR	0.32818	1							1.037	1.06	1.061	0.92	0.984	0.937
O75718	84	C	Cartilage-associated protein OS=Homo sapiens OX=9606 GN=CRTAP PE=1 SV=1	CRTAP	1	1.14901e-10	133.55	3	DSEAFC(1)HR	0.44824	1							0.776	0.732	0.778	1.236	1.214	1.255
O75751	127	C	Solute carrier family 22 member 3 OS=Homo sapiens OX=9606 GN=SLC22A3 PE=1 SV=1	SLC22A3	1	0.00024947	115.46	2	SAPLVPC(1)R	-0.072017	1	1.63	1.573	1.673	0.438	0.359	0.326	1.345	1.353	1.454	0.619	0.589	0.606	1.212	1.163	1.151	0.708	0.61	0.538	0.526	0.00132007
O75808	12	C	Calpain-15 OS=Homo sapiens OX=9606 GN=CAPN15 PE=1 SV=1	CAPN15	1	0.0128305	54.066	3	C(1)TFLNPAGQR	0.10557	1	1.104	1.284	1.263	0.876	0.774	0.699
O75841	205	C	Uroplakin-1b OS=Homo sapiens OX=9606 GN=UPK1B PE=1 SV=5	UPK1B	1	6.88831e-09	160.59	3	EPLNLEAC(1)K	0.22226	3	1.65	1.638	1.774	0.345	0.321	0.272	1.626	1.655	1.674	0.332	0.3	0.326	1.015	0.99	1.06	1.039	1.07	0.834	0.96	0.599148
O75841	218	C	Uroplakin-1b OS=Homo sapiens OX=9606 GN=UPK1B PE=1 SV=5	UPK1B	1	0.000307555	65.25	4	LGVPGFYHNQGC(1)YELISGPMNR	0.83852	1							1.626	1.655	1.674	0.332	0.3	0.326
O75841	190	C	Uroplakin-1b OS=Homo sapiens OX=9606 GN=UPK1B PE=1 SV=5	UPK1B	0.875585	0.0117281	56.434	3	QC(0.876)C(0.124)VMNNLK	-0.40564	1	1.177	1.024	1.196	0.925	0.892	0.787	1.626	1.655	1.674	0.332	0.3	0.326	0.724	0.619	0.714	2.786	2.973	2.414	3.973	6.44083e-05
O75882	585	C	Attractin OS=Homo sapiens OX=9606 GN=ATRN PE=1 SV=2	ATRN	1	7.11957e-09	150.12	4	C(1)FSSDFMAYDIAC(1)DR	0.042838	4							1.086	1.117	1.115	0.849	0.893	0.907
O75882	597	C	Attractin OS=Homo sapiens OX=9606 GN=ATRN PE=1 SV=2	ATRN	1	7.11957e-09	150.12	4	C(1)FSSDFMAYDIAC(1)DR	0.042838	4							1.086	1.117	1.115	0.849	0.893	0.907
O75882	771	C	Attractin OS=Homo sapiens OX=9606 GN=ATRN PE=1 SV=2	ATRN	0.891003	0.0168094	46.069	3	SC(0.109)ALDQNC(0.891)QWEPR	0.48445	1	1.507	1.018	1.25	0.668	0.756	0.801	1.086	1.117	1.115	0.849	0.893	0.907	1.388	0.911	1.121	0.787	0.847	0.883	0.736	0.0808963
O75882	657	C	Attractin OS=Homo sapiens OX=9606 GN=ATRN PE=1 SV=2	ATRN	1	0.00012355	93.623	3	SEAAC(1)LAAGPGIR	0.39486	2	1.205	1.068	1.103	0.981	0.85	0.793	1.086	1.117	1.115	0.849	0.893	0.907	1.11	0.956	0.989	1.155	0.952	0.874	0.976	0.770502
O75947	101	C	ATP synthase subunit d, mitochondrial OS=Homo sapiens OX=9606 GN=ATP5PD PE=1 SV=3	ATP5PD	1	6.74475e-06	133.57	3	SC(1)AEWVSLSK	0.19799	3	1.164	1.097	1.244	0.831	0.827	0.838	0.998	0.971	1.008	1.006	1.031	0.991	1.166	1.13	1.234	0.826	0.802	0.846	0.701	0.000293351
O75962	465	C	Triple functional domain protein OS=Homo sapiens OX=9606 GN=TRIO PE=1 SV=2	TRIO	1	0.00106971	91.087	2	YMSNVDSWC(1)K	-0.59436	1							1.103	1.066	1.102	0.92	0.934	0.929
O75976	720	C	Carboxypeptidase D OS=Homo sapiens OX=9606 GN=CPD PE=1 SV=2	CPD	1	7.29315e-09	158.31	3	ENSQMFQGRPC(1)K	0.077046	1	1.208	0.967	1.036	0.933	0.947	0.909	1.17	1.135	1.134	0.823	0.853	0.832	1.032	0.852	0.914	1.134	1.11	1.093	1.193	0.0346979
O76021	47	C	Ribosomal L1 domain-containing protein 1 OS=Homo sapiens OX=9606 GN=RSL1D1 PE=1 SV=3	RSL1D1	1	3.36369e-06	131.28	4	AVDALLTHC(1)K	0.060832	2	1.337	1.122	1.175	0.864	0.812	0.689	1.238	1.229	1.236	0.751	0.789	0.788	1.08	0.913	0.951	1.15	1.029	0.874	1.037	0.746797
O76024	690	C	Wolframin OS=Homo sapiens OX=9606 GN=WFS1 PE=1 SV=2	WFS1	1	3.41537e-13	166.38	2	TQILC(1)SHLEGHR	0.10327	4	1.416	1.333	1.445	0.621	0.576	0.61	1.277	1.272	1.288	0.728	0.726	0.697	1.109	1.048	1.122	0.853	0.793	0.875	0.769	0.00190637
O76031	108	C	ATP-dependent Clp protease ATP-binding subunit clpX-like, mitochondrial OS=Homo sapiens OX=9606 GN=CLPX PE=1 SV=2	CLPX	1	2.16113e-13	172.82	4	C(1)GDLC(1)THVETFVSSTR	-0.19925	4	1.245	1.196	1.182	0.764	0.781	0.832	1.02	0.986	1.007	0.992	1.027	0.986	1.221	1.213	1.174	0.77	0.76	0.844	0.658	0.000282173
O76031	112	C	ATP-dependent Clp protease ATP-binding subunit clpX-like, mitochondrial OS=Homo sapiens OX=9606 GN=CLPX PE=1 SV=2	CLPX	1	2.16113e-13	172.82	4	C(1)GDLC(1)THVETFVSSTR	-0.19925	3							1.02	0.986	1.007	0.992	1.027	0.986
O76031	130	C	ATP-dependent Clp protease ATP-binding subunit clpX-like, mitochondrial OS=Homo sapiens OX=9606 GN=CLPX PE=1 SV=2	CLPX	1	6.17974e-05	102.52	3	C(1)HHFFVVLSEADSK	-0.2173	1	1.105	1.229	1.334	0.85	0.743	0.739	1.02	0.986	1.007	0.992	1.027	0.986	1.083	1.246	1.325	0.857	0.723	0.749	0.637	0.00471431
O76061	85	C	Stanniocalcin-2 OS=Homo sapiens OX=9606 GN=STC2 PE=1 SV=1	STC2	1	0.00194804	64.104	4	GLHGIC(1)MTFLHNAGK	-0.88384	1							1.068	1.039	1.11	1.079	0.93	0.932
O76061	146	C	Stanniocalcin-2 OS=Homo sapiens OX=9606 GN=STC2 PE=1 SV=1	STC2	1	4.52578e-05	108.17	3	HDLC(1)AAAQENTR	0.25015	1	0.924	0.967	0.903	1.073	0.905	1.229	1.068	1.039	1.11	1.079	0.93	0.932	0.865	0.931	0.814	0.994	0.973	1.319	1.259	0.103131
O76071	243	C	Probable cytosolic iron-sulfur protein assembly protein CIAO1 OS=Homo sapiens OX=9606 GN=CIAO1 PE=1 SV=1	CIAO1	0.992752	0.00211528	72.152	4	C(0.993)IC(0.007)TLSGFHSR	-0.38874	1	1.137	0.893	0.94	1.078	1.003	0.95	0.643	0.577	0.624	1.375	1.384	1.39	1.768	1.548	1.506	0.784	0.725	0.683	0.455	0.000244766
O76071	123	C	Probable cytosolic iron-sulfur protein assembly protein CIAO1 OS=Homo sapiens OX=9606 GN=CIAO1 PE=1 SV=1	CIAO1	1	6.6878e-05	91.657	3	SVAWAPSGNLLATC(1)SR	-0.33735	1	1.035	1.089	0.986	1.036	0.865	0.99	0.643	0.577	0.624	1.375	1.384	1.39	1.61	1.887	1.58	0.753	0.625	0.712	0.412	0.000355239
O76076	91	C	CCN family member 5 OS=Homo sapiens OX=9606 GN=CCN5 PE=1 SV=1	CCN5	1	0.00748778	49.993	4	GALC(1)LLAEDDSSC(1)EVNGR	-1.0887	1
O76076	100	C	CCN family member 5 OS=Homo sapiens OX=9606 GN=CCN5 PE=1 SV=1	CCN5	1	0.00748778	49.993	4	GALC(1)LLAEDDSSC(1)EVNGR	-1.0887	1
O76094	50	C	Signal recognition particle subunit SRP72 OS=Homo sapiens OX=9606 GN=SRP72 PE=1 SV=3	SRP72	1	1.12047e-06	146.81	2	DDVTALHC(1)K	-0.18336	1	1.121	1.144	1.076	0.96	0.861	0.838	0.87	0.857	0.852	1.154	1.144	1.144	1.289	1.335	1.263	0.832	0.753	0.733	0.596	0.000243358
O76094	128	C	Signal recognition particle subunit SRP72 OS=Homo sapiens OX=9606 GN=SRP72 PE=1 SV=3	SRP72	1	0.000158282	108.98	3	YDEC(1)LAVYR	0.84308	1	1.183	1.12	1.018	0.977	0.744	0.958	0.87	0.857	0.852	1.154	1.144	1.144	1.36	1.307	1.195	0.847	0.65	0.837	0.604	0.00571309
O94762	457	C	ATP-dependent DNA helicase Q5 OS=Homo sapiens OX=9606 GN=RECQL5 PE=1 SV=2	RECQL5	1	0.000399412	69.122	3	TC(1)IGPSQGNGFDPELYEGGR	-2.311	1	1.577	1.616	1.541	0.521	0.42	0.324	1.165	1.112	1.123	0.805	0.888	0.874	1.354	1.453	1.372	0.647	0.473	0.371	0.357	0.00288551
O94804	138	C	Serine/threonine-protein kinase 10 OS=Homo sapiens OX=9606 GN=STK10 PE=1 SV=1	STK10	1	0.00402466	60.255	3	GLTEPQIQVVC(1)R	-0.78831	1							0.925	0.841	0.93	1.122	1.159	1.119
O94817	134	C	Ubiquitin-like protein ATG12 OS=Homo sapiens OX=9606 GN=ATG12 PE=1 SV=1	ATG12	1	0.0170621	57.103	3	LVLHYC(1)K	-0.27717	1	1.053	0.993	0.915	1.042	0.999	0.997
O94826	475	C	Mitochondrial import receptor subunit TOM70 OS=Homo sapiens OX=9606 GN=TOMM70 PE=1 SV=1	TOMM70	1	6.88163e-12	159.8	3	C(1)AEGYALYAQALTDQQQFGK	-0.033376	1	1.409	1.213	1.35	0.744	0.586	0.698	1.166	1.131	1.145	0.87	0.858	0.812	1.208	1.073	1.179	0.855	0.683	0.86	0.693	0.0115601
O94826	502	C	Mitochondrial import receptor subunit TOM70 OS=Homo sapiens OX=9606 GN=TOMM70 PE=1 SV=1	TOMM70	1	0.0021269	60.657	4	C(1)IDLEPDNATTYVHK	-0.1387	1	1.439	1.218	1.51	0.621	0.518	0.695	1.166	1.131	1.145	0.87	0.858	0.812	1.234	1.077	1.319	0.714	0.604	0.856	0.599	0.0113582
O94842	592	C	TOX high mobility group box family member 4 OS=Homo sapiens OX=9606 GN=TOX4 PE=1 SV=1	TOX4	1	7.41163e-05	110.98	4	DWDNEYC(1)SNEC(1)VVK	-0.4922	2							1.042	1.063	1.038	0.953	0.984	0.996
O94842	596	C	TOX high mobility group box family member 4 OS=Homo sapiens OX=9606 GN=TOX4 PE=1 SV=1	TOX4	1	7.41163e-05	110.98	4	DWDNEYC(1)SNEC(1)VVK	-0.4922	2							1.042	1.063	1.038	0.953	0.984	0.996
O94842	577	C	TOX high mobility group box family member 4 OS=Homo sapiens OX=9606 GN=TOX4 PE=1 SV=1	TOX4	1	0.000283388	94.804	2	SGC(1)ENPPIVSK	0.21968	1	1.295	1.279	1.327	0.75	0.702	0.646	1.042	1.063	1.038	0.953	0.984	0.996	1.243	1.203	1.278	0.787	0.713	0.649	0.577	0.000693135
O94856	63	C	Neurofascin OS=Homo sapiens OX=9606 GN=NFASC PE=1 SV=4	NFASC	1	0.0166106	58.223	2	DNILIEC(1)EAK	-0.0027221	1	1.348	1.416	1.304	0.782	0.637	0.514	1.703	1.652	1.617	0.368	0.303	0.287	0.792	0.857	0.806	2.125	2.102	1.791	2.451	0.000119814
O94856	452	C	Neurofascin OS=Homo sapiens OX=9606 GN=NFASC PE=1 SV=4	NFASC	1	0.000515701	76.759	3	LDC(1)PFFGSPIPTLR	-0.19506	1	1.624	1.605	1.295	0.291		0.185	1.703	1.652	1.617	0.368	0.303	0.287	0.954	0.972	0.801	0.791		0.645	0.79	0.11994
O94901	800	C	SUN domain-containing protein 1 OS=Homo sapiens OX=9606 GN=SUN1 PE=1 SV=3	SUN1	1	0.00587717	55.186	4	IFSNWGHPEYTC(1)LYR	0.045008	1	1.365	1.145	1.291	0.644	0.895	0.66	1.072	1.095	1.089	0.886	0.922	0.938	1.273	1.046	1.185	0.727	0.971	0.704	0.686	0.0303709
O94901	695	C	SUN domain-containing protein 1 OS=Homo sapiens OX=9606 GN=SUN1 PE=1 SV=3	SUN1	1	0.00070902	73.022	3	VVIQPDIYPGNC(1)WAFK	-0.18899	2	1.083	1.124	1.019	1.023	0.903	0.848	1.072	1.095	1.089	0.886	0.922	0.938	1.01	1.026	0.936	1.155	0.979	0.904	1.022	0.832563
O94905	76	C	Erlin-2 OS=Homo sapiens OX=9606 GN=ERLIN2 PE=1 SV=1	ERLIN2	1	0.00148363	64.454	3	NVPC(1)GTSGGVMIYFDR	-0.50947	2	0.975	1.096	1.185	0.973	0.944	0.827	1.284	1.248	1.304	0.712	0.731	0.722	0.759	0.878	0.909	1.367	1.291	1.145	1.494	0.00615966
O94906	913	C	Pre-mRNA-processing factor 6 OS=Homo sapiens OX=9606 GN=PRPF6 PE=1 SV=1	PRPF6	1	1.40861e-06	141.1	2	HGELWC(1)AVSK	0.31354	3	1.346	1.332	1.429	0.647	0.655	0.591	1.146	1.144	1.142	0.871	0.846	0.824	1.175	1.164	1.251	0.743	0.774	0.717	0.622	0.000115141
O94906	550	C	Pre-mRNA-processing factor 6 OS=Homo sapiens OX=9606 GN=PRPF6 PE=1 SV=1	PRPF6	1	1.16719e-05	92.563	4	HTWMEDADSC(1)VAHNALECAR	-0.14067	2	1.497	1.323	1.421	0.611	0.557	0.59	1.146	1.144	1.142	0.871	0.846	0.824	1.306	1.156	1.244	0.701	0.658	0.716	0.56	0.00018544
O94919	190	C	Endonuclease domain-containing 1 protein OS=Homo sapiens OX=9606 GN=ENDOD1 PE=1 SV=2	ENDOD1	1	6.7349e-19	155.05	3	ALTPQC(1)GSGEDLYILTGTVPSDYR	0.22134	1	1.046	1.135	1.106	0.906	0.919	0.887	1.074	1.027	1.07	0.912	0.923	0.92	0.974	1.105	1.034	0.993	0.996	0.964	0.949	0.24548
O94919	269	C	Endonuclease domain-containing 1 protein OS=Homo sapiens OX=9606 GN=ENDOD1 PE=1 SV=2	ENDOD1	1	8.33827e-10	118.32	3	LLPFNPQLFQNNC(1)GETEQDTEK	-0.091167	2	1.221	0.958	1.034	0.963	0.886	0.937	1.074	1.027	1.07	0.912	0.923	0.92	1.137	0.933	0.966	1.056	0.96	1.018	0.999	0.973675
O94925	266	C	Glutaminase kidney isoform, mitochondrial OS=Homo sapiens OX=9606 GN=GLS PE=1 SV=1	GLS	1	9.77482e-06	103.5	3	FSPDLWGVSVC(1)TVDGQR	-0.10183	1	1.491	1.478	1.623	0.443	0.446	0.519	1.364	1.343	1.31	0.6	0.647	0.651	1.093	1.101	1.239	0.738	0.689	0.797	0.648	0.00175596
O94973	330	C	AP-2 complex subunit alpha-2 OS=Homo sapiens OX=9606 GN=AP2A2 PE=1 SV=2	AP2A2	1	0.000109606	96.229	3	AC(1)NQLGQFLQHR	-0.42585	2	1.565	1.427	1.474	0.568	0.499	0.467	0.938	0.948	0.892	1.076	1.095	1.084	1.668	1.505	1.652	0.528	0.456	0.431	0.293	5.76889e-05
O94973	267	C	AP-2 complex subunit alpha-2 OS=Homo sapiens OX=9606 GN=AP2A2 PE=1 SV=2	AP2A2	1	0.00347706	59.898	3	LLQC(1)YPPPDPAVR	-0.026582	2	1.545	1.066	1.272	0.761	0.704	0.65	0.938	0.948	0.892	1.076	1.095	1.084	1.647	1.124	1.426	0.707	0.643	0.6	0.465	0.00334806
O94973	171	C	AP-2 complex subunit alpha-2 OS=Homo sapiens OX=9606 GN=AP2A2 PE=1 SV=2	AP2A2	1	0.00233313	76.465	3	QSAALC(1)LLR	-0.71623	1	1.456	1.244	1.481	0.626	0.624	0.568	0.938	0.948	0.892	1.076	1.095	1.084	1.552	1.312	1.66	0.582	0.57	0.524	0.37	0.000211311
O94973	903	C	AP-2 complex subunit alpha-2 OS=Homo sapiens OX=9606 GN=AP2A2 PE=1 SV=2	AP2A2	1	0.060366	47.198	2	TTQIGC(1)LLR	-0.779	1	1.091	1.055	1.091	0.937	0.951	0.875	0.938	0.948	0.892	1.076	1.095	1.084	1.163	1.113	1.223	0.871	0.868	0.807	0.728	0.000997274
O94973	491	C	AP-2 complex subunit alpha-2 OS=Homo sapiens OX=9606 GN=AP2A2 PE=1 SV=2	AP2A2	1	3.40994e-06	123.97	4	TVFEALQAPAC(1)HENLVK	-0.14159	2	1.188	1.229	1.016	0.881	0.799	0.886	0.938	0.948	0.892	1.076	1.095	1.084	1.267	1.296	1.139	0.819	0.73	0.817	0.639	0.00124099
O94979	694	C	Protein transport protein Sec31A OS=Homo sapiens OX=9606 GN=SEC31A PE=1 SV=3	SEC31A	0.929534	1.50664e-07	103.9	4	LENEGDSLLQTQAC(0.535)LC(0.535)YIC(0.93)AGNVEK	-0.20627	1							0.782	0.767	0.813	1.194	1.234	1.19
O94979	458	C	Protein transport protein Sec31A OS=Homo sapiens OX=9606 GN=SEC31A PE=1 SV=3	SEC31A	1	1.11092e-06	108.34	3	SDQLQQAVQSQGFINYC(1)QK	-0.2465	1	1.4	1.064	1.124	0.922	0.696	0.794	0.782	0.767	0.813	1.194	1.234	1.19	1.79	1.387	1.383	0.772	0.564	0.667	0.439	0.00272248
O94985	242	C	Calsyntenin-1 OS=Homo sapiens OX=9606 GN=CLSTN1 PE=1 SV=1	CLSTN1	1	1.38288e-06	145.17	2	LTVTAYDC(1)GK	-0.3293	1	1.394	1.351	1.29	0.685	0.641	0.639	1.318	1.006	1.054	0.839	0.911	0.872	1.058	1.343	1.224	0.816	0.704	0.733	0.622	0.00453453
O95071	1232	C	E3 ubiquitin-protein ligase UBR5 OS=Homo sapiens OX=9606 GN=UBR5 PE=1 SV=2	UBR5	1	0.00437841	69.979	3	TSPTAYC(1)DC(1)WEK	-0.48989	3	0.867	1.084	0.807	1.22	0.942	1.08	0.95	0.916	0.936	1.097	1.044	1.031	0.913	1.183	0.862	1.112	0.902	1.048	1.035	0.743971
O95071	1234	C	E3 ubiquitin-protein ligase UBR5 OS=Homo sapiens OX=9606 GN=UBR5 PE=1 SV=2	UBR5	1	0.00437841	61.11	3	TSPTAYC(1)DC(1)WEK	-0.48989	1							0.95	0.916	0.936	1.097	1.044	1.031
O95084	309	C	Serine protease 23 OS=Homo sapiens OX=9606 GN=PRSS23 PE=1 SV=1	PRSS23	1	2.57093e-38	204.83	3	DETYDLLYQQC(1)DAQPGASGSGVYVR	0.18663	1	0.7	0.632	0.97	1.613	1.103	0.981	0.7	0.739	0.746	1.323	1.25	1.325	1	0.855	1.3	1.219	0.882	0.74	0.9	0.590043
O95084	380	C	Serine protease 23 OS=Homo sapiens OX=9606 GN=PRSS23 PE=1 SV=1	PRSS23	1	0.0596617	82.671	2	GNYLDC(1)R	0.26261	1	0.889	0.81	0.875	1.151	1.096	1.179	0.7	0.739	0.746	1.323	1.25	1.325	1.27	1.096	1.173	0.87	0.877	0.89	0.745	0.00246281
O95084	160	C	Serine protease 23 OS=Homo sapiens OX=9606 GN=PRSS23 PE=1 SV=1	PRSS23	1	0.000225313	96.89	2	LSTGC(1)TGTLVAEK	-0.31819	1	0.986	0.937	0.948	1.098	0.949	1.082	0.7	0.739	0.746	1.323	1.25	1.325	1.409	1.268	1.271	0.83	0.759	0.817	0.609	0.000367669
O95084	370	C	Serine protease 23 OS=Homo sapiens OX=9606 GN=PRSS23 PE=1 SV=1	PRSS23	1	0.00887554	60.019	3	YAQIC(1)YWIK	-0.064875	1	1.249	0.813	1.004	1.071	0.901	0.962	0.7	0.739	0.746	1.323	1.25	1.325	1.784	1.1	1.346	0.81	0.721	0.726	0.534	0.0137006
O95104	102	C	SR-related and CTD-associated factor 4 OS=Homo sapiens OX=9606 GN=SCAF4 PE=1 SV=3	SCAF4	1	0.00108864	64.507	3	NITATFQYLYLC(1)PSEDK	1.335	1							1.127	1.1	1.137	0.893	0.886	0.876
O95149	199	C	Snurportin-1 OS=Homo sapiens OX=9606 GN=SNUPN PE=1 SV=1	SNUPN	1	0.0220483	43.382	3	GHPFYDC(1)QTDFR	-0.71723	1							0.851	0.818	0.788	1.213	1.178	1.244
O95159	56	C	Zinc finger protein-like 1 OS=Homo sapiens OX=9606 GN=ZFPL1 PE=1 SV=2	ZFPL1	1	0.00538869	72.042	2	LC(1)NIPLASR	-0.26015	3	1.296	1.258	1.43	0.719	0.679	0.618	1.122	1.126	1.101	0.818	0.863	1.011	1.155	1.117	1.299	0.879	0.787	0.611	0.638	0.017168
O95159	24	C	Zinc finger protein-like 1 OS=Homo sapiens OX=9606 GN=ZFPL1 PE=1 SV=2	ZFPL1	0.760384	0.000134913	91.657	3	VNVC(0.76)EHC(0.24)LVANHAK	-0.47271	1	1.278	1.135	1.208	0.858	0.834	0.687	1.122	1.126	1.101	0.818	0.863	1.011	1.139	1.008	1.097	1.049	0.966	0.68	0.831	0.218167
O95159	27	C	Zinc finger protein-like 1 OS=Homo sapiens OX=9606 GN=ZFPL1 PE=1 SV=2	ZFPL1	0.978233	0.000511982	78.814	4	VNVC(0.022)EHC(0.978)LVANHAK	-0.14767	1	0.798	0.72	0.908	0.637	1.039	1.898	1.122	1.126	1.101	0.818	0.863	1.011	0.711	0.639	0.825	0.779	1.204	1.877	1.775	0.122992
O95159	16	C	Zinc finger protein-like 1 OS=Homo sapiens OX=9606 GN=ZFPL1 PE=1 SV=2	ZFPL1	1	5.23125e-05	113.63	4	VTNLFC(1)FEHR	-0.53688	3	1.455	1.226	1.356	0.743	0.622	0.598	1.122	1.126	1.101	0.818	0.863	1.011	1.297	1.089	1.232	0.908	0.721	0.591	0.614	0.0203554
O95163	453	C	Elongator complex protein 1 OS=Homo sapiens OX=9606 GN=ELP1 PE=1 SV=3	ELP1	1	0.000482447	86.114	3	C(1)GDC(1)PSADPTVK	-0.11938	1							0.816	0.792	0.832	1.152	1.212	1.226
O95163	456	C	Elongator complex protein 1 OS=Homo sapiens OX=9606 GN=ELP1 PE=1 SV=3	ELP1	1	0.000482447	86.114	3	C(1)GDC(1)PSADPTVK	-0.11938	1							0.816	0.792	0.832	1.152	1.212	1.226
O95185	287	C	Netrin receptor UNC5C OS=Homo sapiens OX=9606 GN=UNC5C PE=1 SV=2	UNC5C	1	6.45327e-07	102.98	3	TC(1)TNPAPLNGGAFC(1)EGQSVQK	0.40793	2
O95185	299	C	Netrin receptor UNC5C OS=Homo sapiens OX=9606 GN=UNC5C PE=1 SV=2	UNC5C	1	6.45327e-07	102.98	3	TC(1)TNPAPLNGGAFC(1)EGQSVQK	0.40793	2
O95197	390	C	Reticulon-3 OS=Homo sapiens OX=9606 GN=RTN3 PE=1 SV=2	RTN3	1	7.13944e-05	97.45	3	TPVC(1)SIDGSTPITK	-0.6458	1	1.508	1.381	1.408	0.564	0.545	0.593	1.274	1.333	1.279	0.663	0.687	0.687	1.184	1.036	1.101	0.851	0.793	0.863	0.755	0.00385501
O95218	20	C	Zinc finger Ran-binding domain-containing protein 2 OS=Homo sapiens OX=9606 GN=ZRANB2 PE=1 SV=2	ZRANB2	1	0.00108374	86.794	3	C(1)GNVNFAR	0.42742	2	1.068	1.194	1.182	0.927	0.791	0.837	1.04	1.012	1.075	0.966	1.023	0.932	1.027	1.18	1.1	0.96	0.773	0.898	0.796	0.0377197
O95218	71	C	Zinc finger Ran-binding domain-containing protein 2 OS=Homo sapiens OX=9606 GN=ZRANB2 PE=1 SV=2	ZRANB2	1	0.0003354	90.685	3	GLFSANDWQC(1)K	0.31972	3	1.359	1.282	1.343	0.714	0.595	0.707	1.04	1.012	1.075	0.966	1.023	0.932	1.307	1.267	1.249	0.739	0.582	0.759	0.544	0.00197177
O95218	74	C	Zinc finger Ran-binding domain-containing protein 2 OS=Homo sapiens OX=9606 GN=ZRANB2 PE=1 SV=2	ZRANB2	1	0.0342201	54.722	2	TC(1)SNVNWAR	0.57025	1	1.155	1.12	1.189	0.953	0.746	0.838	1.04	1.012	1.075	0.966	1.023	0.932	1.111	1.107	1.106	0.987	0.729	0.899	0.787	0.0505715
O95218	15	C	Zinc finger Ran-binding domain-containing protein 2 OS=Homo sapiens OX=9606 GN=ZRANB2 PE=1 SV=2	ZRANB2	1	0.000232279	104.52	4	VSDGDWIC(1)PDKK	-1.1404	2	1.289	1.227	0.987	0.874	0.843	0.781	1.04	1.012	1.075	0.966	1.023	0.932	1.239	1.212	0.918	0.905	0.824	0.838	0.762	0.0588936
O95232	192	C	Luc7-like protein 3 OS=Homo sapiens OX=9606 GN=LUC7L3 PE=1 SV=2	LUC7L3	1	1.25018e-06	105.67	4	QMEVC(1)EVC(1)GAFLIVGDAQSR	-0.00044812	1							1.008	0.995	1.005	1.023	0.994	0.989
O95232	195	C	Luc7-like protein 3 OS=Homo sapiens OX=9606 GN=LUC7L3 PE=1 SV=2	LUC7L3	1	1.25018e-06	105.67	4	QMEVC(1)EVC(1)GAFLIVGDAQSR	-0.00044812	1							1.008	0.995	1.005	1.023	0.994	0.989
O95235	860	C	Kinesin-like protein KIF20A OS=Homo sapiens OX=9606 GN=KIF20A PE=1 SV=1	KIF20A	1	4.14379e-27	208.47	4	TPTC(1)QSSTDC(1)SPYAR	0.35051	2	1.402	1.317	1.284	0.691	0.648	0.658	1.28	1.278	1.287	0.723	0.734	0.678	1.095	1.031	0.998	0.956	0.883	0.971	0.899	0.0570948
O95235	866	C	Kinesin-like protein KIF20A OS=Homo sapiens OX=9606 GN=KIF20A PE=1 SV=1	KIF20A	1	4.14379e-27	208.47	4	TPTC(1)QSSTDC(1)SPYAR	0.35051	2	1.381	1.43	1.329	0.632	0.648	0.58	1.28	1.278	1.287	0.723	0.734	0.678	1.079	1.119	1.033	0.874	0.883	0.855	0.808	0.00105467
O95239	1106	C	Chromosome-associated kinesin KIF4A OS=Homo sapiens OX=9606 GN=KIF4A PE=1 SV=3	KIF4A	0.75895	7.89728e-05	99.161	3	SDC(0.759)GVDC(0.533)C(0.519)C(0.189)DPTK	-0.6372	1							0.931	0.948	0.937	1.063	1.059	1.087
O95297	203	C	Myelin protein zero-like protein 1 OS=Homo sapiens OX=9606 GN=MPZL1 PE=1 SV=1	MPZL1	1	0.0094021	51.888	3	DYTGC(1)STSESLSPVK	-0.63221	1	1.372	0.961	0.994	0.835	0.733	1.104	1.047	1.067	1.092	0.938	0.936	0.944	1.31	0.901	0.91	0.89	0.783	1.169	0.911	0.617869
O95302	437	C	Peptidyl-prolyl cis-trans isomerase FKBP9 OS=Homo sapiens OX=9606 GN=FKBP9 PE=1 SV=2	FKBP9	1	0.0340901	47.082	3	EMC(1)VGEK	1.0619	1	2.27	0.558	1.427	0.602	0.707	0.436	1.14	1.142	1.15	0.862	0.869	0.837	1.991	0.489	1.241	0.698	0.814	0.521	0.546	0.339545
O95302	47	C	Peptidyl-prolyl cis-trans isomerase FKBP9 OS=Homo sapiens OX=9606 GN=FKBP9 PE=1 SV=2	FKBP9	1	0.00257035	82.671	2	FVPDEC(1)PR	0.66711	2	1.164	1.178	1.197	0.868	0.799	0.793	1.14	1.142	1.15	0.862	0.869	0.837	1.021	1.032	1.041	1.007	0.919	0.947	0.929	0.0529284
O95302	214	C	Peptidyl-prolyl cis-trans isomerase FKBP9 OS=Homo sapiens OX=9606 GN=FKBP9 PE=1 SV=2	FKBP9	1	0.0032853	72.434	3	GLLGMC(1)VGEK	-1.3114	1	1.029	1.048	1.071	0.978	1.001	0.872	1.14	1.142	1.15	0.862	0.869	0.837	0.903	0.918	0.931	1.135	1.152	1.042	1.21	0.00431062
O95302	102	C	Peptidyl-prolyl cis-trans isomerase FKBP9 OS=Homo sapiens OX=9606 GN=FKBP9 PE=1 SV=2	FKBP9	1	2.05821e-06	103.1	3	GQLITGMDQALVGMC(1)VNER	-0.32454	3	1.272	1.266	1.365	0.665	0.694	0.738	1.14	1.142	1.15	0.862	0.869	0.837	1.116	1.109	1.187	0.771	0.799	0.882	0.719	0.00191668
O95336	237	C	6-phosphogluconolactonase OS=Homo sapiens OX=9606 GN=PGLS PE=1 SV=2	PGLS	1	0.000164442	102.62	2	LC(1)WFLDEAAAR	0.45785	2	1.517	1.602	1.379	0.525	0.487	0.489	0.974	1.014	0.972	1.035	1.032	1.005	1.557	1.58	1.419	0.507	0.472	0.487	0.322	8.79177e-06
O95347	585	C	Structural maintenance of chromosomes protein 2 OS=Homo sapiens OX=9606 GN=SMC2 PE=1 SV=2	SMC2	1	0.00260539	82.241	3	C(1)IAPETLR	-0.67082	1	1.229	1.124	1.038	0.947	0.877	0.785	0.93	0.93	0.952	1.07	1.071	1.059	1.322	1.209	1.09	0.885	0.819	0.741	0.675	0.00664175
O95352	572	C	Ubiquitin-like modifier-activating enzyme ATG7 OS=Homo sapiens OX=9606 GN=ATG7 PE=1 SV=1	ATG7	1	1.65687e-05	125.74	2	TLDQQC(1)TVSR	0.15702	2	0.443	0.406	0.485	1.691	1.606	1.368	0.474	0.524	0.502	1.492	1.518	1.476	0.935	0.775	0.966	1.133	1.058	0.927	1.165	0.163747
O95361	77	C	Tripartite motif-containing protein 16 OS=Homo sapiens OX=9606 GN=TRIM16 PE=1 SV=3	TRIM16	1	0.00550956	64.224	4	EVLC(1)DFC(1)LDDTR	-0.39976	1							1.054	1.094	1.054	0.879	0.836	0.935
O95361	80	C	Tripartite motif-containing protein 16 OS=Homo sapiens OX=9606 GN=TRIM16 PE=1 SV=3	TRIM16	1	0.00550956	64.224	4	EVLC(1)DFC(1)LDDTR	-0.39976	1							1.054	1.094	1.054	0.879	0.836	0.935
O95372	213	C	Acyl-protein thioesterase 2 OS=Homo sapiens OX=9606 GN=LYPLA2 PE=1 SV=1	LYPLA2	1	0.017418	40.844	3	TYPGVMHSSC(1)PQEMAAVK	-0.053272	1	1.2	1.253	1.273	0.826	0.646	0.802	0.818	0.852	0.862	1.152	1.143	1.191	1.467	1.471	1.477	0.717	0.565	0.673	0.443	0.000326512
O95372	56	C	Acyl-protein thioesterase 2 OS=Homo sapiens OX=9606 GN=LYPLA2 PE=1 SV=1	LYPLA2	1	0.0239986	50.878	3	YIC(1)PHAPR	-0.842	1							0.818	0.852	0.862	1.152	1.143	1.191
O95373	415	C	Importin-7 OS=Homo sapiens OX=9606 GN=IPO7 PE=1 SV=1	IPO7	1	0.000292119	75.376	3	TMGFC(1)YQILTEPNADPR	-0.032254	2	1.098	1.134	1.033	0.931	0.964	0.839	0.598	0.612	0.58	1.428	1.446	1.412	1.836	1.853	1.781	0.652	0.667	0.594	0.35	9.54153e-06
O95445	95	C	Apolipoprotein M OS=Homo sapiens OX=9606 GN=APOM PE=1 SV=2	APOM	1	0.0360098	45.952	3	DGLC(1)VPR	0.4703	1
O95453	317	C	Poly(A)-specific ribonuclease PARN OS=Homo sapiens OX=9606 GN=PARN PE=1 SV=1	PARN	1	0.0142398	55.064	3	EMTTC(1)VFPR	-0.79272	1	1.459	1.581	1.385	0.504	0.504	0.566	0.899	0.911	0.882	1.129	1.112	1.079	1.623	1.735	1.57	0.446	0.453	0.525	0.289	3.13923e-05
O95478	154	C	Ribosome biogenesis protein NSA2 homolog OS=Homo sapiens OX=9606 GN=NSA2 PE=1 SV=1	NSA2	1	0.0191578	49.5	3	VC(1)FVGDGFTR	-0.22064	1	1.457	1.425	1.504	0.479	0.565	0.57	1.14	1.185	1.2	0.869	0.877	0.85	1.278	1.203	1.253	0.551	0.644	0.671	0.5	0.000370488
O95479	623	C	GDH/6PGL endoplasmic bifunctional protein OS=Homo sapiens OX=9606 GN=H6PD PE=1 SV=2	H6PD	1	3.61446e-07	101.38	5	C(1)VPLSDPESNFQGLQAHLLQHVR	0.047657	1							0.906	0.874	0.874	1.176	1.069	1.184
O95487	562	C	Protein transport protein Sec24B OS=Homo sapiens OX=9606 GN=SEC24B PE=1 SV=2	SEC24B	1	0.000254659	84.173	3	C(1)TLTNIPQTQALLNK	0.47372	1	1.257	1.372	1.387	0.598	0.675	0.711	0.955	0.971	0.996	0.987	0.983	1.043	1.316	1.413	1.393	0.606	0.687	0.682	0.479	8.95003e-05
O95490	51	C	Adhesion G protein-coupled receptor L2 OS=Homo sapiens OX=9606 GN=ADGRL2 PE=1 SV=2	ADGRL2	1	0.000141171	86.641	3	C(1)PGSDVIMIESANYGR	0.052938	1	1.432	1.148	1.408	0.683	0.666	0.663	1.178	1.196	1.084	0.931	0.74	0.906	1.216	0.96	1.299	0.734	0.9	0.732	0.681	0.0291751
O95490	42	C	Adhesion G protein-coupled receptor L2 OS=Homo sapiens OX=9606 GN=ADGRL2 PE=1 SV=2	ADGRL2	1	0.000518795	83.617	3	ELSC(1)EGYSIDLR	0.59523	2	1.55	1.427	1.323	0.587	0.543	0.569	1.178	1.196	1.084	0.931	0.74	0.906	1.316	1.193	1.22	0.631	0.734	0.628	0.534	0.000446156
O95490	72	C	Adhesion G protein-coupled receptor L2 OS=Homo sapiens OX=9606 GN=ADGRL2 PE=1 SV=2	ADGRL2	1	4.39379e-23	176.44	4	TDDKIC(1)DADPFQMENTDC(1)YLPDAFK	-0.50314	2							1.178	1.196	1.084	0.931	0.74	0.906
O95490	84	C	Adhesion G protein-coupled receptor L2 OS=Homo sapiens OX=9606 GN=ADGRL2 PE=1 SV=2	ADGRL2	1	4.39379e-23	176.44	4	TDDKIC(1)DADPFQMENTDC(1)YLPDAFK	-0.50314	2							1.178	1.196	1.084	0.931	0.74	0.906
O95490	807	C	Adhesion G protein-coupled receptor L2 OS=Homo sapiens OX=9606 GN=ADGRL2 PE=1 SV=2	ADGRL2	1	5.05206e-05	113.93	3	TMMGYWSTQGC(1)K	-0.83003	7	1.375	1.381	1.403	0.652	0.584	0.604	1.178	1.196	1.084	0.931	0.74	0.906	1.167	1.155	1.294	0.7	0.789	0.667	0.596	0.00110026
O95490	103	C	Adhesion G protein-coupled receptor L2 OS=Homo sapiens OX=9606 GN=ADGRL2 PE=1 SV=2	ADGRL2	1	4.21114e-05	86.546	4	TQC(1)IVVTGSDVFPDPC(1)PGTYK	0.6648	3							1.178	1.196	1.084	0.931	0.74	0.906
O95490	116	C	Adhesion G protein-coupled receptor L2 OS=Homo sapiens OX=9606 GN=ADGRL2 PE=1 SV=2	ADGRL2	1	4.21114e-05	86.546	4	TQC(1)IVVTGSDVFPDPC(1)PGTYK	0.6648	3							1.178	1.196	1.084	0.931	0.74	0.906
O95571	219	C	Persulfide dioxygenase ETHE1, mitochondrial OS=Homo sapiens OX=9606 GN=ETHE1 PE=1 SV=2	ETHE1	1	0.00020556	97.456	3	LTLSC(1)EEFVK	-0.43707	1	1.53	1.461	1.409	0.568	0.533	0.5	1.481	1.384	1.356	0.583	0.581	0.581	1.033	1.056	1.039	0.974	0.917	0.861	0.88	0.023357
O95573	649	C	Long-chain-fatty-acid--CoA ligase 3 OS=Homo sapiens OX=9606 GN=ACSL3 PE=1 SV=3	ACSL3	1	1.3287e-06	119.4	4	GTWEELC(1)NSC(1)EMENEVLK	0.043292	4							1.173	1.173	1.171	0.83	0.79	0.826
O95573	652	C	Long-chain-fatty-acid--CoA ligase 3 OS=Homo sapiens OX=9606 GN=ACSL3 PE=1 SV=3	ACSL3	1	1.3287e-06	119.4	4	GTWEELC(1)NSC(1)EMENEVLK	0.043292	4							1.173	1.173	1.171	0.83	0.79	0.826
O95573	429	C	Long-chain-fatty-acid--CoA ligase 3 OS=Homo sapiens OX=9606 GN=ACSL3 PE=1 SV=3	ACSL3	1	0.000447497	87.363	3	NTPLC(1)DSFVFR	0.012134	1	1.248	1.414	1.273	0.676	0.679	0.71	1.173	1.173	1.171	0.83	0.79	0.826	1.064	1.205	1.087	0.814	0.859	0.86	0.755	0.0027377
O95573	85	C	Long-chain-fatty-acid--CoA ligase 3 OS=Homo sapiens OX=9606 GN=ACSL3 PE=1 SV=3	ACSL3	1	0.000210554	71.535	3	SVNSLDGLASVLYPGC(1)DTLDK	-0.35076	1	1.433	1.524	0.908	0.795	0.755	0.585	1.173	1.173	1.171	0.83	0.79	0.826	1.222	1.299	0.775	0.958	0.956	0.708	0.796	0.327234
O95573	166	C	Long-chain-fatty-acid--CoA ligase 3 OS=Homo sapiens OX=9606 GN=ACSL3 PE=1 SV=3	ACSL3	1	0.00088296	85.288	3	TNIAIFC(1)ETR	-0.34078	1	1.229	1.324	1.564	0.599	0.628	0.655	1.173	1.173	1.171	0.83	0.79	0.826	1.048	1.129	1.336	0.722	0.795	0.793	0.658	0.00614248
O95573	561	C	Long-chain-fatty-acid--CoA ligase 3 OS=Homo sapiens OX=9606 GN=ACSL3 PE=1 SV=3	ACSL3	1	1.01025e-05	109.07	3	WLC(1)TGDIGEFEPDGC(1)LK	-0.49697	1							1.173	1.173	1.171	0.83	0.79	0.826
O95573	573	C	Long-chain-fatty-acid--CoA ligase 3 OS=Homo sapiens OX=9606 GN=ACSL3 PE=1 SV=3	ACSL3	1	1.01025e-05	109.07	3	WLC(1)TGDIGEFEPDGC(1)LK	-0.49697	2	1.355	1.157	1.116	0.75	0.808	0.814	1.173	1.173	1.171	0.83	0.79	0.826	1.155	0.986	0.953	0.904	1.023	0.985	0.941	0.448826
O95630	408	C	STAM-binding protein OS=Homo sapiens OX=9606 GN=STAMBP PE=1 SV=1	STAMBP	0.887492	2.87905e-05	95.347	3	DPPLFC(0.113)SC(0.887)SHVTVVDR	-1.7206	1	0.969	0.909	0.999	0.983	1.059	1.08	0.669	0.656	0.709	1.419	1.411	1.288	1.448	1.386	1.409	0.693	0.751	0.839	0.538	0.00039523
O95630	286	C	STAM-binding protein OS=Homo sapiens OX=9606 GN=STAMBP PE=1 SV=1	STAMBP	0.998128	0.00274552	76.064	2	GVETC(0.002)GILC(0.998)GK	-0.1272	1	1.115	1.02	1.123	1.055	0.935	0.751	0.669	0.656	0.709	1.419	1.411	1.288	1.667	1.555	1.584	0.743	0.663	0.583	0.414	0.000264639
O95630	390	C	STAM-binding protein OS=Homo sapiens OX=9606 GN=STAMBP PE=1 SV=1	STAMBP	1	0.000131802	93.348	2	LTDHGLEEISSC(1)R	-0.50431	2	0.725	0.694	0.762	1.488	1.205	1.126	0.669	0.656	0.709	1.419	1.411	1.288	1.084	1.058	1.075	1.049	0.854	0.874	0.863	0.0817572
O95633	135	C	Follistatin-related protein 3 OS=Homo sapiens OX=9606 GN=FSTL3 PE=1 SV=1	FSTL3	1	0.00042631	84.829	4	LQVC(1)GSDGATYRDEC(1)ELR	-0.41758	1
O95633	146	C	Follistatin-related protein 3 OS=Homo sapiens OX=9606 GN=FSTL3 PE=1 SV=1	FSTL3	1	0.00042631	84.829	4	LQVC(1)GSDGATYRDEC(1)ELR	-0.41758	1
O95639	245	C	Cleavage and polyadenylation specificity factor subunit 4 OS=Homo sapiens OX=9606 GN=CPSF4 PE=1 SV=1	CPSF4	1	1.624e-06	143.61	3	PLEQVTC(1)YK	0.031911	2	1.325	1.269	1.296	0.757	0.644	0.709	1.297	1.32	1.269	0.73	0.675	0.702	1.022	0.961	1.021	1.037	0.954	1.01	0.999	0.972047
O95639	41	C	Cleavage and polyadenylation specificity factor subunit 4 OS=Homo sapiens OX=9606 GN=CPSF4 PE=1 SV=1	CPSF4	1	0.000285096	94.692	3	SGAAVC(1)EFFLK	-0.017443	2	1.536	1.615	1.47	0.451	0.4	0.529	1.297	1.32	1.269	0.73	0.675	0.702	1.184	1.223	1.158	0.618	0.593	0.754	0.551	0.00137113
O95747	191	C	Serine/threonine-protein kinase OSR1 OS=Homo sapiens OX=9606 GN=OXSR1 PE=1 SV=1	OXSR1	1	1.73808e-06	108.49	3	TFVGTPC(1)WMAPEVMEQVR	-0.26383	1	1.211	1.3	0.944	0.876	0.888	0.781	0.64	0.643	0.626	1.356	1.39	1.368	1.892	2.022	1.508	0.646	0.639	0.571	0.342	0.000392211
O95757	589	C	Heat shock 70 kDa protein 4L OS=Homo sapiens OX=9606 GN=HSPA4L PE=1 SV=3	HSPA4L	1	5.69123e-05	106.01	2	SIDLPIQSSLC(1)R	0.30922	2	1.283	1.467	1.439	0.649	0.551	0.611	0.765	0.792	0.794	1.238	1.225	1.203	1.677	1.852	1.812	0.524	0.45	0.508	0.277	2.0524e-05
O95757	417	C	Heat shock 70 kDa protein 4L OS=Homo sapiens OX=9606 GN=HSPA4L PE=1 SV=3	HSPA4L	0.995249	0.000331204	79.81	3	TSFEDGSGEC(0.995)EVFC(0.005)K	0.16907	1	1.614	0.966	1.004	0.839	0.625	0.951	0.765	0.792	0.794	1.238	1.225	1.203	2.11	1.22	1.264	0.678	0.51	0.791	0.431	0.0195513
O95757	421	C	Heat shock 70 kDa protein 4L OS=Homo sapiens OX=9606 GN=HSPA4L PE=1 SV=3	HSPA4L	0.999994	1.24811e-05	130.69	2	TSFEDGSGECEVFC(1)K	-0.38362	2	1.379	1.06	1.113	0.87	0.649	0.928	0.765	0.792	0.794	1.238	1.225	1.203	1.803	1.338	1.402	0.703	0.53	0.771	0.441	0.00488644
O95782	492	C	AP-2 complex subunit alpha-1 OS=Homo sapiens OX=9606 GN=AP2A1 PE=1 SV=3	AP2A1	1	1.04206e-05	99.451	4	TVFEALQAPAC(1)HENMVK	-0.17793	5	1.342	1.383	1.358	0.595	0.688	0.633	1.309	1.268	1.285	0.674	0.684	0.68	1.025	1.091	1.057	0.883	1.006	0.931	0.889	0.0469127
O95785	1045	C	Protein Wiz OS=Homo sapiens OX=9606 GN=WIZ PE=1 SV=2	WIZ	1	2.15274e-09	148.28	4	C(1)EFC(1)GEFFENR	-0.47298	2							1.164	1.152	1.193	0.829	0.85	0.837
O95785	1048	C	Protein Wiz OS=Homo sapiens OX=9606 GN=WIZ PE=1 SV=2	WIZ	1	2.15274e-09	148.28	4	C(1)EFC(1)GEFFENR	-0.47298	2							1.164	1.152	1.193	0.829	0.85	0.837
O95785	1402	C	Protein Wiz OS=Homo sapiens OX=9606 GN=WIZ PE=1 SV=2	WIZ	0.750328	1.38196e-08	129.46	4	TSHSSTEAC(0.05)C(0.2)ELC(0.75)GLYFENR	-0.1048	2	1.16	1.223	1.293	0.904	0.656	0.765	1.164	1.152	1.193	0.829	0.85	0.837	0.997	1.062	1.084	1.09	0.772	0.914	0.883	0.263731
O95793	574	C	Double-stranded RNA-binding protein Staufen homolog 1 OS=Homo sapiens OX=9606 GN=STAU1 PE=1 SV=2	STAU1	1	0.000107785	99.215	3	TGNGPMSVC(1)GR	0.002342	2	1.461	1.436	1.576	0.409	0.633	0.485	1.012	1.035	1.03	0.97	0.982	0.945	1.444	1.387	1.53	0.422	0.645	0.513	0.362	0.00121648
O95816	142	C	BAG family molecular chaperone regulator 2 OS=Homo sapiens OX=9606 GN=BAG2 PE=1 SV=1	BAG2	1	4.25525e-11	130.89	3	SHLMSLYSAC(1)SSEVPHGPVDQK	-0.76603	4	1.261	1.08	1.326	0.784	0.725	0.824	0.974	0.96	0.958	1.058	1.032	1.026	1.295	1.125	1.384	0.741	0.703	0.803	0.591	0.0019192
O95833	219	C	Chloride intracellular channel protein 3 OS=Homo sapiens OX=9606 GN=CLIC3 PE=1 SV=2	CLIC3	1	0.0001461	90.731	4	YTC(1)PHSAEILAAYR	0.91772	1	1.437	1.39	1.586	0.533	0.541	0.512	1.362	1.46	1.441	0.58	0.508	0.598	1.055	0.952	1.101	0.919	1.065	0.856	0.914	0.298363
O95857	128	C	Tetraspanin-13 OS=Homo sapiens OX=9606 GN=TSPAN13 PE=2 SV=1	TSPAN13	1	0.00352465	76.899	4	NLNC(1)C(1)GFR	-0.39054	6	1.174	0.944	1.126	0.963	0.912	0.882	1.087	1.012	1.08	0.997	1.003	0.861	1.08	0.933	1.043	0.966	0.909	1.024	0.949	0.405245
O95857	129	C	Tetraspanin-13 OS=Homo sapiens OX=9606 GN=TSPAN13 PE=2 SV=1	TSPAN13	1	0.00352465	76.899	4	NLNC(1)C(1)GFR	-0.39054	6	1.174	0.944	1.126	0.963	0.912	0.882	1.087	1.012	1.08	0.997	1.003	0.861	1.08	0.933	1.043	0.966	0.909	1.024	0.949	0.405245
O95857	151	C	Tetraspanin-13 OS=Homo sapiens OX=9606 GN=TSPAN13 PE=2 SV=1	TSPAN13	0.998217	7.95087e-07	101.49	3	SDHSC(0.998)SPC(0.002)APIIGEYAGEVLR	-1.4185	3	1.088	1	1.103	1.027	0.873	0.909	1.087	1.012	1.08	0.997	1.003	0.861	1.001	0.988	1.021	1.03	0.87	1.056	0.982	0.743072
O95857	154	C	Tetraspanin-13 OS=Homo sapiens OX=9606 GN=TSPAN13 PE=2 SV=1	TSPAN13	0.999987	7.73516e-15	164.35	3	SDHSCSPC(1)APIIGEYAGEVLR	-0.35922	1	1.194	0.9	1.125	1.011	0.964	0.806	1.087	1.012	1.08	0.997	1.003	0.861	1.098	0.889	1.042	1.014	0.961	0.936	0.961	0.620024
O95857	140	C	Tetraspanin-13 OS=Homo sapiens OX=9606 GN=TSPAN13 PE=2 SV=1	TSPAN13	1	5.4037e-05	103.21	3	SVNPNDTC(1)LASC(1)VK	-0.53044	3	1.098	1.101	1.088	0.968	0.825	0.92	1.087	1.012	1.08	0.997	1.003	0.861	1.01	1.088	1.007	0.971	0.823	1.069	0.922	0.344046
O95857	144	C	Tetraspanin-13 OS=Homo sapiens OX=9606 GN=TSPAN13 PE=2 SV=1	TSPAN13	1	5.4037e-05	103.21	3	SVNPNDTC(1)LASC(1)VK	-0.53044	3	1.098	1.101	1.088	0.968	0.825	0.92	1.087	1.012	1.08	0.997	1.003	0.861	1.01	1.088	1.007	0.971	0.823	1.069	0.922	0.344046
O95858	154	C	Tetraspanin-15 OS=Homo sapiens OX=9606 GN=TSPAN15 PE=1 SV=1	TSPAN15	1	1.76596e-05	126.12	4	C(1)C(1)GGEDYRDWSK	1.2117	3							0.902	0.899	0.923	1.086	1.102	1.063
O95858	155	C	Tetraspanin-15 OS=Homo sapiens OX=9606 GN=TSPAN15 PE=1 SV=1	TSPAN15	1	1.76596e-05	126.12	4	C(1)C(1)GGEDYRDWSK	1.2117	3							0.902	0.899	0.923	1.086	1.102	1.063
O95858	171	C	Tetraspanin-15 OS=Homo sapiens OX=9606 GN=TSPAN15 PE=1 SV=1	TSPAN15	1	5.91789e-06	91.583	4	NQYHDC(1)SAPGPLAC(0.091)GVPYTC(0.455)C(0.455)IR	0.82911	3							0.902	0.899	0.923	1.086	1.102	1.063
O95881	69	C	Thioredoxin domain-containing protein 12 OS=Homo sapiens OX=9606 GN=TXNDC12 PE=1 SV=1	TXNDC12	0.999948	0.00627677	83.801	2	SWCGAC(1)K	-0.58773	2	0.881	0.811	0.893	1.21	1.093	1.112	0.788	0.764	0.805	1.231	1.216	1.203	1.118	1.062	1.109	0.983	0.899	0.924	0.853	0.00669424
O95983	215	C	Methyl-CpG-binding domain protein 3 OS=Homo sapiens OX=9606 GN=MBD3 PE=1 SV=1	MBD3	1	0.00029664	85.45	3	NPGVWLNTTQPLC(1)K	0.31514	1	1.295	1.41	1.235	0.686	0.698	0.675	1.116	1.14	1.15	0.833	0.907	0.78	1.16	1.237	1.074	0.824	0.77	0.865	0.708	0.00289583
O95994	81	C	Anterior gradient protein 2 homolog OS=Homo sapiens OX=9606 GN=AGR2 PE=1 SV=1	AGR2	1	3.39747e-10	133.1	5	TSNKPLMIIHHLDEC(1)PHSQALK	0.33164	1	0.927	0.966	0.977	0.923	1.229	0.978	0.338	0.306	0.285	1.712	1.693	1.707	2.743	3.157	3.428	0.539	0.726	0.573	0.197	0.000128837
O95999	119	C	B-cell lymphoma/leukemia 10 OS=Homo sapiens OX=9606 GN=BCL10 PE=1 SV=1	BCL10	1	0.0165375	43.024	3	C(1)SSC(1)EPFPDGATNNLSR	0.49365	1							0.627	0.714	0.68	1.378	1.38	1.382
O95999	122	C	B-cell lymphoma/leukemia 10 OS=Homo sapiens OX=9606 GN=BCL10 PE=1 SV=1	BCL10	1	0.0165375	43.024	3	C(1)SSC(1)EPFPDGATNNLSR	0.49365	1							0.627	0.714	0.68	1.378	1.38	1.382
O96000	119	C	NADH dehydrogenase [ubiquinone] 1 beta subcomplex subunit 10 OS=Homo sapiens OX=9606 GN=NDUFB10 PE=1 SV=3	NDUFB10	1	0.000367009	101.64	3	EGQNYQQNC(1)IK	-0.058332	4	1.192	1.157	1.201	0.843	0.81	0.798	1	0.982	0.99	0.998	0.998	0.98	1.192	1.178	1.213	0.845	0.812	0.814	0.69	1.7671e-05
O96000	71	C	NADH dehydrogenase [ubiquinone] 1 beta subcomplex subunit 10 OS=Homo sapiens OX=9606 GN=NDUFB10 PE=1 SV=3	NDUFB10	1	5.2709e-10	118.51	5	RVPDITEC(1)KEEDIMC(1)MYEAEMQWK	-0.88002	5	1.011	1.078	0.998	1.084	0.956	0.873	1	0.982	0.99	0.998	0.998	0.98	1.011	1.098	1.008	1.086	0.958	0.891	0.942	0.384078
O96000	78	C	NADH dehydrogenase [ubiquinone] 1 beta subcomplex subunit 10 OS=Homo sapiens OX=9606 GN=NDUFB10 PE=1 SV=3	NDUFB10	1	5.2709e-10	118.51	5	RVPDITEC(1)KEEDIMC(1)MYEAEMQWK	-0.88002	5	1.011	1.078	0.998	1.084	0.956	0.873	1	0.982	0.99	0.998	0.998	0.98	1.011	1.098	1.008	1.086	0.958	0.891	0.942	0.384078
O96008	76	C	Mitochondrial import receptor subunit TOM40 homolog OS=Homo sapiens OX=9606 GN=TOMM40 PE=1 SV=1	TOMM40	0.969953	7.68847e-176	355.75	3	TPGAATASASGAAEDGAC(0.03)GC(0.97)LPNPGTFEECHR	-0.40332	7	1.654	1.645	1.637	0.459	0.314	0.291	1.158	1.124	1.082	0.913	0.899	0.836	1.428	1.464	1.513	0.503	0.349	0.348	0.272	0.000439177
O96008	86	C	Mitochondrial import receptor subunit TOM40 homolog OS=Homo sapiens OX=9606 GN=TOMM40 PE=1 SV=1	TOMM40	0.984957	4.51049e-05	62.052	5	TPGAATASASGAAEDGAC(0.004)GC(0.011)LPNPGTFEEC(0.985)HR	-0.27744	1	1.728	1.924	1.693	0.246	0.162	0.247	1.158	1.124	1.082	0.913	0.899	0.836	1.492	1.712	1.565	0.269	0.18	0.295	0.156	0.000279289
O96011	216	C	Peroxisomal membrane protein 11B OS=Homo sapiens OX=9606 GN=PEX11B PE=1 SV=1	PEX11B	1	0.00453251	61.03	3	NAC(1)DLFIPLDK	1.084	2	1.183	1.081	1.089	0.944	0.881	0.823	0.954	0.897	0.936	1.052	1.096	1.165	1.24	1.205	1.163	0.897	0.804	0.706	0.667	0.00464798
O96017	121	C	Serine/threonine-protein kinase Chk2 OS=Homo sapiens OX=9606 GN=CHEK2 PE=1 SV=1	CHEK2	1	0.0022999	73.466	4	SC(1)EYC(1)FDEPLLK	-0.3249	1							0.589	0.676	0.6	1.308	1.449	1.333
O96017	124	C	Serine/threonine-protein kinase Chk2 OS=Homo sapiens OX=9606 GN=CHEK2 PE=1 SV=1	CHEK2	1	0.0022999	73.466	4	SC(1)EYC(1)FDEPLLK	-0.3249	1							0.589	0.676	0.6	1.308	1.449	1.333
O96019	206	C	Actin-like protein 6A OS=Homo sapiens OX=9606 GN=ACTL6A PE=1 SV=1	ACTL6A	1	3.47261e-06	133.71	2	SPLAGDFITMQC(1)R	0.26452	2	1.558	1.471	1.433	0.54	0.556	0.442	1.026	1.059	1.081	0.939	0.943	0.945	1.519	1.389	1.326	0.575	0.59	0.468	0.386	0.000330825
O96028	1267	C	Histone-lysine N-methyltransferase NSD2 OS=Homo sapiens OX=9606 GN=NSD2 PE=1 SV=1	NSD2	1	0.0237272	43.544	3	AYHLSC(1)LGLGK	-0.068526	1							1.257	1.267	1.186	0.729	0.755	0.785
O96028	1323	C	Histone-lysine N-methyltransferase NSD2 OS=Homo sapiens OX=9606 GN=NSD2 PE=1 SV=1	NSD2	0.989162	3.47829e-07	146.96	4	SYC(0.989)C(0.011)EHDLGAASVR	0.36598	1	1.453	1.387	1.319	0.709	0.491	0.642	1.257	1.267	1.186	0.729	0.755	0.785	1.156	1.095	1.112	0.973	0.65	0.818	0.726	0.0473985
P00338	163	C	L-lactate dehydrogenase A chain OS=Homo sapiens OX=9606 GN=LDHA PE=1 SV=2	LDHA	1	0.00159562	93.011	3	VIGSGC(1)NLDSAR	-1.0921	2	1.027	0.984	0.98	1.073	0.971	0.965	0.423	0.411	0.418	1.611	1.588	1.617	2.428	2.394	2.344	0.666	0.611	0.597	0.262	2.70215e-06
P00367	376	C	Glutamate dehydrogenase 1, mitochondrial OS=Homo sapiens OX=9606 GN=GLUD1 PE=1 SV=2	GLUD1	1	4.07351e-05	88.168	3	AKPYEGSILEADC(1)DILIPAASEK	-0.3101	1	1.143	1.34	1.153	0.727	0.802	0.835	1.11	1.094	1.084	0.917	0.934	0.888	1.03	1.225	1.064	0.793	0.859	0.94	0.781	0.0270866
P00492	206	C	Hypoxanthine-guanine phosphoribosyltransferase OS=Homo sapiens OX=9606 GN=HPRT1 PE=1 SV=2	HPRT1	1	6.08267e-05	105.99	3	DLNHVC(1)VISETGK	-0.27719	1	1.083	1.171	1.129	1.015	0.718	0.883	0.395	0.412	0.417	1.608	1.616	1.602	2.742	2.842	2.707	0.631	0.444	0.551	0.196	9.24491e-05
P00492	106	C	Hypoxanthine-guanine phosphoribosyltransferase OS=Homo sapiens OX=9606 GN=HPRT1 PE=1 SV=2	HPRT1	1	8.10286e-05	101.53	3	SYC(1)NDQSTGDIK	-0.24234	1	1.402	1.196	1.426	0.622	0.68	0.674	0.395	0.412	0.417	1.608	1.616	1.602	3.549	2.903	3.42	0.387	0.421	0.421	0.124	6.72549e-06
P00505	106	C	Aspartate aminotransferase, mitochondrial OS=Homo sapiens OX=9606 GN=GOT2 PE=1 SV=3	GOT2	1	5.89328e-05	118.28	3	EYLPIGGLAEFC(1)K	0.047229	2	1.529	1.496	1.473	0.543	0.463	0.496	1.324	1.305	1.308	0.69	0.688	0.672	1.155	1.146	1.126	0.787	0.673	0.738	0.641	0.000634236
P00505	295	C	Aspartate aminotransferase, mitochondrial OS=Homo sapiens OX=9606 GN=GOT2 PE=1 SV=3	GOT2	1	2.93204e-09	163.77	2	VGAFTMVC(1)K	-0.48875	2	1.381	1.466	1.51	0.571	0.528	0.545	1.324	1.305	1.308	0.69	0.688	0.672	1.043	1.123	1.154	0.828	0.767	0.811	0.725	0.00105526
P00533	950	C	Epidermal growth factor receptor OS=Homo sapiens OX=9606 GN=EGFR PE=1 SV=2	EGFR	1	0.00974735	62.408	4	C(1)WMIDADSRPK	-0.47372	3	1.141	0.97	1.136	0.97	0.848	0.935	1.127	1.075	1.039	0.92	0.912	0.919	1.012	0.902	1.093	1.054	0.93	1.017	0.998	0.996888
P00533	264	C	Epidermal growth factor receptor OS=Homo sapiens OX=9606 GN=EGFR PE=1 SV=2	EGFR	1	3.88188e-10	117.31	3	DTC(1)PPLMLYNPTTYQMDVNPEGK	-1.153	1	1.342	1.381	1.313	0.896	0.445	0.622	1.127	1.075	1.039	0.92	0.912	0.919	1.191	1.285	1.264	0.974	0.488	0.677	0.572	0.04091
P00533	248	C	Epidermal growth factor receptor OS=Homo sapiens OX=9606 GN=EGFR PE=1 SV=2	EGFR	1	0.00339235	86.011	3	ESDC(1)LVC(1)R	-0.81351	4							1.127	1.075	1.039	0.92	0.912	0.919
P00533	251	C	Epidermal growth factor receptor OS=Homo sapiens OX=9606 GN=EGFR PE=1 SV=2	EGFR	1	0.00339235	86.011	3	ESDC(1)LVC(1)R	-0.81351	4							1.127	1.075	1.039	0.92	0.912	0.919
P00533	260	C	Epidermal growth factor receptor OS=Homo sapiens OX=9606 GN=EGFR PE=1 SV=2	EGFR	1	0.0286822	58.592	3	FRDEATC(1)K	0.79787	1							1.127	1.075	1.039	0.92	0.912	0.919
P00533	337	C	Epidermal growth factor receptor OS=Homo sapiens OX=9606 GN=EGFR PE=1 SV=2	EGFR	1	4.56241e-09	162.36	3	VC(1)NGIGIGEFK	-0.23611	12	1.291	1.185	1.236	0.78	0.767	0.74	1.127	1.075	1.039	0.92	0.912	0.919	1.146	1.102	1.19	0.848	0.841	0.805	0.725	0.000305862
P00533	470	C	Epidermal growth factor receptor OS=Homo sapiens OX=9606 GN=EGFR PE=1 SV=2	EGFR	1	0.000753908	100.02	2	NLC(1)YANTINWK	0.056715	5	1.129	1.076	1.172	0.894	0.869	0.861	1.127	1.075	1.039	0.92	0.912	0.919	1.002	1.001	1.128	0.972	0.953	0.937	0.914	0.0976822
P00533	1049	C	Epidermal growth factor receptor OS=Homo sapiens OX=9606 GN=EGFR PE=1 SV=2	EGFR	1	3.25104e-05	87.49	3	TPLLSSLSATSNNSTVAC(1)IDR	0.62462	1	1.519	1.399	1.483	0.657	0.536	0.407	1.127	1.075	1.039	0.92	0.912	0.919	1.348	1.301	1.427	0.714	0.588	0.443	0.428	0.0035725
P00558	108	C	Phosphoglycerate kinase 1 OS=Homo sapiens OX=9606 GN=PGK1 PE=1 SV=3	PGK1	1	9.24678e-10	155.1	3	AC(1)ANPAAGSVILLENLR	0.16521	3	1.238	1.057	1.033	0.88	0.844	0.948	0.352	0.363	0.362	1.693	1.662	1.606	3.517	2.912	2.854	0.52	0.508	0.59	0.174	2.76942e-05
P00558	367	C	Phosphoglycerate kinase 1 OS=Homo sapiens OX=9606 GN=PGK1 PE=1 SV=3	PGK1	1	2.40938e-06	126.88	3	GC(1)ITIIGGGDTATCCAK	-0.19702	5	0.748	0.674	0.648	1.463	1.224	1.243	0.352	0.363	0.362	1.693	1.662	1.606	2.125	1.857	1.79	0.864	0.736	0.774	0.411	0.000227906
P00558	316	C	Phosphoglycerate kinase 1 OS=Homo sapiens OX=9606 GN=PGK1 PE=1 SV=3	PGK1	1	3.06185e-24	180.83	2	TGQATVASGIPAGWMGLDC(1)GPESSK	-0.20067	3	0.463	0.478	0.522	1.617	1.492	1.428	0.352	0.363	0.362	1.693	1.662	1.606	1.315	1.317	1.442	0.955	0.898	0.889	0.673	0.000472335
P00736	268	C	Complement C1r subcomponent OS=Homo sapiens OX=9606 GN=C1R PE=1 SV=2	C1R	1	0.0241432	62.546	2	NIGEFC(1)GK	-0.16762	1	1.476	1.21	1.158	0.761	0.622	0.773	1.519	1.695	1.378	0.416	0.481	0.458	0.972	0.714	0.84	1.829	1.293	1.688	1.904	0.00957713
P00740	170	C	Coagulation factor IX OS=Homo sapiens OX=9606 GN=F9 PE=1 SV=2	F9	1	0.000289192	92.866	4	SC(1)EPAVPFPC(1)GR	-0.40337	1
P00740	178	C	Coagulation factor IX OS=Homo sapiens OX=9606 GN=F9 PE=1 SV=2	F9	1	0.000289192	92.866	4	SC(1)EPAVPFPC(1)GR	-0.40337	1
P00749	345	C	Urokinase-type plasminogen activator OS=Homo sapiens OX=9606 GN=PLAU PE=1 SV=2	PLAU	1	2.34048e-19	186.85	3	EC(1)QQPHYYGSEVTTK	-0.05143	2	1.311	1.291	1.239	0.722	0.709	0.728	1.252	1.266	1.227	0.688	0.733	0.741	1.047	1.02	1.01	1.049	0.967	0.982	0.974	0.384339
P00749	361	C	Urokinase-type plasminogen activator OS=Homo sapiens OX=9606 GN=PLAU PE=1 SV=2	PLAU	1	0.000102584	116.37	2	MLC(1)AADPQWK	-0.31477	3	1.462	1.368	1.379	0.596	0.584	0.611	1.252	1.266	1.227	0.688	0.733	0.741	1.168	1.081	1.124	0.866	0.797	0.825	0.738	0.000754385
P00749	70	C	Urokinase-type plasminogen activator OS=Homo sapiens OX=9606 GN=PLAU PE=1 SV=2	PLAU	1	2.1609e-07	143.96	3	TC(1)YEGNGHFYR	-0.095368	10	1.366	1.265	1.341	0.726	0.644	0.658	1.252	1.266	1.227	0.688	0.733	0.741	1.091	0.999	1.093	1.055	0.879	0.888	0.887	0.136673
P00749	372	C	Urokinase-type plasminogen activator OS=Homo sapiens OX=9606 GN=PLAU PE=1 SV=2	PLAU	1	1.76615e-06	100.92	4	TDSC(1)QGDSGGPLVC(1)SLQGR	-0.34242	1							1.252	1.266	1.227	0.688	0.733	0.741
P00749	382	C	Urokinase-type plasminogen activator OS=Homo sapiens OX=9606 GN=PLAU PE=1 SV=2	PLAU	1	4.44986e-08	132.59	4	TDSC(1)QGDSGGPLVC(1)SLQGR	-0.34242	3	1.387	1.206	1.345	0.696	0.57	0.797	1.252	1.266	1.227	0.688	0.733	0.741	1.108	0.953	1.096	1.012	0.778	1.076	0.908	0.400631
P00750	118	C	Tissue-type plasminogen activator OS=Homo sapiens OX=9606 GN=PLAT PE=1 SV=1	PLAT	1	0.000398986	114.78	4	C(1)C(1)EIDTR	0.10111	2							1.663	1.617	1.629	0.318	0.296	0.316
P00750	119	C	Tissue-type plasminogen activator OS=Homo sapiens OX=9606 GN=PLAT PE=1 SV=1	PLAT	1	0.000398986	114.78	4	C(1)C(1)EIDTR	0.10111	2							1.663	1.617	1.629	0.318	0.296	0.316
P00750	179	C	Tissue-type plasminogen activator OS=Homo sapiens OX=9606 GN=PLAT PE=1 SV=1	PLAT	1	2.85065e-06	135.79	3	LGLGNHNYC(1)R	0.17534	13	1.741	1.866	1.854	0.183	0.177	0.179	1.663	1.617	1.629	0.318	0.296	0.316	1.047	1.154	1.138	0.575	0.598	0.566	0.521	4.62371e-05
P00750	291	C	Tissue-type plasminogen activator OS=Homo sapiens OX=9606 GN=PLAT PE=1 SV=1	PLAT	0.99994	8.5699e-06	100.43	4	LTWEYC(1)DVPSC(0.343)STC(0.657)GLR	-0.64024	4							1.663	1.617	1.629	0.318	0.296	0.316
P00750	430	C	Tissue-type plasminogen activator OS=Homo sapiens OX=9606 GN=PLAT PE=1 SV=1	PLAT	1	9.1643e-06	91.729	4	TVC(1)LPPADLQLPDWTEC(1)ELSGYGK	-0.27061	2							1.663	1.617	1.629	0.318	0.296	0.316
P00750	444	C	Tissue-type plasminogen activator OS=Homo sapiens OX=9606 GN=PLAT PE=1 SV=1	PLAT	1	9.1643e-06	91.729	4	TVC(1)LPPADLQLPDWTEC(1)ELSGYGK	-0.27061	2							1.663	1.617	1.629	0.318	0.296	0.316
P00750	492	C	Tissue-type plasminogen activator OS=Homo sapiens OX=9606 GN=PLAT PE=1 SV=1	PLAT	1	0.000395416	90.614	3	TVTDNMLC(1)AGDTR	-0.69462	13	1.716	1.663	1.625	0.341	0.314	0.343	1.663	1.617	1.629	0.318	0.296	0.316	1.032	1.028	0.998	1.072	1.061	1.085	1.052	0.0146211
P00750	69	C	Tissue-type plasminogen activator OS=Homo sapiens OX=9606 GN=PLAT PE=1 SV=1	PLAT	1	4.88564e-05	114.83	4	VEYC(1)WC(1)NSGR	-0.09707	6	1.916	1.899	1.786	0.147	0.124	0.129	1.663	1.617	1.629	0.318	0.296	0.316	1.152	1.174	1.096	0.462	0.419	0.408	0.377	2.21747e-05
P00750	71	C	Tissue-type plasminogen activator OS=Homo sapiens OX=9606 GN=PLAT PE=1 SV=1	PLAT	1	4.88564e-05	114.83	4	VEYC(1)WC(1)NSGR	-0.09707	6	1.916	1.899	1.786	0.147	0.124	0.129	1.663	1.617	1.629	0.318	0.296	0.316	1.152	1.174	1.096	0.462	0.419	0.408	0.377	2.21747e-05
P00750	203	C	Tissue-type plasminogen activator OS=Homo sapiens OX=9606 GN=PLAT PE=1 SV=1	PLAT	1	1.6794e-12	129.24	4	YSSEFC(1)STPAC(1)SEGNSDC(1)YFGNGSAYR	0.2976	13	1.066	0.924	1.01				1.663	1.617	1.629	0.318	0.296	0.316	0.641	0.571	0.62
P00750	208	C	Tissue-type plasminogen activator OS=Homo sapiens OX=9606 GN=PLAT PE=1 SV=1	PLAT	1	1.6794e-12	129.24	4	YSSEFC(1)STPAC(1)SEGNSDC(1)YFGNGSAYR	0.2976	12							1.663	1.617	1.629	0.318	0.296	0.316
P00750	215	C	Tissue-type plasminogen activator OS=Homo sapiens OX=9606 GN=PLAT PE=1 SV=1	PLAT	1	1.6794e-12	129.24	4	YSSEFC(1)STPAC(1)SEGNSDC(1)YFGNGSAYR	0.2976	12							1.663	1.617	1.629	0.318	0.296	0.316
P00751	62	C	Complement factor B OS=Homo sapiens OX=9606 GN=CFB PE=1 SV=2	CFB	1	9.39183e-16	140.87	3	LLQEGQALEYVC(1)PSGFYPYPVQTR	0.6617	1	0.918	1.181	0.901
P01034	109	C	Cystatin-C OS=Homo sapiens OX=9606 GN=CST3 PE=1 SV=1	CST3	1	1.62088e-06	127.75	4	TQPNLDNC(1)PFHDQPHLK	-0.27748	10	1.298	1.31	1.324	0.75	0.662	0.657	1.354	1.28	1.356	0.644	0.658	0.678	0.959	1.023	0.976	1.165	1.006	0.969	1.062	0.392712
P01116	80	C	GTPase KRas OS=Homo sapiens OX=9606 GN=KRAS PE=1 SV=1	KRAS	1	0.000151404	128.36	2	TGEGFLC(1)VFAINNTK	-0.49951	4	0.642	0.71	0.655	1.394	1.295	1.304	1.061	1.055	1.028	0.923	0.964	1.036	0.605	0.673	0.637	1.51	1.343	1.259	2.147	0.000242844
P01130	377	C	Low-density lipoprotein receptor OS=Homo sapiens OX=9606 GN=LDLR PE=1 SV=1	LDLR	1	4.02631e-05	121.42	5	C(1)QC(1)EEGFQLDPHTK	0.010305	3							1.085	1.093	1.095	0.924	0.909	0.881
P01130	379	C	Low-density lipoprotein receptor OS=Homo sapiens OX=9606 GN=LDLR PE=1 SV=1	LDLR	1	4.02631e-05	121.42	5	C(1)QC(1)EEGFQLDPHTK	0.010305	3							1.085	1.093	1.095	0.924	0.909	0.881
P01130	696	C	Low-density lipoprotein receptor OS=Homo sapiens OX=9606 GN=LDLR PE=1 SV=1	LDLR	1	0.000116505	104.17	4	FTC(1)AC(1)PDGMLLAR	-0.61913	2							1.085	1.093	1.095	0.924	0.909	0.881
P01130	698	C	Low-density lipoprotein receptor OS=Homo sapiens OX=9606 GN=LDLR PE=1 SV=1	LDLR	1	0.000116505	104.17	4	FTC(1)AC(1)PDGMLLAR	-0.61913	3							1.085	1.093	1.095	0.924	0.909	0.881
P01130	667	C	Low-density lipoprotein receptor OS=Homo sapiens OX=9606 GN=LDLR PE=1 SV=1	LDLR	1	0.00831436	69.998	3	GVNWC(1)ER	-0.10884	2	1.169	1.158	1.16	0.909	0.786	0.819	1.085	1.093	1.095	0.924	0.909	0.881	1.077	1.059	1.059	0.984	0.865	0.93	0.87	0.0202334
P01130	338	C	Low-density lipoprotein receptor OS=Homo sapiens OX=9606 GN=LDLR PE=1 SV=1	LDLR	1	2.64244e-07	144.73	3	IGYEC(1)LC(1)PDGFQLVAQR	-0.33439	2							1.085	1.093	1.095	0.924	0.909	0.881
P01130	340	C	Low-density lipoprotein receptor OS=Homo sapiens OX=9606 GN=LDLR PE=1 SV=1	LDLR	1	2.64244e-07	144.73	3	IGYEC(1)LC(1)PDGFQLVAQR	-0.33439	2							1.085	1.093	1.095	0.924	0.909	0.881
P01130	711	C	Low-density lipoprotein receptor OS=Homo sapiens OX=9606 GN=LDLR PE=1 SV=1	LDLR	1	2.68471e-06	94.281	3	SC(1)LTEAEAAVATQETSTVR	0.29041	1							1.085	1.093	1.095	0.924	0.909	0.881
P01135	82	C	Protransforming growth factor alpha OS=Homo sapiens OX=9606 GN=TGFA PE=1 SV=1	TGFA	1	0.00030821	79.771	4	C(1)EHADLLAVVAASQK	0.3246	1	1.112	1.155	1.209	0.784	0.835	0.905	1.416	1.46	1.409	0.582	0.412	0.566	0.785	0.791	0.858	1.347	2.027	1.599	2.043	0.00452314
P01135	154	C	Protransforming growth factor alpha OS=Homo sapiens OX=9606 GN=TGFA PE=1 SV=1	TGFA	0.857596	0.000419267	102.72	2	TAC(0.142)C(0.858)HSETVV	-0.43975	2	1.638	1.604	1.572	0.444	0.371	0.371	1.416	1.46	1.409	0.582	0.412	0.566	1.157	1.099	1.116	0.763	0.9	0.655	0.687	0.0146403
P01893	283	C	Putative HLA class I histocompatibility antigen, alpha chain H OS=Homo sapiens OX=9606 GN=HLA-H PE=5 SV=3	HLA-H	1	7.65509e-06	111.06	5	YTC(1)HVQHEGLPEPLTLR	-0.49012	5	1.564	1.501	1.501	0.494	0.42	0.52	1.243	1.343	1.377	0.599	0.741	0.662	1.258	1.118	1.09	0.825	0.567	0.785	0.628	0.0192359
P01920	111	C	HLA class II histocompatibility antigen, DQ beta 1 chain OS=Homo sapiens OX=9606 GN=HLA-DQB1 PE=1 SV=2	HLA-DQB1	1	0.000161466	111.04	3	AELDTVC(1)R	0.66176	2	1.841	1.752	1.735	0.232	0.204	0.236
P02452	61	C	Collagen alpha-1(I) chain OS=Homo sapiens OX=9606 GN=COL1A1 PE=1 SV=5	COL1A1	1	0.00010226	118.33	4	IC(1)VC(1)DNGK	0.0016022	2							0.491	0.475	0.471	1.542	1.534	1.524
P02452	63	C	Collagen alpha-1(I) chain OS=Homo sapiens OX=9606 GN=COL1A1 PE=1 SV=5	COL1A1	1	0.00010226	118.33	4	IC(1)VC(1)DNGK	0.0016022	2							0.491	0.475	0.471	1.542	1.534	1.524
P02452	1282	C	Collagen alpha-1(I) chain OS=Homo sapiens OX=9606 GN=COL1A1 PE=1 SV=5	COL1A1	1	6.56418e-06	100.55	2	SGEYWIDPNQGC(1)NLDAIK	-0.5901	3	0.644	0.638	0.62	1.457	1.333	1.31	0.491	0.475	0.471	1.542	1.534	1.524	1.312	1.343	1.316	0.945	0.869	0.86	0.673	0.000208292
P02452	1291	C	Collagen alpha-1(I) chain OS=Homo sapiens OX=9606 GN=COL1A1 PE=1 SV=5	COL1A1	1	1.171e-11	142.85	4	VFC(1)NMETGETC(1)VYPTQPSVAQK	0.52245	5	0.434	0.4	0.444	1.623	1.541	1.558	0.491	0.475	0.471	1.542	1.534	1.524	0.884	0.842	0.943	1.053	1.005	1.022	1.154	0.0154028
P02452	1299	C	Collagen alpha-1(I) chain OS=Homo sapiens OX=9606 GN=COL1A1 PE=1 SV=5	COL1A1	1	1.171e-11	142.85	4	VFC(1)NMETGETC(1)VYPTQPSVAQK	0.52245	5	0.434	0.4	0.444	1.623	1.541	1.558	0.491	0.475	0.471	1.542	1.534	1.524	0.884	0.842	0.943	1.053	1.005	1.022	1.154	0.0154028
P02452	58	C	Collagen alpha-1(I) chain OS=Homo sapiens OX=9606 GN=COL1A1 PE=1 SV=5	COL1A1	1	0.00226908	71.513	3	YHDRDVWKPEPC(1)R	-0.81087	1	0.493	0.606	0.81	1.318	1.489	1.284	0.491	0.475	0.471	1.542	1.534	1.524	1.004	1.276	1.72	0.855	0.971	0.843	0.667	0.0777573
P02458	1306	C	Collagen alpha-1(II) chain OS=Homo sapiens OX=9606 GN=COL2A1 PE=1 SV=3	COL2A1	1	0.000609437	68.243	3	SGDYWIDPNQGC(1)TLDAMK	0.21645	1	1.061	0.882	0.945	1.117	0.88	1.116	1.202	1.174	1.134	0.813	0.836	0.836	0.883	0.751	0.833	1.374	1.053	1.335	1.525	0.0124926
P02461	1294	C	Collagen alpha-1(III) chain OS=Homo sapiens OX=9606 GN=COL3A1 PE=1 SV=4	COL3A1	1	0.000345629	71.853	3	VFC(1)NMETGETC(1)ISANPLNVPR	-0.3837	4	1.003	0.917	1.012	1.085	1.013	0.968	0.502	0.557	0.519	1.509	1.487	1.488	1.998	1.646	1.95	0.719	0.681	0.651	0.367	0.000119759
P02461	1302	C	Collagen alpha-1(III) chain OS=Homo sapiens OX=9606 GN=COL3A1 PE=1 SV=4	COL3A1	1	0.000345629	71.853	3	VFC(1)NMETGETC(1)ISANPLNVPR	-0.3837	4	1.003	0.917	1.012	1.085	1.013	0.968	0.502	0.557	0.519	1.509	1.487	1.488	1.998	1.646	1.95	0.719	0.681	0.651	0.367	0.000119759
P02462	1460	C	Collagen alpha-1(IV) chain OS=Homo sapiens OX=9606 GN=COL4A1 PE=1 SV=4	COL4A1	1	1.11752e-27	196.38	2	HSQTIDDPQC(1)PSGTK	2.4601	3	1.657	1.552	1.662	0.4	0.346	0.382	1.175	1.586	1.224	0.446	0.505	0.524	1.41	0.979	1.358	0.897	0.685	0.729	0.617	0.0280803
P02545	522	C	Prelamin-A/C OS=Homo sapiens OX=9606 GN=LMNA PE=1 SV=1	LMNA	1	0.0278883	41.644	3	AQNTWGC(1)GNSLR	1.2335	1	1.331	1.115	1.184	0.866	0.71	0.794	1.087	1.066	1.065	0.921	0.936	0.92	1.224	1.046	1.112	0.94	0.759	0.863	0.758	0.0223412
P02679	365	C	Fibrinogen gamma chain OS=Homo sapiens OX=9606 GN=FGG PE=1 SV=3	FGG	1	5.89395e-16	182.15	5	C(1)HAGHLNGVYYQGGTYSK	1.2199	4	1.579	1.552	1.432	0.51	0.465	0.462
P02679	34	C	Fibrinogen gamma chain OS=Homo sapiens OX=9606 GN=FGG PE=1 SV=3	FGG	1	0.00196708	87.298	3	DNC(1)C(1)ILDER	-0.19763	5
P02679	35	C	Fibrinogen gamma chain OS=Homo sapiens OX=9606 GN=FGG PE=1 SV=3	FGG	1	0.00196708	87.298	3	DNC(1)C(1)ILDER	-0.19763	5
P02751	555	C	Fibronectin OS=Homo sapiens OX=9606 GN=FN1 PE=1 SV=5	FN1	0.999997	6.15894e-16	143.19	3	C(1)DPVDQCQDSETGTFYQIGDSWEK	-0.2677	1	0.892	1.035	1.073				1.556	1.582	1.543	0.384	0.386	0.383	0.573	0.654	0.695
P02751	186	C	Fibronectin OS=Homo sapiens OX=9606 GN=FN1 PE=1 SV=5	FN1	1	9.0419e-11	155.2	3	C(1)FDHAAGTSYVVGETWEK	0.26557	2	1.58	1.513	1.443	0.511	0.511	0.442	1.556	1.582	1.543	0.384	0.386	0.383	1.015	0.956	0.935	1.331	1.324	1.154	1.311	0.00698278
P02751	2408	C	Fibronectin OS=Homo sapiens OX=9606 GN=FN1 PE=1 SV=5	FN1	0.877738	0.000262104	77.562	3	EYLGAIC(0.878)SC(0.12)TC(0.002)FGGQR	-0.51093	1	1.593	1.244	1.652	0.482	0.485	0.545	1.556	1.582	1.543	0.384	0.386	0.383	1.024	0.786	1.071	1.255	1.256	1.423	1.365	0.0387351
P02751	461	C	Fibronectin OS=Homo sapiens OX=9606 GN=FN1 PE=1 SV=5	FN1	1	1.89089e-43	228.68	3	FGFC(1)PMAAHEEIC(1)TTNEGVMYR	-0.091247	16	1.702	2.012	1.686	0.252	0.182	0.167	1.556	1.582	1.543	0.384	0.386	0.383	1.094	1.272	1.093	0.656	0.472	0.436	0.452	0.00391359
P02751	470	C	Fibronectin OS=Homo sapiens OX=9606 GN=FN1 PE=1 SV=5	FN1	1	1.89089e-43	228.68	3	FGFC(1)PMAAHEEIC(1)TTNEGVMYR	-0.091247	13	1.738	2.114	1.72	0.199	0.128	0.101	1.556	1.582	1.543	0.384	0.386	0.383	1.117	1.336	1.115	0.518	0.332	0.264	0.312	0.00437774
P02751	508	C	Fibronectin OS=Homo sapiens OX=9606 GN=FN1 PE=1 SV=5	FN1	1	0.000399465	91.202	3	GEWTC(1)IAYSQLR	-0.14597	4	2.011	1.981	1.819	0.042	0.035	0.113	1.556	1.582	1.543	0.384	0.386	0.383	1.292	1.252	1.179	0.109	0.091	0.295	0.133	0.00415317
P02751	87	C	Fibronectin OS=Homo sapiens OX=9606 GN=FN1 PE=1 SV=5	FN1	1	1.65474e-15	133.95	4	GFNC(1)ESKPEAEETC(1)FDKYTGNTYR	-0.16792	2							1.556	1.582	1.543	0.384	0.386	0.383
P02751	97	C	Fibronectin OS=Homo sapiens OX=9606 GN=FN1 PE=1 SV=5	FN1	1	1.65474e-15	133.95	4	GFNC(1)ESKPEAEETC(1)FDKYTGNTYR	-0.16792	2							1.556	1.582	1.543	0.384	0.386	0.383
P02751	135	C	Fibronectin OS=Homo sapiens OX=9606 GN=FN1 PE=1 SV=5	FN1	1	2.4162e-05	127.56	2	ISC(1)TIANR	-0.17652	3	1.534	1.416	1.452	0.533	0.509	0.556	1.556	1.582	1.543	0.384	0.386	0.383	0.986	0.895	0.941	1.388	1.319	1.452	1.474	0.00059689
P02751	52	C	Fibronectin OS=Homo sapiens OX=9606 GN=FN1 PE=1 SV=5	FN1	1	0.00528859	44.258	4	QAQQMVQPQSPVAVSQSKPGC(1)YDNGK	0.26239	1	0.9	0.894	1.063	1.056	0.899	1.188	1.556	1.582	1.543	0.384	0.386	0.383	0.578	0.565	0.689	2.75	2.329	3.102	4.466	0.000137047
P02751	374	C	Fibronectin OS=Homo sapiens OX=9606 GN=FN1 PE=1 SV=5	FN1	1	6.65192e-05	121.64	2	TFYSC(1)TTEGR	0.71739	20	1.814	1.545	1.638	0.333	0.297	0.372	1.556	1.582	1.543	0.384	0.386	0.383	1.166	0.977	1.062	0.867	0.769	0.971	0.813	0.0692434
P02751	2458	C	Fibronectin OS=Homo sapiens OX=9606 GN=FN1 PE=1 SV=5	FN1	1	2.7883e-43	232.07	5	TNTNVNC(1)PIEC(1)FMPLDVQADREDSRE	-0.42206	26	1.854	1.671	1.656	0.282	0.263	0.274	1.556	1.582	1.543	0.384	0.386	0.383	1.192	1.056	1.073	0.734	0.681	0.715	0.641	0.000541264
P02751	2462	C	Fibronectin OS=Homo sapiens OX=9606 GN=FN1 PE=1 SV=5	FN1	1	2.7883e-43	232.07	5	TNTNVNC(1)PIEC(1)FMPLDVQADREDSRE	-0.42206	21	1.927	1.674	1.717	0.247	0.209	0.226	1.556	1.582	1.543	0.384	0.386	0.383	1.238	1.058	1.113	0.643	0.541	0.59	0.52	0.000656911
P02751	78	C	Fibronectin OS=Homo sapiens OX=9606 GN=FN1 PE=1 SV=5	FN1	0.851629	0.000657128	73.464	3	TYLGNALVC(0.148)TC(0.852)YGGSR	0.35439	8	1.841	2.012	1.832	0.125	0.094	0.096	1.556	1.582	1.543	0.384	0.386	0.383	1.183	1.272	1.187	0.326	0.244	0.251	0.225	9.53256e-05
P02751	446	C	Fibronectin OS=Homo sapiens OX=9606 GN=FN1 PE=1 SV=5	FN1	1	0.0014035	72.891	3	WC(1)GTTQNYDADQK	-0.15999	1	1.414	1.485	1.459	0.591	0.525	0.526	1.556	1.582	1.543	0.384	0.386	0.383	0.909	0.939	0.946	1.539	1.36	1.373	1.529	0.000524661
P02751	2342	C	Fibronectin OS=Homo sapiens OX=9606 GN=FN1 PE=1 SV=5	FN1	1	0.000426426	91.549	3	WC(1)HDNGVNYK	-0.015632	1	1.554	1.341	1.385	0.577	0.604	0.539	1.556	1.582	1.543	0.384	0.386	0.383	0.999	0.848	0.898	1.503	1.565	1.407	1.63	0.00101642
P02751	587	C	Fibronectin OS=Homo sapiens OX=9606 GN=FN1 PE=1 SV=5	FN1	0.999993	4.2462e-06	143.85	2	YQC(1)YCYGR	-0.096109	4	1.879	1.634	1.8	0.238	0.236	0.214	1.556	1.582	1.543	0.384	0.386	0.383	1.208	1.033	1.167	0.62	0.611	0.559	0.525	0.000363484
P02751	589	C	Fibronectin OS=Homo sapiens OX=9606 GN=FN1 PE=1 SV=5	FN1	0.999957	0.00165198	92.677	2	YQCYC(1)YGR	-0.26045	2	1.834	1.585	1.798	0.283	0.249	0.252	1.556	1.582	1.543	0.384	0.386	0.383	1.179	1.002	1.165	0.737	0.645	0.658	0.61	0.00178631
P02786	353	C	Transferrin receptor protein 1 OS=Homo sapiens OX=9606 GN=TFRC PE=1 SV=2	TFRC	1	0.000493052	80.3	3	LFGNMEGDC(1)PSDWK	-0.11727	1	1.236	1.077	1.279	0.754	0.826	0.829	1.296	1.249	1.268	0.727	0.714	0.722	0.954	0.862	1.009	1.037	1.157	1.148	1.183	0.0436203
P02794	91	C	Ferritin heavy chain OS=Homo sapiens OX=9606 GN=FTH1 PE=1 SV=2	FTH1	1	0.000190177	102.21	5	KPDC(1)DDWESGLNAMEC(1)ALHLEK	-0.45646	1							1.18	1.207	1.238	0.826	0.723	0.774
P02794	103	C	Ferritin heavy chain OS=Homo sapiens OX=9606 GN=FTH1 PE=1 SV=2	FTH1	1	0.000190177	102.21	5	KPDC(1)DDWESGLNAMEC(1)ALHLEK	-0.45646	1							1.18	1.207	1.238	0.826	0.723	0.774
P02795	48	C	Metallothionein-2 OS=Homo sapiens OX=9606 GN=MT2A PE=1 SV=1	MT2A	0.995508	0.00200237	81.784	2	C(0.001)AQGC(0.996)IC(0.004)K	-0.68874	1							0.168	0.18	0.26	1.686	1.805	1.727
P02795	50	C	Metallothionein-2 OS=Homo sapiens OX=9606 GN=MT2A PE=1 SV=1	MT2A	0.779445	0.0333619	43.808	3	C(0.028)AQGC(0.192)IC(0.779)K	-0.13043	1							0.168	0.18	0.26	1.686	1.805	1.727
P02795	5	C	Metallothionein-2 OS=Homo sapiens OX=9606 GN=MT2A PE=1 SV=1	MT2A	0.999843	7.40445e-16	179.58	4	MDPNC(1)SCAAGDSC(0.156)TC(0.833)AGSC(0.012)K	-0.86834	2							0.168	0.18	0.26	1.686	1.805	1.727
P02795	15	C	Metallothionein-2 OS=Homo sapiens OX=9606 GN=MT2A PE=1 SV=1	MT2A	0.832586	7.40445e-16	179.58	4	MDPNC(1)SCAAGDSC(0.156)TC(0.833)AGSC(0.012)K	-0.86834	2							0.168	0.18	0.26	1.686	1.805	1.727
P03897	39	C	NADH-ubiquinone oxidoreductase chain 3 OS=Homo sapiens OX=9606 GN=MT-ND3 PE=1 SV=1	MT-ND3	1	0.0101467	51.193	3	STPYEC(1)GFDPMSPAR	-0.34196	1	1.328	1.089	1.256	0.783	0.784	0.759	0.986	0.983	0.984	1.037	1.013	1.071	1.347	1.108	1.276	0.755	0.774	0.709	0.6	0.00134383
P04035	44	C	3-hydroxy-3-methylglutaryl-coenzyme A reductase OS=Homo sapiens OX=9606 GN=HMGCR PE=1 SV=1	HMGCR	1	3.90403e-05	123.63	4	IC(1)GWNYEC(1)PK	-0.3662	2							1.503	1.427	1.454	0.475	0.511	0.551
P04035	50	C	3-hydroxy-3-methylglutaryl-coenzyme A reductase OS=Homo sapiens OX=9606 GN=HMGCR PE=1 SV=1	HMGCR	1	3.90403e-05	123.63	4	IC(1)GWNYEC(1)PK	-0.3662	3							1.503	1.427	1.454	0.475	0.511	0.551
P04040	460	C	Catalase OS=Homo sapiens OX=9606 GN=CAT PE=1 SV=3	CAT	1	3.9262e-05	106.4	3	LC(1)ENIAGHLK	-2.8448	1							0.68	0.651	0.665	1.358	1.37	1.344
P04040	232	C	Catalase OS=Homo sapiens OX=9606 GN=CAT PE=1 SV=3	CAT	1	2.96474e-12	175.15	3	LVNANGEAVYC(1)K	0.469	2	0.923	0.9	0.821	1.196	1.045	1.114	0.68	0.651	0.665	1.358	1.37	1.344	1.357	1.382	1.235	0.881	0.763	0.829	0.622	0.000943659
P04075	339	C	Fructose-bisphosphate aldolase A OS=Homo sapiens OX=9606 GN=ALDOA PE=1 SV=2	ALDOA	1	8.71526e-06	131.62	2	ALANSLAC(1)QGK	-0.70337	1	1.222	1.266	1.311	0.766	0.699	0.735	0.624	0.598	0.589	1.41	1.395	1.444	1.958	2.117	2.226	0.543	0.501	0.509	0.246	6.20479e-06
P04075	178	C	Fructose-bisphosphate aldolase A OS=Homo sapiens OX=9606 GN=ALDOA PE=1 SV=2	ALDOA	1	1.86339e-05	72.881	5	YASIC(1)QQNGIVPIVEPEILPDGDHDLKR	0.34446	2	1.68	1.473	1.391	0.509	0.588	0.358	0.624	0.598	0.589	1.41	1.395	1.444	2.692	2.463	2.362	0.361	0.422	0.248	0.137	0.000245331
P04080	3	C	Cystatin-B OS=Homo sapiens OX=9606 GN=CSTB PE=1 SV=2	CSTB	1	0.000536609	70.315	3	MMC(1)GAPSATQPATAETQHIADQVR	0.18222	1	1.077	1.064	0.977	0.853	1.058	0.97	0.66	0.655	0.649	1.33	1.401	1.427	1.632	1.624	1.505	0.641	0.755	0.68	0.436	0.00010813
P04083	324	C	Annexin A1 OS=Homo sapiens OX=9606 GN=ANXA1 PE=1 SV=2	ANXA1	1	4.81184e-05	105.14	3	MYGISLC(1)QAILDETK	0.83008	3	1.333	0.946	0.854	1.111	0.835	0.921	0.481	0.474	0.488	1.53	1.526	1.522	2.771	1.996	1.75	0.726	0.547	0.605	0.288	0.00152366
P04150	367	C	Glucocorticoid receptor OS=Homo sapiens OX=9606 GN=NR3C1 PE=1 SV=1	NR3C1	1	0.0105975	41.115	3	C(1)QGSGDDNLTSLGTLNFPGR	1.0467	1	1.405	1.173	1.289	0.71	0.759	0.664	0.92	0.906	0.933	1.059	1.091	1.097	1.527	1.295	1.382	0.67	0.696	0.605	0.469	0.000285717
P04156	214	C	Major prion protein OS=Homo sapiens OX=9606 GN=PRNP PE=1 SV=1	PRNP	1	0.000106889	96.734	3	VVEQMC(1)ITQYER	-0.32694	3	1.529	1.411	1.52	0.584	0.482	0.473	1.382	1.421	1.306	0.618	0.578	0.554	1.106	0.993	1.164	0.945	0.834	0.854	0.807	0.0241423
P04181	150	C	Ornithine aminotransferase, mitochondrial OS=Homo sapiens OX=9606 GN=OAT PE=1 SV=1	OAT	1	1.08421e-05	124.09	3	VLPMNTGVEAGETAC(1)K	-0.025704	1	1.188	1.008	1.19	0.839	0.758	1.017	1.221	1.194	1.193	0.806	0.801	0.778	0.973	0.844	0.997	1.041	0.946	1.307	1.171	0.238865
P04183	206	C	Thymidine kinase, cytosolic OS=Homo sapiens OX=9606 GN=TK1 PE=1 SV=2	TK1	1	0.00358387	63.827	3	ENC(1)PVPGKPGEAVAAR	-0.24843	1	1.572	1.399	1.448	0.552	0.513	0.516	1.29	1.285	1.236	0.686	0.665	0.727	1.219	1.089	1.172	0.805	0.771	0.71	0.657	0.00105212
P04183	230	C	Thymidine kinase, cytosolic OS=Homo sapiens OX=9606 GN=TK1 PE=1 SV=2	TK1	1	2.57413e-06	143.89	3	LFAPQQILQC(1)SPAN	-0.081952	2	1.978	1.73	1.534	0.305	0.239	0.215	1.29	1.285	1.236	0.686	0.665	0.727	1.533	1.346	1.241	0.445	0.359	0.296	0.267	0.000558826
P04183	79	C	Thymidine kinase, cytosolic OS=Homo sapiens OX=9606 GN=TK1 PE=1 SV=2	TK1	1	0.00135727	81.865	2	NTMEALPAC(1)LLR	0.0069691	2	1.545	1.71	1.543	0.436	0.404	0.363	1.29	1.285	1.236	0.686	0.665	0.727	1.198	1.331	1.248	0.636	0.608	0.499	0.461	0.000643678
P04216	28	C	Thy-1 membrane glycoprotein OS=Homo sapiens OX=9606 GN=THY1 PE=1 SV=2	THY1	1	4.1e-05	124.12	3	VTSLTAC(1)LVDQSLR	-1.0002	2	1.804	1.732	1.715	0.277	0.2	0.272	1.186	1.158	1.161	0.972	0.839	0.706	1.521	1.496	1.477	0.285	0.238	0.385	0.202	0.000324188
P04406	152	C	Glyceraldehyde-3-phosphate dehydrogenase OS=Homo sapiens OX=9606 GN=GAPDH PE=1 SV=3	GAPDH	1	9.58407e-06	105.31	4	IISNASC(1)TTNC(1)LAPLAK	-0.062495	4	1.368	1.087	1.123	0.94	0.761	0.721	0.633	0.633	0.624	1.391	1.376	1.399	2.161	1.717	1.8	0.676	0.553	0.515	0.307	0.000388328
P04406	156	C	Glyceraldehyde-3-phosphate dehydrogenase OS=Homo sapiens OX=9606 GN=GAPDH PE=1 SV=3	GAPDH	1	9.58407e-06	105.31	4	IISNASC(1)TTNC(1)LAPLAK	-0.062495	4	1.207	0.852	0.942	1.113	1.042	0.844	0.633	0.633	0.624	1.391	1.376	1.399	1.907	1.346	1.51	0.8	0.757	0.603	0.453	0.00420445
P04626	367	C	Receptor tyrosine-protein kinase erbB-2 OS=Homo sapiens OX=9606 GN=ERBB2 PE=1 SV=1	ERBB2	1	5.89932e-09	161.62	3	AVTSANIQEFAGC(1)K	-0.1647	2	1.367	1.258	1.361	0.643	0.736	0.635	1.233	1.226	1.112	0.864	0.792	0.778	1.109	1.026	1.224	0.744	0.929	0.816	0.741	0.0214637
P04637	182	C	Cellular tumor antigen p53 OS=Homo sapiens OX=9606 GN=TP53 PE=1 SV=4	TP53	1	0.000347705	79.639	3	C(1)SDSDGLAPPQHLIR	-0.19389	3	1.335	1.465	1.654	0.526	0.496	0.524	1.399	1.366	1.368	0.608	0.558	0.558	0.954	1.072	1.209	0.865	0.889	0.939	0.832	0.0687794
P04843	477	C	Dolichyl-diphosphooligosaccharide--protein glycosyltransferase subunit 1 OS=Homo sapiens OX=9606 GN=RPN1 PE=1 SV=1	RPN1	1	1.34001e-09	165.11	2	VAC(1)ITEQVLTLVNK	0.269	2	1.396	1.438	1.568	0.567	0.492	0.539	1.287	1.308	1.251	0.711	0.69	0.719	1.085	1.099	1.253	0.797	0.713	0.75	0.658	0.00173678
P04899	326	C	Guanine nucleotide-binding protein G(i) subunit alpha-2 OS=Homo sapiens OX=9606 GN=GNAI2 PE=1 SV=3	GNAI2	1	4.11611e-05	110.92	2	EIYTHFTC(1)ATDTK	0.3287	2	1.243	1.15	1.188	0.804	0.79	0.826	1.05	1.024	1.035	0.932	0.96	0.977	1.184	1.123	1.148	0.863	0.823	0.845	0.733	0.000111683
P05023	459	C	Sodium/potassium-transporting ATPase subunit alpha-1 OS=Homo sapiens OX=9606 GN=ATP1A1 PE=1 SV=1	ATP1A1	1	2.84687e-06	134.25	2	C(1)IELCCGSVK	-0.52362	3	1.35	1.33	1.342	0.702	0.615	0.662	1.287	1.265	1.262	0.711	0.717	0.701	1.049	1.051	1.063	0.987	0.858	0.944	0.882	0.0372609
P05026	159	C	Sodium/potassium-transporting ATPase subunit beta-1 OS=Homo sapiens OX=9606 GN=ATP1B1 PE=1 SV=1	ATP1B1	1	6.63233e-07	121.19	3	LEWLGNC(1)SGLNDETYGYK	0.34562	1	1.176	1.016	1.06	0.97	0.754	1.024	1.293	1.24	1.245	0.679	0.74	0.66	0.91	0.819	0.851	1.429	1.019	1.552	1.55	0.0328827
P05067	117	C	Amyloid-beta precursor protein OS=Homo sapiens OX=9606 GN=APP PE=1 SV=3	APP	1	9.96763e-06	109.38	4	C(1)LVGEFVSDALLVPDKC(1)K	-0.28824	1							0.871	0.893	0.878	1.108	1.128	1.115
P05067	133	C	Amyloid-beta precursor protein OS=Homo sapiens OX=9606 GN=APP PE=1 SV=3	APP	1	9.96763e-06	109.38	4	C(1)LVGEFVSDALLVPDKC(1)K	-0.28824	1							0.871	0.893	0.878	1.108	1.128	1.115
P05067	144	C	Amyloid-beta precursor protein OS=Homo sapiens OX=9606 GN=APP PE=1 SV=3	APP	1	2.13255e-13	173.25	4	MDVC(1)ETHLHWHTVAK	-0.3864	7	1.054	1.024	1.049	0.989	0.926	0.958	0.871	0.893	0.878	1.108	1.128	1.115	1.21	1.147	1.195	0.893	0.821	0.859	0.724	0.000379362
P05067	174	C	Amyloid-beta precursor protein OS=Homo sapiens OX=9606 GN=APP PE=1 SV=3	APP	1	1.78955e-06	130.98	3	STNLHDYGMLLPC(1)GIDK	0.19628	13	1.033	0.963	0.924	1.109	0.964	1.006	0.871	0.893	0.878	1.108	1.128	1.115	1.186	1.078	1.052	1.001	0.855	0.902	0.832	0.0349546
P05106	713	C	Integrin beta-3 OS=Homo sapiens OX=9606 GN=ITGB3 PE=1 SV=2	ITGB3	1	0.000124089	107.83	2	SILYVVEEPEC(1)PK	0.087599	1							1.008	1.181	1.203	0.873	0.808	0.924
P05106	210	C	Integrin beta-3 OS=Homo sapiens OX=9606 GN=ITGB3 PE=1 SV=2	ITGB3	1	0.000430168	99.442	2	TTC(1)LPMFGYK	-1.1502	2	1.118	0.963	1.06	1.009	0.933	0.917	1.008	1.181	1.203	0.873	0.808	0.924	1.109	0.815	0.881	1.156	1.155	0.992	1.178	0.183286
P05106	547	C	Integrin beta-3 OS=Homo sapiens OX=9606 GN=ITGB3 PE=1 SV=2	ITGB3	1	8.25517e-05	99.522	5	YC(1)EC(1)DDFSC(1)VR	-0.49809	1							1.008	1.181	1.203	0.873	0.808	0.924
P05106	549	C	Integrin beta-3 OS=Homo sapiens OX=9606 GN=ITGB3 PE=1 SV=2	ITGB3	1	8.25517e-05	99.522	5	YC(1)EC(1)DDFSC(1)VR	-0.49809	1							1.008	1.181	1.203	0.873	0.808	0.924
P05106	554	C	Integrin beta-3 OS=Homo sapiens OX=9606 GN=ITGB3 PE=1 SV=2	ITGB3	1	8.25517e-05	99.522	5	YC(1)EC(1)DDFSC(1)VR	-0.49809	1							1.008	1.181	1.203	0.873	0.808	0.924
P05141	160	C	ADP/ATP translocase 2 OS=Homo sapiens OX=9606 GN=SLC25A5 PE=1 SV=7	SLC25A5	1	7.66113e-05	126.28	3	GLGDC(1)LVK	-0.36331	3	1.221	1.221	1.321	0.777	0.701	0.76	1.017	1.015	1.001	0.99	0.996	1.011	1.201	1.203	1.32	0.785	0.704	0.752	0.602	0.000335356
P05141	257	C	ADP/ATP translocase 2 OS=Homo sapiens OX=9606 GN=SLC25A5 PE=1 SV=7	SLC25A5	1	6.64191e-13	172.34	4	KGTDIMYTGTLDC(1)WR	-1.2604	6	1.392	1.418	1.341	0.668	0.589	0.591	1.017	1.015	1.001	0.99	0.996	1.011	1.369	1.397	1.34	0.675	0.591	0.585	0.451	7.41468e-05
P10696	120	C	Alkaline phosphatase, germ cell type OS=Homo sapiens OX=9606 GN=ALPG PE=2 SV=4	ALPG	1	0.000123565	82.259	3	HVPDSGATATAYLC(1)GVK	-0.1862	2	1.525	1.493	1.291	0.627	0.494	0.569
P05198	199	C	Eukaryotic translation initiation factor 2 subunit 1 OS=Homo sapiens OX=9606 GN=EIF2S1 PE=1 SV=3	EIF2S1	1	1.6954e-05	114.72	2	ADIEVAC(1)YGYEGIDAVK	0.35652	1	1.066	0.784	1.083	1.227	1.011	0.829	0.855	0.826	0.848	1.174	1.173	1.155	1.247	0.949	1.277	1.045	0.862	0.718	0.756	0.121415
P05198	70	C	Eukaryotic translation initiation factor 2 subunit 1 OS=Homo sapiens OX=9606 GN=EIF2S1 PE=1 SV=3	EIF2S1	1	0.00290336	80.438	3	NEC(1)VVVIR	-0.76092	1							0.855	0.826	0.848	1.174	1.173	1.155
P05362	92	C	Intercellular adhesion molecule 1 OS=Homo sapiens OX=9606 GN=ICAM1 PE=1 SV=2	ICAM1	1	7.32575e-49	227.51	3	VYELSNVQEDSQPMC(1)YSNC(1)PDGQSTAK	-0.3905	9	1.115	1.123	1.341	0.92	0.711	0.79	1.074	1.116	1.041	0.978	0.891	0.887	1.038	1.006	1.288	0.941	0.798	0.891	0.789	0.0638538
P05362	96	C	Intercellular adhesion molecule 1 OS=Homo sapiens OX=9606 GN=ICAM1 PE=1 SV=2	ICAM1	1	7.32575e-49	227.51	3	VYELSNVQEDSQPMC(1)YSNC(1)PDGQSTAK	-0.3905	9	1.115	1.123	1.341	0.92	0.711	0.79	1.074	1.116	1.041	0.978	0.891	0.887	1.038	1.006	1.288	0.941	0.798	0.891	0.789	0.0638538
P05455	18	C	Lupus La protein OS=Homo sapiens OX=9606 GN=SSB PE=1 SV=2	SSB	1	2.05394e-05	115.1	4	IC(1)HQIEYYFGDFNLPR	0.16834	2	0.993	0.748	0.89	1.18	0.993	1.196	0.422	0.419	0.426	1.62	1.612	1.606	2.353	1.785	2.089	0.728	0.616	0.745	0.335	0.000402304
P05549	308	C	Transcription factor AP-2-alpha OS=Homo sapiens OX=9606 GN=TFAP2A PE=1 SV=1	TFAP2A	1	0.0385507	46.819	2	DFGYVC(1)ETEFPAK	2.9185	1	1.554	1.575	1.456	0.512	0.494	0.409	1.355	1.364	1.422	0.639	0.623	0.565	1.147	1.155	1.024	0.801	0.793	0.724	0.697	0.00204364
P05549	212	C	Transcription factor AP-2-alpha OS=Homo sapiens OX=9606 GN=TFAP2A PE=1 SV=1	TFAP2A	1	0.000184198	73.783	3	DNLFGGVVNPNEVFC(1)SVPGR	-0.22718	1	1.408	1.536	1.615	0.437	0.471	0.532	1.355	1.364	1.422	0.639	0.623	0.565	1.039	1.126	1.136	0.684	0.756	0.942	0.722	0.0275343
P05549	243	C	Transcription factor AP-2-alpha OS=Homo sapiens OX=9606 GN=TFAP2A PE=1 SV=1	TFAP2A	1	1.09378e-05	96.208	3	LSPPEC(1)LNASLLGGVLR	0.82599	1	1.656	1.579	1.69	0.432	0.411	0.233	1.355	1.364	1.422	0.639	0.623	0.565	1.222	1.158	1.188	0.676	0.66	0.412	0.49	0.0103767
P05556	553	C	Integrin beta-1 OS=Homo sapiens OX=9606 GN=ITGB1 PE=1 SV=2	ITGB1	1	4.21776e-07	133.05	5	FC(1)EC(1)DNFNC(1)DR	-0.14892	4							1.078	1.064	1.06	0.944	0.944	0.934
P05556	555	C	Integrin beta-1 OS=Homo sapiens OX=9606 GN=ITGB1 PE=1 SV=2	ITGB1	1	4.21776e-07	133.05	5	FC(1)EC(1)DNFNC(1)DR	-0.14892	3							1.078	1.064	1.06	0.944	0.944	0.934
P05556	560	C	Integrin beta-1 OS=Homo sapiens OX=9606 GN=ITGB1 PE=1 SV=2	ITGB1	1	2.26162e-06	125.74	5	FC(1)EC(1)DNFNC(1)DR	-0.14892	2							1.078	1.064	1.06	0.944	0.944	0.934
P05556	613	C	Integrin beta-1 OS=Homo sapiens OX=9606 GN=ITGB1 PE=1 SV=2	ITGB1	0.999903	0.000248958	101.65	4	GIC(1)EC(0.983)GVC(0.018)K	-0.46968	1							1.078	1.064	1.06	0.944	0.944	0.934
P05556	615	C	Integrin beta-1 OS=Homo sapiens OX=9606 GN=ITGB1 PE=1 SV=2	ITGB1	0.982557	0.000248958	101.65	4	GIC(1)EC(0.983)GVC(0.018)K	-0.46968	3	1.128	1.031	1.186	0.939	0.859	0.857	1.078	1.064	1.06	0.944	0.944	0.934	1.046	0.969	1.119	0.995	0.91	0.918	0.901	0.108801
P05556	618	C	Integrin beta-1 OS=Homo sapiens OX=9606 GN=ITGB1 PE=1 SV=2	ITGB1	0.997819	0.000248958	101.65	4	GIC(0.214)EC(0.788)GVC(0.998)K	0.57904	1							1.078	1.064	1.06	0.944	0.944	0.934
P05556	500	C	Integrin beta-1 OS=Homo sapiens OX=9606 GN=ITGB1 PE=1 SV=2	ITGB1	1	4.50243e-64	257.02	4	HC(1)EC(1)STDEVNSEDMDAYC(1)R	0.55293	20	1.08	1.015	1.071	0.979	0.964	0.891	1.078	1.064	1.06	0.944	0.944	0.934	1.002	0.954	1.01	1.037	1.021	0.954	1.016	0.654755
P05556	502	C	Integrin beta-1 OS=Homo sapiens OX=9606 GN=ITGB1 PE=1 SV=2	ITGB1	1	4.50243e-64	257.02	4	HC(1)EC(1)STDEVNSEDMDAYC(1)R	0.55293	16	1.104	1.022	1.08	0.984	0.944	0.867	1.078	1.064	1.06	0.944	0.944	0.934	1.024	0.961	1.019	1.042	1	0.928	0.989	0.774815
P05556	516	C	Integrin beta-1 OS=Homo sapiens OX=9606 GN=ITGB1 PE=1 SV=2	ITGB1	1	4.50243e-64	257.02	4	HC(1)EC(1)STDEVNSEDMDAYC(1)R	0.55293	23	1.086	1.026	1.14	0.963	0.904	0.88	1.078	1.064	1.06	0.944	0.944	0.934	1.007	0.964	1.075	1.02	0.958	0.942	0.959	0.353199
P05556	691	C	Integrin beta-1 OS=Homo sapiens OX=9606 GN=ITGB1 PE=1 SV=2	ITGB1	1	2.09006e-06	140.1	3	LPQPVQPDPVSHC(1)K	1.1541	1	1.501	1	1.337	0.727	0.752	0.684	1.078	1.064	1.06	0.944	0.944	0.934	1.392	0.94	1.261	0.77	0.797	0.732	0.64	0.0227584
P05556	568	C	Integrin beta-1 OS=Homo sapiens OX=9606 GN=ITGB1 PE=1 SV=2	ITGB1	1	2.60844e-05	121.28	4	SNGLIC(1)GGNGVC(1)K	-0.64428	44	1.308	0.996	1.014	1.04	0.799	0.843	1.078	1.064	1.06	0.944	0.944	0.934	1.213	0.936	0.957	1.102	0.846	0.903	0.918	0.500317
P05556	574	C	Integrin beta-1 OS=Homo sapiens OX=9606 GN=ITGB1 PE=1 SV=2	ITGB1	1	2.60844e-05	121.28	4	SNGLIC(1)GGNGVC(1)K	-0.64428	44	1.308	0.996	1.014	1.04	0.799	0.843	1.078	1.064	1.06	0.944	0.944	0.934	1.213	0.936	0.957	1.102	0.846	0.903	0.918	0.500317
P05997	1328	C	Collagen alpha-2(V) chain OS=Homo sapiens OX=9606 GN=COL5A2 PE=1 SV=3	COL5A2	1	1.34779e-10	130.05	4	VYC(1)NMETGETC(1)ISANPSSVPR	0.2787	9	0.886	0.691	0.821	1.162	1.1	1.339	0.319	0.32	0.295	1.765	1.727	1.638	2.777	2.159	2.783	0.658	0.637	0.817	0.274	0.000352743
P05997	1336	C	Collagen alpha-2(V) chain OS=Homo sapiens OX=9606 GN=COL5A2 PE=1 SV=3	COL5A2	1	1.34779e-10	130.05	4	VYC(1)NMETGETC(1)ISANPSSVPR	0.2787	9	0.886	0.691	0.821	1.162	1.1	1.339	0.319	0.32	0.295	1.765	1.727	1.638	2.777	2.159	2.783	0.658	0.637	0.817	0.274	0.000352743
P06132	65	C	Uroporphyrinogen decarboxylase OS=Homo sapiens OX=9606 GN=UROD PE=1 SV=2	UROD	1	7.65863e-20	200.13	4	SPEAC(1)C(1)ELTLQPLR	-0.36658	1							0.754	0.786	0.731	1.227	1.196	1.35
P06132	66	C	Uroporphyrinogen decarboxylase OS=Homo sapiens OX=9606 GN=UROD PE=1 SV=2	UROD	1	7.65863e-20	200.13	4	SPEAC(1)C(1)ELTLQPLR	-0.36658	2	1.084	0.812	0.93	1.341	0.846	0.987	0.754	0.786	0.731	1.227	1.196	1.35	1.438	1.033	1.272	1.093	0.707	0.731	0.676	0.0770847
P06213	264	C	Insulin receptor OS=Homo sapiens OX=9606 GN=INSR PE=1 SV=4	INSR	1	2.32053e-05	99.451	5	C(1)VETC(1)PPPYYHFQDWR	-1.2796	1							1.086	1.088	1.149	0.824	0.875	0.976
P06213	268	C	Insulin receptor OS=Homo sapiens OX=9606 GN=INSR PE=1 SV=4	INSR	1	2.32053e-05	99.451	5	C(1)VETC(1)PPPYYHFQDWR	-1.2796	1							1.086	1.088	1.149	0.824	0.875	0.976
P06280	172	C	Alpha-galactosidase A OS=Homo sapiens OX=9606 GN=GLA PE=1 SV=1	GLA	1	1.83065e-09	158.2	3	FDGC(1)YC(1)DSLENLADGYK	-0.72517	4	0.854	1.029	0.938	1.087	1.098	0.994	0.906	0.865	0.887	1.123	1.109	1.094	0.943	1.19	1.057	0.968	0.99	0.909	0.899	0.225423
P06280	174	C	Alpha-galactosidase A OS=Homo sapiens OX=9606 GN=GLA PE=1 SV=1	GLA	1	1.83065e-09	158.2	3	FDGC(1)YC(1)DSLENLADGYK	-0.72517	4	0.869	0.919	0.855	1.185	1.142	1.03	0.906	0.865	0.887	1.123	1.109	1.094	0.959	1.062	0.964	1.055	1.03	0.941	1.014	0.792042
P06730	170	C	Eukaryotic translation initiation factor 4E OS=Homo sapiens OX=9606 GN=EIF4E PE=1 SV=2	EIF4E	1	8.33443e-05	100.72	3	IAIWTTEC(1)ENR	-0.53424	1	1.122	1.332	1.185	0.939	0.761	0.66	0.738	0.766	0.778	1.212	1.228	1.234	1.52	1.739	1.523	0.775	0.62	0.535	0.404	0.00141102
P06733	337	C	Alpha-enolase OS=Homo sapiens OX=9606 GN=ENO1 PE=1 SV=2	ENO1	1	0.000129628	116.73	4	SC(1)NC(1)LLLK	-0.73773	12	0.14		0.203	1.482	1.717	1.457	0.375	0.394	0.404	1.638	1.627	1.631	0.373		0.502	0.905	1.055	0.893	2.174	0.009215
P06733	339	C	Alpha-enolase OS=Homo sapiens OX=9606 GN=ENO1 PE=1 SV=2	ENO1	1	2.13631e-06	143.61	4	SC(1)NC(1)LLLK	-0.73773	14	0.812	0.661	0.774	1.26	1.279	1.214	0.375	0.394	0.404	1.638	1.627	1.631	2.165	1.678	1.916	0.769	0.786	0.744	0.399	0.000265182
P06756	89	C	Integrin alpha-V OS=Homo sapiens OX=9606 GN=ITGAV PE=1 SV=2	ITGAV	1	3.56625e-05	134.06	3	C(1)DWSSTR	1.2975	2	1.195	1.195	1.123	0.887	0.786	0.814	1.18	1.137	1.145	0.848	0.836	0.825	1.013	1.051	0.981	1.046	0.94	0.987	0.976	0.541624
P06756	904	C	Integrin alpha-V OS=Homo sapiens OX=9606 GN=ITGAV PE=1 SV=2	ITGAV	0.947797	0.00259911	54.103	3	DLALSEGDIHTLGC(0.948)GVAQC(0.052)LK	0.085889	1	1.129	1.213	1.268	0.892	0.848	0.65	1.18	1.137	1.145	0.848	0.836	0.825	0.957	1.067	1.107	1.052	1.014	0.788	0.912	0.382694
P06756	909	C	Integrin alpha-V OS=Homo sapiens OX=9606 GN=ITGAV PE=1 SV=2	ITGAV	0.990519	3.82416e-05	85.974	3	DLALSEGDIHTLGC(0.009)GVAQC(0.991)LK	-0.74457	1	0.998	1.279	1.023	0.957	0.896	0.846	1.18	1.137	1.145	0.848	0.836	0.825	0.846	1.125	0.893	1.129	1.072	1.025	1.126	0.241436
P06756	158	C	Integrin alpha-V OS=Homo sapiens OX=9606 GN=ITGAV PE=1 SV=2	ITGAV	1	1.40901e-05	129.16	3	EPVGTC(1)FLQDGTK	0.26771	2	1.183	1.064	1.4	0.773	0.798	0.782	1.18	1.137	1.145	0.848	0.836	0.825	1.003	0.936	1.223	0.912	0.955	0.948	0.89	0.248359
P06756	565	C	Integrin alpha-V OS=Homo sapiens OX=9606 GN=ITGAV PE=1 SV=2	ITGAV	1	1.01101e-08	158.4	3	GGLMQC(1)EELIAYLR	0.12626	2	1.054	1.163	1.088	0.923	0.911	0.861	1.18	1.137	1.145	0.848	0.836	0.825	0.893	1.023	0.95	1.088	1.09	1.044	1.124	0.0469628
P06756	711	C	Integrin alpha-V OS=Homo sapiens OX=9606 GN=ITGAV PE=1 SV=2	ITGAV	1	0.000184118	101.65	2	QVVC(1)DLGNPMK	0.89902	1	1.092	1.133	1.262	0.885	0.917	0.711	1.18	1.137	1.145	0.848	0.836	0.825	0.925	0.996	1.102	1.044	1.097	0.862	0.993	0.92176
P06756	185	C	Integrin alpha-V OS=Homo sapiens OX=9606 GN=ITGAV PE=1 SV=2	ITGAV	1	4.81291e-25	186.63	3	SQDIDADGQGFC(1)QGGFSIDFTK	-0.18581	1	1.038	1.074	1.169	0.977	0.87	0.872	1.18	1.137	1.145	0.848	0.836	0.825	0.88	0.945	1.021	1.152	1.041	1.057	1.142	0.0661848
P06756	502	C	Integrin alpha-V OS=Homo sapiens OX=9606 GN=ITGAV PE=1 SV=2	ITGAV	1	0.00111729	98.418	3	VSC(1)FNVR	-0.18924	2	1.139	1.234	1.002	0.955	0.836	0.835	1.18	1.137	1.145	0.848	0.836	0.825	0.965	1.085	0.875	1.126	1	1.012	1.073	0.373926
P06865	522	C	Beta-hexosaminidase subunit alpha OS=Homo sapiens OX=9606 GN=HEXA PE=1 SV=2	HEXA	1	2.51319e-08	129.12	3	RGVQAQPLNVGFC(1)EQEFEQT	0.25677	4	1.024	0.98	1.121	1.195	0.832	0.849	0.917	0.908	0.869	1.129	1.125	1.1	1.117	1.079	1.29	1.058	0.74	0.772	0.737	0.065856
P07099	182	C	Epoxide hydrolase 1 OS=Homo sapiens OX=9606 GN=EPHX1 PE=1 SV=1	EPHX1	1	2.40217e-05	70.213	3	NHGLSDEHVFEVIC(1)PSIPGYGFSEASSK	-0.22028	2	0.764	1.094	1.053	1.028	1.041	1.02	1.35	1.353	1.291	0.669	0.659	0.68	0.566	0.809	0.816	1.537	1.58	1.5	2.107	0.00334248
P07199	65	C	Major centromere autoantigen B OS=Homo sapiens OX=9606 GN=CENPB PE=1 SV=2	CENPB	1	0.000767386	105.04	2	YGVASTC(1)R	0.45151	1	1.601	1.587	1.7	0.369	0.384	0.359	1.033	1.09	1.036	0.932	0.918	0.849	1.55	1.456	1.641	0.396	0.418	0.423	0.266	5.01849e-06
P07203	78	C	Glutathione peroxidase 1 OS=Homo sapiens OX=9606 GN=GPX1 PE=1 SV=4	GPX1	1	1.08656e-06	108.56	3	GLVVLGFPC(1)NQFGHQENAK	-0.12875	1	1.222	1.205	1.051	0.852	0.835	0.835	1.058	1.032	1.088	0.984	0.992	0.913	1.155	1.168	0.966	0.866	0.842	0.915	0.798	0.027996
P07204	245	C	Thrombomodulin OS=Homo sapiens OX=9606 GN=THBD PE=1 SV=2	THBD	1	0.00429759	45.862	5	EAPGAWDC(1)SVENGGC(1)EHAC(1)NAIPGAPR	-0.46862	1							1.076	1.054	1.07	0.933	0.837	1.021
P07204	252	C	Thrombomodulin OS=Homo sapiens OX=9606 GN=THBD PE=1 SV=2	THBD	1	0.00429759	45.862	5	EAPGAWDC(1)SVENGGC(1)EHAC(1)NAIPGAPR	-0.46862	1							1.076	1.054	1.07	0.933	0.837	1.021
P07204	256	C	Thrombomodulin OS=Homo sapiens OX=9606 GN=THBD PE=1 SV=2	THBD	1	0.00429759	45.862	5	EAPGAWDC(1)SVENGGC(1)EHAC(1)NAIPGAPR	-0.46862	1							1.076	1.054	1.07	0.933	0.837	1.021
P07225	145	C	Vitamin K-dependent protein S OS=Homo sapiens OX=9606 GN=PROS1 PE=1 SV=1	PROS1	0.999412	0.00174635	94.302	2	ASFTC(0.001)TC(0.999)K	1.138	1	0.999	1.002	0.963	1.1	0.969	0.967	0.802	0.768	0.743	1.239	1.294	1.2	1.246	1.305	1.296	0.888	0.749	0.806	0.635	0.000886854
P07225	205	C	Vitamin K-dependent protein S OS=Homo sapiens OX=9606 GN=PROS1 PE=1 SV=1	PROS1	1	0.0373673	49.537	4	DVDEC(1)SLKPSIC(1)GTAVC(1)K	-0.2367	1							0.802	0.768	0.743	1.239	1.294	1.2
P07225	212	C	Vitamin K-dependent protein S OS=Homo sapiens OX=9606 GN=PROS1 PE=1 SV=1	PROS1	1	0.0373673	49.537	4	DVDEC(1)SLKPSIC(1)GTAVC(1)K	-0.2367	1							0.802	0.768	0.743	1.239	1.294	1.2
P07225	217	C	Vitamin K-dependent protein S OS=Homo sapiens OX=9606 GN=PROS1 PE=1 SV=1	PROS1	1	0.0373673	49.537	4	DVDEC(1)SLKPSIC(1)GTAVC(1)K	-0.2367	1							0.802	0.768	0.743	1.239	1.294	1.2
P07225	475	C	Vitamin K-dependent protein S OS=Homo sapiens OX=9606 GN=PROS1 PE=1 SV=1	PROS1	1	3.76948e-13	167.33	2	HC(1)LVTVEK	0.93751	2	0.816	0.853	0.775	1.333	1.143	1.08	0.802	0.768	0.743	1.239	1.294	1.2	1.017	1.111	1.043	1.076	0.883	0.9	0.902	0.192146
P07225	568	C	Vitamin K-dependent protein S OS=Homo sapiens OX=9606 GN=PROS1 PE=1 SV=1	PROS1	1	5.33861e-07	134.85	4	IQALSLC(1)SDQQSHLEFR	0.2725	2	0.906	0.821	0.866	1.216	1.129	1.061	0.802	0.768	0.743	1.239	1.294	1.2	1.13	1.069	1.166	0.981	0.872	0.884	0.813	0.0100038
P07225	226	C	Vitamin K-dependent protein S OS=Homo sapiens OX=9606 GN=PROS1 PE=1 SV=1	PROS1	1	0.000703607	76.548	4	NIPGDFEC(1)EC(1)PEGYR	-0.62204	2							0.802	0.768	0.743	1.239	1.294	1.2
P07225	228	C	Vitamin K-dependent protein S OS=Homo sapiens OX=9606 GN=PROS1 PE=1 SV=1	PROS1	1	0.000703607	76.548	4	NIPGDFEC(1)EC(1)PEGYR	-0.62204	2							0.802	0.768	0.743	1.239	1.294	1.2
P07339	329	C	Cathepsin D OS=Homo sapiens OX=9606 GN=CTSD PE=1 SV=1	CTSD	1	0.00572771	52.026	3	AIGAVPLIQGEYMIPC(1)EK	-0.25223	1	0.885	1.201	1.061	0.852	0.986	1.015	0.88	0.857	0.86	1.151	1.147	1.136	1.006	1.401	1.234	0.74	0.86	0.893	0.685	0.0293481
P07339	290	C	Cathepsin D OS=Homo sapiens OX=9606 GN=CTSD PE=1 SV=1	CTSD	1	4.51937e-25	187.57	3	EGC(1)EAIVDTGTSLMVGPVDEVR	-0.12681	3	1.078	1.015	0.972	0.891	0.955	1.088	0.88	0.857	0.86	1.151	1.147	1.136	1.225	1.184	1.13	0.774	0.833	0.958	0.725	0.00821574
P07355	335	C	Annexin A2 OS=Homo sapiens OX=9606 GN=ANXA2 PE=1 SV=2	ANXA2	1	0.000312429	104.45	2	ALLYLC(1)GGDD	-0.2341	2	1.185	1.07	1.023	0.916	0.934	0.872	1.105	1.101	1.082	0.898	0.899	0.906	1.072	0.972	0.945	1.02	1.039	0.962	1.011	0.808282
P07355	133	C	Annexin A2 OS=Homo sapiens OX=9606 GN=ANXA2 PE=1 SV=2	ANXA2	1	5.46605e-37	229.97	2	GLGTDEDSLIEIIC(1)SR	-0.31281	2	1.134	1.099	1.041	0.985	0.837	0.904	1.105	1.101	1.082	0.898	0.899	0.906	1.026	0.998	0.962	1.097	0.931	0.998	1.013	0.834528
P07358	140	C	Complement component C8 beta chain OS=Homo sapiens OX=9606 GN=C8B PE=1 SV=3	C8B	1	5.58222e-05	85.808	4	LLC(1)NGDNDC(1)GDQSDEANC(1)R	0.17317	2
P07358	146	C	Complement component C8 beta chain OS=Homo sapiens OX=9606 GN=C8B PE=1 SV=3	C8B	1	5.58222e-05	85.808	4	LLC(1)NGDNDC(1)GDQSDEANC(1)R	0.17317	2
P07358	155	C	Complement component C8 beta chain OS=Homo sapiens OX=9606 GN=C8B PE=1 SV=3	C8B	1	5.58222e-05	85.808	4	LLC(1)NGDNDC(1)GDQSDEANC(1)R	0.17317	2
P07384	49	C	Calpain-1 catalytic subunit OS=Homo sapiens OX=9606 GN=CAPN1 PE=1 SV=1	CAPN1	1	2.03734e-08	149.72	3	C(1)LQSGTLFR	-0.3576	2	1.387	1.452	1.349	0.61	0.611	0.591	0.809	0.814	0.791	1.229	1.201	1.186	1.714	1.784	1.705	0.496	0.509	0.498	0.289	1.8264e-07
P07384	417	C	Calpain-1 catalytic subunit OS=Homo sapiens OX=9606 GN=CAPN1 PE=1 SV=1	CAPN1	1	0.00308654	62.14	3	ESGC(1)SFVLALMQK	-0.18926	2	1.308	1.371	1.162	0.75	0.756	0.654	0.809	0.814	0.791	1.229	1.201	1.186	1.617	1.684	1.469	0.61	0.629	0.551	0.375	6.67917e-05
P07384	590	C	Calpain-1 catalytic subunit OS=Homo sapiens OX=9606 GN=CAPN1 PE=1 SV=1	CAPN1	1	0.000250182	107.9	3	GFSLESC(1)R	0.40924	3	1.213	1.193	1.23	0.805	0.753	0.805	0.809	0.814	0.791	1.229	1.201	1.186	1.499	1.466	1.555	0.655	0.627	0.679	0.434	8.34128e-06
P07437	303	C	Tubulin beta chain OS=Homo sapiens OX=9606 GN=TUBB PE=1 SV=2	TUBB	1	0.00219878	89.142	2	NMMAAC(1)DPR	-0.54055	2	1.074	1.045	0.981	0.974	0.946	0.98	0.442	0.433	0.4	1.548	1.621	1.602	2.43	2.413	2.452	0.629	0.584	0.612	0.25	3.91565e-07
P07437	354	C	Tubulin beta chain OS=Homo sapiens OX=9606 GN=TUBB PE=1 SV=2	TUBB	1	0.000247463	103.55	3	TAVC(1)DIPPR	-0.26828	32	1.238	1.204	1.217	0.804	0.754	0.783	0.442	0.433	0.4	1.548	1.621	1.602	2.801	2.781	3.042	0.519	0.465	0.489	0.171	2.06602e-06
P07602	409	C	Prosaposin OS=Homo sapiens OX=9606 GN=PSAP PE=1 SV=2	PSAP	1	0.000446641	94.692	3	DGGFC(1)EVC(1)KK	-0.78415	24	1.037	1.006	1.191	0.957	0.942	0.866	1.072	1.041	1.026	0.942	0.935	0.923	0.967	0.966	1.161	1.016	1.007	0.938	0.957	0.571024
P07602	412	C	Prosaposin OS=Homo sapiens OX=9606 GN=PSAP PE=1 SV=2	PSAP	1	0.000446641	95.502	3	DGGFC(1)EVC(1)KK	-0.78415	24	1.082	1.058	1.101	0.932	0.861	0.966	1.072	1.041	1.026	0.942	0.935	0.923	1.009	1.016	1.073	0.989	0.921	1.047	0.954	0.319441
P07602	132	C	Prosaposin OS=Homo sapiens OX=9606 GN=PSAP PE=1 SV=2	PSAP	1	1.45998e-13	176.49	3	PGEVC(1)SALNLC(1)ESLQK	-0.019992	5							1.072	1.041	1.026	0.942	0.935	0.923
P07602	138	C	Prosaposin OS=Homo sapiens OX=9606 GN=PSAP PE=1 SV=2	PSAP	1	1.45998e-13	176.49	3	PGEVC(1)SALNLC(1)ESLQK	-0.019992	5							1.072	1.041	1.026	0.942	0.935	0.923
P07602	33	C	Prosaposin OS=Homo sapiens OX=9606 GN=PSAP PE=1 SV=2	PSAP	1	5.6744e-09	157.91	2	GSAVWC(1)QNVK	-0.25051	2	1.312	1.239	1.269	0.777	0.683	0.72	1.072	1.041	1.026	0.942	0.935	0.923	1.224	1.19	1.237	0.825	0.73	0.78	0.64	0.000272307
P07602	48	C	Prosaposin OS=Homo sapiens OX=9606 GN=PSAP PE=1 SV=2	PSAP	1	0.000554817	79.466	4	HC(1)LQTVWNKPTVK	0.25055	1	1.181	1.135	1.602	0.747	0.73	0.604	1.072	1.041	1.026	0.942	0.935	0.923	1.102	1.09	1.561	0.793	0.781	0.654	0.594	0.018528
P07602	241	C	Prosaposin OS=Homo sapiens OX=9606 GN=PSAP PE=1 SV=2	PSAP	1	0.000522836	95.502	2	LGPGMADIC(1)K	-1.044	1	1.3	1.284	1.23	0.77	0.676	0.74	1.072	1.041	1.026	0.942	0.935	0.923	1.213	1.233	1.199	0.817	0.723	0.802	0.643	0.000336579
P07602	315	C	Prosaposin OS=Homo sapiens OX=9606 GN=PSAP PE=1 SV=2	PSAP	1	3.7017e-06	138.25	3	SDVYC(1)EVC(1)EFLVK	-1.0731	8	0.92	0.979	1.026	1.069	1.006	1	1.072	1.041	1.026	0.942	0.935	0.923	0.858	0.94	1	1.135	1.076	1.083	1.177	0.0256491
P07602	318	C	Prosaposin OS=Homo sapiens OX=9606 GN=PSAP PE=1 SV=2	PSAP	1	3.7017e-06	134.61	3	SDVYC(1)EVC(1)EFLVK	-1.0731	7							1.072	1.041	1.026	0.942	0.935	0.923
P07602	63	C	Prosaposin OS=Homo sapiens OX=9606 GN=PSAP PE=1 SV=2	PSAP	1	3.04895e-05	129.47	2	SLPC(1)DICK	-0.42458	7	1.167	1.029	0.996	0.96	0.853	0.995	1.072	1.041	1.026	0.942	0.935	0.923	1.089	0.988	0.971	1.019	0.912	1.078	0.987	0.829188
P07602	66	C	Prosaposin OS=Homo sapiens OX=9606 GN=PSAP PE=1 SV=2	PSAP	0.999648	0.00046322	98.392	3	SLPCDIC(1)K	0.38911	8	1.161	1.056	1.033	0.969	0.822	0.96	1.072	1.041	1.026	0.942	0.935	0.923	1.083	1.014	1.007	1.029	0.879	1.04	0.95	0.413261
P07686	551	C	Beta-hexosaminidase subunit beta OS=Homo sapiens OX=9606 GN=HEXB PE=1 SV=3	HEXB	1	2.605e-05	96.229	2	GIAAQPLYAGYC(1)NHENM	-0.29299	5	0.867	0.809	0.877	1.172	1.16	1.116	0.946	0.901	0.95	1.114	1.044	1.06	0.916	0.898	0.923	1.052	1.111	1.053	1.175	0.0012447
P07711	322	C	Procathepsin L OS=Homo sapiens OX=9606 GN=CTSL PE=1 SV=2	CTSL	1	4.56039e-05	103.85	4	RNHC(1)GIASAASYPTV	0.43525	3	1.38	1.286	1.231	0.744	0.644	0.714	0.972	1.041	1.07	1.036	1.002	0.916	1.42	1.235	1.15	0.718	0.643	0.779	0.562	0.00230672
P07737	128	C	Profilin-1 OS=Homo sapiens OX=9606 GN=PFN1 PE=1 SV=2	PFN1	1	6.04238e-06	131.22	3	C(1)YEMASHLR	0.26041	1	0.997	0.963	0.933	1.085	1.041	0.981	0.455	0.469	0.459	1.576	1.582	1.492	2.191	2.053	2.033	0.688	0.658	0.658	0.319	2.1013e-06
P07814	697	C	Bifunctional glutamate/proline--tRNA ligase OS=Homo sapiens OX=9606 GN=EPRS1 PE=1 SV=5	EPRS1	1	0.000652861	74.296	4	EAPC(1)VLIYIPDGHTK	-0.42446	2	1.206	1.215	1.273	0.745	0.731	0.831	0.664	0.649	0.666	1.376	1.351	1.319	1.816	1.872	1.911	0.541	0.541	0.63	0.306	2.33026e-05
P07814	692	C	Bifunctional glutamate/proline--tRNA ligase OS=Homo sapiens OX=9606 GN=EPRS1 PE=1 SV=5	EPRS1	1	6.38225e-07	121.19	3	GFFICDQPYEPVSPYSC(1)K	-0.22093	1	0.777	0.946	1.027	1.188	1.149	0.913	0.664	0.649	0.666	1.376	1.351	1.319	1.17	1.458	1.542	0.863	0.85	0.692	0.577	0.00764656
P07814	336	C	Bifunctional glutamate/proline--tRNA ligase OS=Homo sapiens OX=9606 GN=EPRS1 PE=1 SV=5	EPRS1	0.90476	0.00128798	74.611	2	GSQFGQSC(0.905)C(0.095)LR	0.25165	2	1.236	1.032	1.107	0.89	0.817	0.918	0.664	0.649	0.666	1.376	1.351	1.319	1.861	1.59	1.662	0.647	0.605	0.696	0.381	9.9147e-05
P07814	1448	C	Bifunctional glutamate/proline--tRNA ligase OS=Homo sapiens OX=9606 GN=EPRS1 PE=1 SV=5	EPRS1	1	1.73065e-05	101.39	3	IVQIPFC(1)GEIDC(1)EDWIK	0.86965	2							0.664	0.649	0.666	1.376	1.351	1.319
P07814	1453	C	Bifunctional glutamate/proline--tRNA ligase OS=Homo sapiens OX=9606 GN=EPRS1 PE=1 SV=5	EPRS1	1	1.73065e-05	101.39	3	IVQIPFC(1)GEIDC(1)EDWIK	0.86965	2							0.664	0.649	0.666	1.376	1.351	1.319
P07814	1148	C	Bifunctional glutamate/proline--tRNA ligase OS=Homo sapiens OX=9606 GN=EPRS1 PE=1 SV=5	EPRS1	1	0.000285127	101.25	3	LNQWC(1)NVVR	-0.38092	1	0.957	0.986	1.263	0.943	0.942	0.909	0.664	0.649	0.666	1.376	1.351	1.319	1.441	1.519	1.896	0.685	0.697	0.689	0.426	0.000555051
P07858	105	C	Cathepsin B OS=Homo sapiens OX=9606 GN=CTSB PE=1 SV=3	CTSB	0.993079	5.71074e-05	83.871	3	DQGSC(0.993)GSC(0.007)WAFGAVEAISDR	-0.35496	1	0.311	0.65	0.767	1.323	1.384	1.565	0.866	0.843	0.843	1.154	1.172	1.19	0.359	0.771	0.91	1.146	1.181	1.315	1.785	0.0874903
P07858	108	C	Cathepsin B OS=Homo sapiens OX=9606 GN=CTSB PE=1 SV=3	CTSB	0.961036	3.84545e-05	87.326	3	DQGSC(0.039)GSC(0.961)WAFGAVEAISDR	1.176	1	1.31	1.007	1.059	0.917	0.776	0.931	0.866	0.843	0.843	1.154	1.172	1.19	1.513	1.195	1.256	0.795	0.662	0.782	0.565	0.00354979
P07858	93	C	Cathepsin B OS=Homo sapiens OX=9606 GN=CTSB PE=1 SV=3	CTSB	1	2.45748e-05	127.76	2	EQWPQC(1)PTIK	0.29707	2	0.808	0.849	0.875	1.184	1.171	1.114	0.866	0.843	0.843	1.154	1.172	1.19	0.933	1.007	1.038	1.026	0.999	0.936	0.994	0.902376
P07858	211	C	Cathepsin B OS=Homo sapiens OX=9606 GN=CTSB PE=1 SV=3	CTSB	1	1.16876e-19	187.97	3	IC(1)EPGYSPTYK	2.1606	7	0.907	0.896	0.891	1.147	1.062	1.097	0.866	0.843	0.843	1.154	1.172	1.19	1.047	1.063	1.057	0.994	0.906	0.922	0.891	0.0156592
P07858	179	C	Cathepsin B OS=Homo sapiens OX=9606 GN=CTSB PE=1 SV=3	CTSB	1	9.05899e-07	143.02	5	KGLVSGGLYESHVGC(1)R	0.1274	6	1.033	1.066	1.03	0.977	0.924	0.97	0.866	0.843	0.843	1.154	1.172	1.19	1.193	1.265	1.222	0.847	0.788	0.815	0.666	0.000111492
P07900	420	C	Heat shock protein HSP 90-alpha OS=Homo sapiens OX=9606 GN=HSP90AA1 PE=1 SV=5	HSP90AA1	1	0.00109552	63.827	5	C(1)LELFTELAEDKENYKK	-0.69845	1	0.729	0.478	0.435	1.636	1.187	1.534	0.761	0.757	0.757	1.262	1.239	1.233	0.958	0.631	0.575	1.296	0.958	1.244	1.616	0.053418
P07900	572	C	Heat shock protein HSP 90-alpha OS=Homo sapiens OX=9606 GN=HSP90AA1 PE=1 SV=5	HSP90AA1	1	9.4315e-05	138.1	2	TKFENLC(1)K	-0.0017224	2	1.135	1.085	1.008	0.937	0.879	0.956	0.761	0.757	0.757	1.262	1.239	1.233	1.491	1.433	1.332	0.742	0.709	0.775	0.523	0.00010168
P07919	67	C	Cytochrome b-c1 complex subunit 6, mitochondrial OS=Homo sapiens OX=9606 GN=UQCRH PE=1 SV=2	UQCRH	1	6.88195e-79	284.24	4	SHTEEDC(1)TEELFDFLHAR	-0.048381	4	1.228	1.232	1.224	0.802	0.763	0.75
P07942	1425	C	Laminin subunit beta-1 OS=Homo sapiens OX=9606 GN=LAMB1 PE=1 SV=2	LAMB1	0.9998	0.000431063	70.335	4	C(1)GGPGCGGLVTVAHNAWQK	-0.20545	1	1.322	1.114	1.354	0.819	0.661	0.729	1.102	1.086	1.091	0.915	0.926	0.906	1.2	1.026	1.241	0.895	0.714	0.805	0.696	0.0144198
P07942	898	C	Laminin subunit beta-1 OS=Homo sapiens OX=9606 GN=LAMB1 PE=1 SV=2	LAMB1	1	8.74028e-07	118.47	3	C(1)LAGYYGDPIIGSGDHC(1)R	-0.45203	3							1.102	1.086	1.091	0.915	0.926	0.906
P07942	914	C	Laminin subunit beta-1 OS=Homo sapiens OX=9606 GN=LAMB1 PE=1 SV=2	LAMB1	1	8.74028e-07	118.47	3	C(1)LAGYYGDPIIGSGDHC(1)R	-0.45203	3							1.102	1.086	1.091	0.915	0.926	0.906
P07942	1000	C	Laminin subunit beta-1 OS=Homo sapiens OX=9606 GN=LAMB1 PE=1 SV=2	LAMB1	1	0.000206938	112.43	6	C(1)LYHTEGEHC(0.001)QFC(0.999)R	0.10512	1							1.102	1.086	1.091	0.915	0.926	0.906
P07942	1012	C	Laminin subunit beta-1 OS=Homo sapiens OX=9606 GN=LAMB1 PE=1 SV=2	LAMB1	0.998687	0.000206938	112.43	6	C(1)LYHTEGEHC(0.001)QFC(0.999)R	0.10512	1							1.102	1.086	1.091	0.915	0.926	0.906
P07942	395	C	Laminin subunit beta-1 OS=Homo sapiens OX=9606 GN=LAMB1 PE=1 SV=2	LAMB1	1	0.000190941	105.46	3	DPNFC(1)ER	0.79714	2							1.102	1.086	1.091	0.915	0.926	0.906
P07942	933	C	Laminin subunit beta-1 OS=Homo sapiens OX=9606 GN=LAMB1 PE=1 SV=2	LAMB1	1	5.98088e-11	128.55	5	SC(1)YQDPVTLQLAC(1)VC(1)DPGYIGSR	-0.72653	1							1.102	1.086	1.091	0.915	0.926	0.906
P07942	944	C	Laminin subunit beta-1 OS=Homo sapiens OX=9606 GN=LAMB1 PE=1 SV=2	LAMB1	1	5.98088e-11	128.55	5	SC(1)YQDPVTLQLAC(1)VC(1)DPGYIGSR	-0.72653	1							1.102	1.086	1.091	0.915	0.926	0.906
P07942	946	C	Laminin subunit beta-1 OS=Homo sapiens OX=9606 GN=LAMB1 PE=1 SV=2	LAMB1	1	5.98088e-11	128.55	5	SC(1)YQDPVTLQLAC(1)VC(1)DPGYIGSR	-0.72653	1							1.102	1.086	1.091	0.915	0.926	0.906
P07942	1114	C	Laminin subunit beta-1 OS=Homo sapiens OX=9606 GN=LAMB1 PE=1 SV=2	LAMB1	1	7.824e-09	146.58	3	TC(1)SEC(1)QELFWGDPDVEC(1)R	-0.47029	4	1.306	1.421	1.416	0.722	0.484	0.652	1.102	1.086	1.091	0.915	0.926	0.906	1.185	1.308	1.298	0.789	0.523	0.72	0.536	0.00772078
P07942	1117	C	Laminin subunit beta-1 OS=Homo sapiens OX=9606 GN=LAMB1 PE=1 SV=2	LAMB1	1	7.824e-09	146.58	3	TC(1)SEC(1)QELFWGDPDVEC(1)R	-0.47029	3							1.102	1.086	1.091	0.915	0.926	0.906
P07942	1129	C	Laminin subunit beta-1 OS=Homo sapiens OX=9606 GN=LAMB1 PE=1 SV=2	LAMB1	1	7.824e-09	146.58	3	TC(1)SEC(1)QELFWGDPDVEC(1)R	-0.47029	4	1.063	0.845	1.313	0.852	0.897	1.031	1.102	1.086	1.091	0.915	0.926	0.906	0.965	0.778	1.203	0.931	0.969	1.138	1.031	0.775511
P07942	1785	C	Laminin subunit beta-1 OS=Homo sapiens OX=9606 GN=LAMB1 PE=1 SV=2	LAMB1	1	6.23702e-13	172.15	2	VAVYSTC(1)L	0.12401	2	1.284	1.236	1.298	0.897	0.668	0.618	1.102	1.086	1.091	0.915	0.926	0.906	1.165	1.138	1.19	0.98	0.721	0.682	0.682	0.0252513
P07996	562	C	Thrombospondin-1 OS=Homo sapiens OX=9606 GN=THBS1 PE=1 SV=2	THBS1	1	1.12577e-08	149.82	2	C(1)TSYPDGSWK	0.39302	4	1.726	1.725	1.704	0.334	0.275	0.236
P07996	531	C	Thrombospondin-1 OS=Homo sapiens OX=9606 GN=THBS1 PE=1 SV=2	THBS1	1	2.10762e-09	162.93	4	DC(1)VGDVTENQIC(1)NK	0.12617	7
P07996	541	C	Thrombospondin-1 OS=Homo sapiens OX=9606 GN=THBS1 PE=1 SV=2	THBS1	1	2.10762e-09	162.93	4	DC(1)VGDVTENQIC(1)NK	0.12617	7
P07996	462	C	Thrombospondin-1 OS=Homo sapiens OX=9606 GN=THBS1 PE=1 SV=2	THBS1	1	1.43704e-06	104.03	4	LC(1)NSPSPQMNGKPC(1)EGEAR	-0.38947	4
P07996	474	C	Thrombospondin-1 OS=Homo sapiens OX=9606 GN=THBS1 PE=1 SV=2	THBS1	1	1.43704e-06	104.03	4	LC(1)NSPSPQMNGKPC(1)EGEAR	-0.38947	4
P08047	604	C	Transcription factor Sp1 OS=Homo sapiens OX=9606 GN=SP1 PE=1 SV=3	SP1	0.987578	0.0015079	82.287	3	EAC(0.988)TC(0.012)PYC(1)K	0.44207	1							0.954	1.034	0.993	1.042	0.916	1.056
P08047	609	C	Transcription factor Sp1 OS=Homo sapiens OX=9606 GN=SP1 PE=1 SV=3	SP1	0.999947	0.0015079	82.287	3	EAC(0.988)TC(0.012)PYC(1)K	0.44207	1							0.954	1.034	0.993	1.042	0.916	1.056
P08048	546	C	Zinc finger Y-chromosomal protein OS=Homo sapiens OX=9606 GN=ZFY PE=1 SV=3	ZFY	1	0.00700851	62.89	4	NFPHIC(1)VEC(1)GK	-0.062719	1
P08048	549	C	Zinc finger Y-chromosomal protein OS=Homo sapiens OX=9606 GN=ZFY PE=1 SV=3	ZFY	1	0.00700851	62.89	4	NFPHIC(1)VEC(1)GK	-0.062719	1
P08048	745	C	Zinc finger Y-chromosomal protein OS=Homo sapiens OX=9606 GN=ZFY PE=1 SV=3	ZFY	1	7.99002e-05	88.019	3	VYQC(1)EYC(1)EYSTTDASGFK	0.25301	2
P08048	748	C	Zinc finger Y-chromosomal protein OS=Homo sapiens OX=9606 GN=ZFY PE=1 SV=3	ZFY	1	7.99002e-05	88.019	3	VYQC(1)EYC(1)EYSTTDASGFK	0.25301	2
P08069	455	C	Insulin-like growth factor 1 receptor OS=Homo sapiens OX=9606 GN=IGF1R PE=1 SV=1	IGF1R	1	1.24805e-05	133.12	3	LC(1)VSEIYR	-0.90715	2	1.274	1.26	1.235	0.773	0.728	0.73	1.166	1.234	1.197	0.761	0.79	0.788	1.093	1.021	1.032	1.016	0.922	0.926	0.91	0.068148
P08069	353	C	Insulin-like growth factor 1 receptor OS=Homo sapiens OX=9606 GN=IGF1R PE=1 SV=1	IGF1R	1	1.96402e-06	109.35	3	TIDSVTSAQMLQGC(1)TIFK	-0.86003	2	1.433	1.071	1.266	0.726	0.862	0.641	1.166	1.234	1.197	0.761	0.79	0.788	1.229	0.868	1.058	0.954	1.091	0.813	0.906	0.506666
P08138	109	C	Tumor necrosis factor receptor superfamily member 16 OS=Homo sapiens OX=9606 GN=NGFR PE=1 SV=1	NGFR	1	0.000210364	90.731	3	C(1)AYGYYQDETTGR	1.7378	1	1.272	1.181	1.183	0.792	0.752	0.82
P08138	128	C	Tumor necrosis factor receptor superfamily member 16 OS=Homo sapiens OX=9606 GN=NGFR PE=1 SV=1	NGFR	1	0.00244491	68.173	4	VC(1)EAGSGLVFSC(1)QDK	-0.67712	2
P08138	138	C	Tumor necrosis factor receptor superfamily member 16 OS=Homo sapiens OX=9606 GN=NGFR PE=1 SV=1	NGFR	1	0.00244491	68.173	4	VC(1)EAGSGLVFSC(1)QDK	-0.67712	2
P08174	267	C	Complement decay-accelerating factor OS=Homo sapiens OX=9606 GN=CD55 PE=1 SV=4	CD55	1	1.09893e-30	172.8	4	GFTMIGEHSIYC(1)TVNNDEGEWSGPPPEC(1)R	-0.43799	3	0.755	0.893	1.015	1.614	0.925	0.798	0.749	0.76	0.752	1.254	1.263	1.275	1.008	1.175	1.35	1.287	0.732	0.626	0.749	0.229353
P08174	283	C	Complement decay-accelerating factor OS=Homo sapiens OX=9606 GN=CD55 PE=1 SV=4	CD55	1	1.09893e-30	172.8	4	GFTMIGEHSIYC(1)TVNNDEGEWSGPPPEC(1)R	-0.43799	3	0.755	0.893	1.015	1.614	0.925	0.798	0.749	0.76	0.752	1.254	1.263	1.275	1.008	1.175	1.35	1.287	0.732	0.626	0.749	0.229353
P08174	145	C	Complement decay-accelerating factor OS=Homo sapiens OX=9606 GN=CD55 PE=1 SV=4	CD55	1	2.09969e-06	145.63	2	LTC(1)LQNLK	0.43029	2	1.073	0.992	1.031	1.036	0.965	0.904	0.749	0.76	0.752	1.254	1.263	1.275	1.433	1.305	1.371	0.826	0.764	0.709	0.56	0.000355401
P08174	129	C	Complement decay-accelerating factor OS=Homo sapiens OX=9606 GN=CD55 PE=1 SV=4	CD55	1	8.03542e-12	158.74	3	QPYITQNYFPVGTVVEYEC(1)R	-0.24166	2	0.847	0.758	0.778	1.194	1.244	1.178	0.749	0.76	0.752	1.254	1.263	1.275	1.131	0.997	1.035	0.952	0.985	0.924	0.905	0.0759471
P08174	98	C	Complement decay-accelerating factor OS=Homo sapiens OX=9606 GN=CD55 PE=1 SV=4	CD55	1	0.0443746	52.636	3	SC(1)EVPTR	0.59943	2	1.229	0.718	0.859	1.22	0.956	1.018	0.749	0.76	0.752	1.254	1.263	1.275	1.641	0.945	1.142	0.973	0.757	0.798	0.678	0.109257
P08174	158	C	Complement decay-accelerating factor OS=Homo sapiens OX=9606 GN=CD55 PE=1 SV=4	CD55	1	1.3693e-08	155.1	3	WSTAVEFC(1)K	0.13047	3	0.978	0.778	0.873	1.154	1.063	1.153	0.749	0.76	0.752	1.254	1.263	1.275	1.306	1.024	1.161	0.92	0.842	0.904	0.764	0.0243187
P08236	644	C	Beta-glucuronidase OS=Homo sapiens OX=9606 GN=GUSB PE=1 SV=2	GUSB	1	0.0118958	64.711	2	SQC(1)LENSLFT	-0.24887	1							1.312	1.374	1.337	0.64	0.651	0.641
P08236	396	C	Beta-glucuronidase OS=Homo sapiens OX=9606 GN=GUSB PE=1 SV=2	GUSB	1	6.45789e-06	126.77	4	TSHYPYAEEVMQMC(1)DR	-0.13468	2	1.657	1.494	1.515	0.479	0.423	0.432	1.312	1.374	1.337	0.64	0.651	0.641	1.263	1.087	1.133	0.748	0.65	0.674	0.595	0.001074
P08238	521	C	Heat shock protein HSP 90-beta OS=Homo sapiens OX=9606 GN=HSP90AB1 PE=1 SV=4	HSP90AB1	1	1.12926e-08	132.14	3	GFEVVYMTEPIDEYC(1)VQQLK	-0.44147	1	0.774	0.645	0.83	1.459	1.124	1.168	0.574	0.583	0.594	1.42	1.406	1.424	1.348	1.106	1.397	1.027	0.799	0.82	0.687	0.0250682
P08253	259	C	72 kDa type IV collagenase OS=Homo sapiens OX=9606 GN=MMP2 PE=1 SV=2	MMP2	1	0.000209434	86.378	3	SDGFLWC(1)STTYNFEK	-0.1901	1	0.61	0.577	0.691	1.439	1.418	1.264	0.5	0.268	0.325	1.511	1.747	1.743	1.22	2.153	2.126	0.952	0.812	0.725	0.453	0.0195985
P08253	60	C	72 kDa type IV collagenase OS=Homo sapiens OX=9606 GN=MMP2 PE=1 SV=2	MMP2	1	9.5891e-07	125.12	3	TDKELAVQYLNTFYGC(1)PK	0.021949	1	0.775	0.822	1.052	1.303	0.967	1.081	0.5	0.268	0.325	1.511	1.747	1.743	1.55	3.067	3.237	0.862	0.554	0.62	0.259	0.00834527
P08473	411	C	Neprilysin OS=Homo sapiens OX=9606 GN=MME PE=1 SV=2	MME	1	0.000959616	72.898	3	C(1)ANYVNGNMENAVGR	0.82578	1	1.171	1.409	1.298	0.722	0.67	0.731	0.652	0.655	0.707	1.354	1.342	1.337	1.796	2.151	1.836	0.533	0.499	0.547	0.273	3.31171e-05
P08473	234	C	Neprilysin OS=Homo sapiens OX=9606 GN=MME PE=1 SV=2	MME	1	5.13099e-05	123.86	2	DYYEC(1)TGIYK	-0.039652	3	0.975	1.008	1.033	1.061	0.921	1.002	0.652	0.655	0.707	1.354	1.342	1.337	1.495	1.539	1.461	0.784	0.686	0.749	0.494	7.27332e-05
P08473	88	C	Neprilysin OS=Homo sapiens OX=9606 GN=MME PE=1 SV=2	MME	1	0.000882289	103.29	2	YAC(1)GGWLK	0.43787	2	0.634	0.612	0.666	1.418	1.292	1.378	0.652	0.655	0.707	1.354	1.342	1.337	0.972	0.934	0.942	1.047	0.963	1.031	1.068	0.0838805
P08559	218	C	Pyruvate dehydrogenase E1 component subunit alpha, somatic form, mitochondrial OS=Homo sapiens OX=9606 GN=PDHA1 PE=1 SV=3	PDHA1	0.999995	0.0012086	74.962	3	LPC(1)IFICENNR	-0.26477	1	1.299	1.272	1.186	0.869	0.771	0.604	0.902	0.946	0.938	1.09	1.062	1.06	1.44	1.345	1.264	0.797	0.726	0.57	0.517	0.00332274
P08559	222	C	Pyruvate dehydrogenase E1 component subunit alpha, somatic form, mitochondrial OS=Homo sapiens OX=9606 GN=PDHA1 PE=1 SV=3	PDHA1	1	0.000331011	89.548	3	LPCIFIC(1)ENNR	-0.78381	1	1.257	1.18	1.093	0.839	0.902	0.73	0.902	0.946	0.938	1.09	1.062	1.06	1.394	1.247	1.165	0.77	0.849	0.689	0.606	0.00329108
P08559	261	C	Pyruvate dehydrogenase E1 component subunit alpha, somatic form, mitochondrial OS=Homo sapiens OX=9606 GN=PDHA1 PE=1 SV=3	PDHA1	1	6.76692e-05	111.06	3	VDGMDILC(1)VR	-0.26467	1	1.325	1.174	1.186	0.718	0.72	0.877	0.902	0.946	0.938	1.09	1.062	1.06	1.469	1.241	1.264	0.659	0.678	0.827	0.545	0.00239014
P08571	306	C	Monocyte differentiation antigen CD14 OS=Homo sapiens OX=9606 GN=CD14 PE=1 SV=2	CD14	1	0.00607069	71.223	2	VLDLSC(1)NR	-0.34597	2							0.95	0.836	0.875	1.206	1.249	0.919
P08571	187	C	Monocyte differentiation antigen CD14 OS=Homo sapiens OX=9606 GN=CD14 PE=1 SV=2	CD14	1	4.09958e-05	88.133	4	VLSIAQAHSPAFSC(1)EQVR	-0.39232	1	1.225	1.246	1.28	0.856	0.631	0.763	0.95	0.836	0.875	1.206	1.249	0.919	1.289	1.49	1.463	0.71	0.505	0.83	0.482	0.00820742
P08572	1504	C	Collagen alpha-2(IV) chain OS=Homo sapiens OX=9606 GN=COL4A2 PE=1 SV=4	COL4A2	1	9.35153e-05	90.966	3	HSQTDQEPMC(1)PVGMNK	-0.45479	1	1.591	1.659	1.627	0.448	0.263	0.411	1.518	1.515	1.613	0.409	0.436	0.431	1.048	1.095	1.009	1.095	0.603	0.954	0.841	0.327043
P08572	42	C	Collagen alpha-2(IV) chain OS=Homo sapiens OX=9606 GN=COL4A2 PE=1 SV=4	COL4A2	1	0.0098042	61.48	3	KFDVPC(1)GGR	-0.62389	1	1.778	1.604	1.654	0.318	0.331	0.315	1.518	1.515	1.613	0.409	0.436	0.431	1.171	1.059	1.025	0.778	0.759	0.731	0.697	0.00121293
P08574	271	C	Cytochrome c1, heme protein, mitochondrial OS=Homo sapiens OX=9606 GN=CYC1 PE=1 SV=3	CYC1	1	0.00150187	93.262	3	DVC(1)TFLR	-0.40985	1	1.581	1.44	1.375	0.551	0.541	0.512	1.013	0.94	0.985	1.011	0.973	1.009	1.561	1.532	1.396	0.545	0.556	0.507	0.358	2.09076e-05
P08581	363	C	Hepatocyte growth factor receptor OS=Homo sapiens OX=9606 GN=MET PE=1 SV=4	MET	1	0.00368874	83.265	2	SAMC(1)AFPIK	-0.3213	3	1.506	1.416	1.575	0.451	0.503	0.549	1.335	1.38	1.405	0.633	0.636	0.617	1.128	1.026	1.121	0.712	0.791	0.89	0.731	0.0113083
P08581	882	C	Hepatocyte growth factor receptor OS=Homo sapiens OX=9606 GN=MET PE=1 SV=4	MET	1	1.32034e-19	181.82	5	SC(1)ENIHLHSEAVLC(1)TVPNDLLK	-0.083825	3	1.595	1.358	1.497	0.521	0.559	0.471	1.335	1.38	1.405	0.633	0.636	0.617	1.195	0.984	1.065	0.823	0.879	0.763	0.76	0.017248
P08581	894	C	Hepatocyte growth factor receptor OS=Homo sapiens OX=9606 GN=MET PE=1 SV=4	MET	1	1.32034e-19	181.82	5	SC(1)ENIHLHSEAVLC(1)TVPNDLLK	-0.083825	3	1.595	1.358	1.497	0.521	0.559	0.471	1.335	1.38	1.405	0.633	0.636	0.617	1.195	0.984	1.065	0.823	0.879	0.763	0.76	0.017248
P08581	95	C	Hepatocyte growth factor receptor OS=Homo sapiens OX=9606 GN=MET PE=1 SV=4	MET	1	9.52105e-05	77.39	4	TGPVLEHPDC(1)FPC(1)QDC(1)SSK	-0.42848	1							1.335	1.38	1.405	0.633	0.636	0.617
P08581	98	C	Hepatocyte growth factor receptor OS=Homo sapiens OX=9606 GN=MET PE=1 SV=4	MET	1	9.52105e-05	77.39	4	TGPVLEHPDC(1)FPC(1)QDC(1)SSK	-0.42848	1							1.335	1.38	1.405	0.633	0.636	0.617
P08581	101	C	Hepatocyte growth factor receptor OS=Homo sapiens OX=9606 GN=MET PE=1 SV=4	MET	1	9.52105e-05	77.39	4	TGPVLEHPDC(1)FPC(1)QDC(1)SSK	-0.42848	1							1.335	1.38	1.405	0.633	0.636	0.617
P08582	216	C	Melanotransferrin OS=Homo sapiens OX=9606 GN=MELTF PE=1 SV=2	MELTF	1	1.85227e-08	153.05	2	C(1)LAEGAGDVAFVK	0.30931	2	1.739	1.647	1.576	0.397	0.286	0.356	1.531	1.521	1.459	0.442	0.476	0.477	1.136	1.083	1.08	0.898	0.601	0.746	0.681	0.0273756
P08582	562	C	Melanotransferrin OS=Homo sapiens OX=9606 GN=MELTF PE=1 SV=2	MELTF	1	8.77225e-09	159.94	3	C(1)LVENAGDVAFVR	0.17425	2	1.822	1.853	1.809	0.203	0.163	0.15	1.531	1.521	1.459	0.442	0.476	0.477	1.19	1.218	1.24	0.459	0.342	0.314	0.306	0.000488305
P08582	397	C	Melanotransferrin OS=Homo sapiens OX=9606 GN=MELTF PE=1 SV=2	MELTF	1	0.000215925	99.215	3	LKPEIQC(1)VSAK	0.072372	1	1.689	1.541	1.498	0.468	0.384	0.422	1.531	1.521	1.459	0.442	0.476	0.477	1.103	1.013	1.027	1.059	0.807	0.885	0.875	0.173562
P08582	532	C	Melanotransferrin OS=Homo sapiens OX=9606 GN=MELTF PE=1 SV=2	MELTF	1	8.50974e-06	111.43	4	NYPSSLC(1)ALC(1)VGDEQGR	0.9523	5	1.914	1.874	1.799	0.146	0.123	0.144	1.531	1.521	1.459	0.442	0.476	0.477	1.25	1.232	1.233	0.33	0.258	0.302	0.24	3.77584e-05
P08582	535	C	Melanotransferrin OS=Homo sapiens OX=9606 GN=MELTF PE=1 SV=2	MELTF	1	8.50974e-06	111.43	4	NYPSSLC(1)ALC(1)VGDEQGR	0.9523	5	1.914	1.874	1.799	0.146	0.123	0.144	1.531	1.521	1.459	0.442	0.476	0.477	1.25	1.232	1.233	0.33	0.258	0.302	0.24	3.77584e-05
P08582	603	C	Melanotransferrin OS=Homo sapiens OX=9606 GN=MELTF PE=1 SV=2	MELTF	1	9.05977e-05	127.42	3	SEDYELLC(1)PNGAR	-0.62641	5	1.681	1.6	1.614	0.365	0.372	0.368	1.531	1.521	1.459	0.442	0.476	0.477	1.098	1.052	1.106	0.826	0.782	0.771	0.731	0.000276829
P08582	369	C	Melanotransferrin OS=Homo sapiens OX=9606 GN=MELTF PE=1 SV=2	MELTF	1	1.18689e-09	158.87	3	WC(1)VLSTPEIQK	2.4719	2	1.812	1.67	1.731	0.333	0.263	0.191	1.531	1.521	1.459	0.442	0.476	0.477	1.184	1.098	1.186	0.753	0.553	0.4	0.492	0.0158275
P08648	911	C	Integrin alpha-5 OS=Homo sapiens OX=9606 GN=ITGA5 PE=1 SV=2	ITGA5	1	0.00424271	83.005	4	C(1)PEAEC(1)FR	0.86807	3							0.948	0.899	0.924	1.072	1.074	1.077
P08648	916	C	Integrin alpha-5 OS=Homo sapiens OX=9606 GN=ITGA5 PE=1 SV=2	ITGA5	1	0.00424271	83.005	4	C(1)PEAEC(1)FR	0.86807	3							0.948	0.899	0.924	1.072	1.074	1.077
P08708	35	C	40S ribosomal protein S17 OS=Homo sapiens OX=9606 GN=RPS17 PE=1 SV=2	RPS17	1	0.00370683	64.65	3	VC(1)EEIAIIPSKK	-0.067677	1	1.437	1.244	1.258	0.736	0.715	0.611	0.717	0.667	0.688	1.316	1.31	1.336	2.004	1.865	1.828	0.559	0.546	0.457	0.274	4.83786e-05
P08865	163	C	40S ribosomal protein SA OS=Homo sapiens OX=9606 GN=RPSA PE=1 SV=4	RPSA	1	3.89176e-05	110.87	2	YVDIAIPC(1)NNK	-0.20618	2	1.279	1.096	1.252	0.822	0.767	0.784	0.659	0.692	0.662	1.367	1.392	1.314	1.941	1.584	1.891	0.601	0.551	0.597	0.323	8.54546e-05
P09104	357	C	Gamma-enolase OS=Homo sapiens OX=9606 GN=ENO2 PE=1 SV=3	ENO2	1	2.09075e-06	140.1	2	VNQIGSVTEAIQAC(1)K	0.17394	3	0.812	0.86	0.836	1.124	1.198	1.17	0.547	0.54	0.566	1.444	1.412	1.494	1.484	1.593	1.477	0.778	0.848	0.783	0.529	6.64993e-05
P09132	94	C	Signal recognition particle 19 kDa protein OS=Homo sapiens OX=9606 GN=SRP19 PE=1 SV=3	SRP19	1	0.00273863	61.409	3	QEDGSLC(1)LVQFPSR	0.66757	1	1.128	1.028	0.882	1.078	0.872	1.012	0.791	0.681	0.791	1.28	1.264	1.174	1.426	1.51	1.115	0.842	0.69	0.862	0.591	0.0110426
P09211	48	C	Glutathione S-transferase P OS=Homo sapiens OX=9606 GN=GSTP1 PE=1 SV=2	GSTP1	1	0.00165154	87.639	3	ASC(1)LYGQLPK	-0.031785	2	1.13	1.196	1.215	0.899	0.752	0.808	0.556	0.566	0.562	1.462	1.458	1.477	2.032	2.113	2.162	0.615	0.516	0.547	0.266	1.71459e-05
P09234	6	C	U1 small nuclear ribonucleoprotein C OS=Homo sapiens OX=9606 GN=SNRPC PE=1 SV=1	SNRPC	1	2.17748e-29	211.12	4	FYC(1)DYC(1)DTYLTHDSPSVR	1.441	10	1.28	1.254	1.159	0.831	0.766	0.711	1.145	1.147	1.031	0.899	0.863	0.914	1.118	1.093	1.124	0.924	0.888	0.778	0.777	0.00835475
P09234	9	C	U1 small nuclear ribonucleoprotein C OS=Homo sapiens OX=9606 GN=SNRPC PE=1 SV=1	SNRPC	1	2.17748e-29	211.12	4	FYC(1)DYC(1)DTYLTHDSPSVR	1.441	10	1.28	1.069	1.245	0.868	0.79	0.748	1.145	1.147	1.031	0.899	0.863	0.914	1.118	0.932	1.208	0.966	0.915	0.818	0.828	0.112536
P09382	3	C	Galectin-1 OS=Homo sapiens OX=9606 GN=LGALS1 PE=1 SV=2	LGALS1	1	8.9268e-21	188.47	4	AC(1)GLVASNLNLKPGEC(1)LR	0.19949	5	1.287	1.172	1.177	0.811	0.781	0.772	0.749	0.75	0.737	1.249	1.281	1.257	1.718	1.563	1.597	0.649	0.61	0.614	0.384	1.03107e-05
P09382	17	C	Galectin-1 OS=Homo sapiens OX=9606 GN=LGALS1 PE=1 SV=2	LGALS1	1	8.9268e-21	188.47	4	AC(1)GLVASNLNLKPGEC(1)LR	0.19949	6	0.94	0.901	0.942	1.234	0.997	0.985	0.749	0.75	0.737	1.249	1.281	1.257	1.255	1.201	1.278	0.988	0.778	0.784	0.683	0.00859094
P09382	61	C	Galectin-1 OS=Homo sapiens OX=9606 GN=LGALS1 PE=1 SV=2	LGALS1	1	5.77766e-19	185.87	2	FNAHGDANTIVC(1)NSK	-0.12826	2	1.12	1.07	1.064	1.029	0.886	0.831	0.749	0.75	0.737	1.249	1.281	1.257	1.495	1.427	1.444	0.824	0.692	0.661	0.499	0.000518486
P09486	273	C	SPARC OS=Homo sapiens OX=9606 GN=SPARC PE=1 SV=1	SPARC	1	2.9169e-14	180.36	2	FFETC(1)DLDNDK	-0.20532	3	1.651	1.616	1.691	0.391	0.324	0.327	1.362	1.34	1.381	0.6	0.534	0.714	1.212	1.206	1.224	0.652	0.607	0.458	0.471	0.00210768
P09486	123	C	SPARC OS=Homo sapiens OX=9606 GN=SPARC PE=1 SV=1	SPARC	1	4.38962e-07	146.11	4	TFDSSC(1)HFFATK	0.2975	6	1.776	1.813	1.887	0.187	0.156	0.18	1.362	1.34	1.381	0.6	0.534	0.714	1.304	1.353	1.366	0.312	0.292	0.252	0.213	1.79332e-05
P09486	155	C	SPARC OS=Homo sapiens OX=9606 GN=SPARC PE=1 SV=1	SPARC	1	0.000272941	77.746	3	YIPPC(1)LDSELTEFPLR	-0.17796	2	1.599	1.646	1.726	0.267	0.34	0.421	1.362	1.34	1.381	0.6	0.534	0.714	1.174	1.228	1.25	0.445	0.637	0.59	0.458	0.00201197
P09488	174	C	Glutathione S-transferase Mu 1 OS=Homo sapiens OX=9606 GN=GSTM1 PE=1 SV=3	GSTM1	1	0.00204417	89.752	3	C(1)LDAFPNLK	-0.50288	2	1.289	1.474	1.582	0.509	0.612	0.534
P09529	404	C	Inhibin beta B chain OS=Homo sapiens OX=9606 GN=INHBB PE=1 SV=2	INHBB	1	6.90834e-05	106.01	3	DVPNMIVEEC(1)GC(1)A	0.20755	1
P09529	406	C	Inhibin beta B chain OS=Homo sapiens OX=9606 GN=INHBB PE=1 SV=2	INHBB	1	6.90834e-05	106.01	3	DVPNMIVEEC(1)GC(1)A	0.20755	1
P09543	111	C	2',3'-cyclic-nucleotide 3'-phosphodiesterase OS=Homo sapiens OX=9606 GN=CNP PE=1 SV=2	CNP	1	0.000677806	84.718	3	RLDEDLAAYC(1)R	0.012595	1	1.495	1.54	1.611	0.538	0.453	0.363	1.232	1.218	1.206	0.806	0.781	0.75	1.213	1.264	1.336	0.667	0.58	0.484	0.454	0.00119127
P09622	80	C	Dihydrolipoyl dehydrogenase, mitochondrial OS=Homo sapiens OX=9606 GN=DLD PE=1 SV=2	DLD	1	0.00501085	54.974	3	NETLGGTC(1)LNVGC(1)IPSK	-0.21398	1							1.229	1.204	1.193	0.779	0.785	0.789
P09622	85	C	Dihydrolipoyl dehydrogenase, mitochondrial OS=Homo sapiens OX=9606 GN=DLD PE=1 SV=2	DLD	1	9.96018e-06	103.85	3	NETLGGTC(1)LNVGC(1)IPSK	-0.21398	4	1.34	1.215	1.226	0.742	0.796	0.68	1.229	1.204	1.193	0.779	0.785	0.789	1.09	1.009	1.028	0.953	1.014	0.862	0.905	0.125615
P09622	484	C	Dihydrolipoyl dehydrogenase, mitochondrial OS=Homo sapiens OX=9606 GN=DLD PE=1 SV=2	DLD	1	1.14181e-06	143.42	3	VC(1)HAHPTLSEAFR	-0.37234	2	1.387	1.305	1.452	0.623	0.583	0.65	1.229	1.204	1.193	0.779	0.785	0.789	1.129	1.084	1.217	0.8	0.743	0.824	0.69	0.00126408
P09668	322	C	Pro-cathepsin H OS=Homo sapiens OX=9606 GN=CTSH PE=1 SV=4	CTSH	1	0.00127211	68.044	3	NMC(1)GLAAC(1)ASYPIPLV	-0.25297	1							1.312	1.292	1.319	0.715	0.629	0.706
P09668	327	C	Pro-cathepsin H OS=Homo sapiens OX=9606 GN=CTSH PE=1 SV=4	CTSH	1	0.00127211	68.044	3	NMC(1)GLAAC(1)ASYPIPLV	-0.25297	1							1.312	1.292	1.319	0.715	0.629	0.706
P09758	44	C	Tumor-associated calcium signal transducer 2 OS=Homo sapiens OX=9606 GN=TACSTD2 PE=1 SV=3	TACSTD2	1	7.64809e-05	104.87	3	MTVC(1)SPDGPGGR	-0.31413	1	1.831	1.561	1.816	0.23	0.325	0.237	1.606	1.586	1.587	0.328	0.318	0.464	1.14	0.984	1.144	0.701	1.022	0.511	0.684	0.11278
P09758	108	C	Tumor-associated calcium signal transducer 2 OS=Homo sapiens OX=9606 GN=TACSTD2 PE=1 SV=3	TACSTD2	1	3.59536e-19	153.17	5	TLVRPSEHALVDNDGLYDPDC(1)DPEGR	0.66005	11	1.77	1.84	1.696	0.272	0.215	0.206	1.606	1.586	1.587	0.328	0.318	0.464	1.102	1.16	1.069	0.829	0.676	0.444	0.585	0.0375455
P09874	24	C	Poly [ADP-ribose] polymerase 1 OS=Homo sapiens OX=9606 GN=PARP1 PE=1 SV=4	PARP1	1	0.000985408	111.81	2	C(1)SESIPK	0.20832	1	1.541	1.366	1.412	0.574	0.614	0.492	1.198	1.188	1.145	0.814	0.815	0.813	1.286	1.15	1.233	0.705	0.753	0.605	0.562	0.00133767
P09874	311	C	Poly [ADP-ribose] polymerase 1 OS=Homo sapiens OX=9606 GN=PARP1 PE=1 SV=4	PARP1	1	8.88609e-09	158.42	2	SDAYYC(1)TGDVTAWTK	0.25259	2	1.387	1.335	1.348	0.619	0.717	0.594	1.198	1.188	1.145	0.814	0.815	0.813	1.158	1.124	1.177	0.76	0.88	0.731	0.685	0.00279873
P09884	1348	C	DNA polymerase alpha catalytic subunit OS=Homo sapiens OX=9606 GN=POLA1 PE=1 SV=2	POLA1	0.875084	0.00575462	55.656	3	YYDGWLIC(0.875)EEPTC(0.125)R	0.20826	1							1.026	1.118	1.082	0.925	0.906	0.95
P09936	220	C	Ubiquitin carboxyl-terminal hydrolase isozyme L1 OS=Homo sapiens OX=9606 GN=UCHL1 PE=1 SV=2	UCHL1	1	0.000302001	112.17	2	FSAVALC(1)K	-0.074732	1	1.642	1.65	1.608	0.361	0.437	0.302	1.494	1.461	1.478	0.504	0.462	0.478	1.099	1.129	1.088	0.716	0.946	0.632	0.692	0.0329823
P09936	152	C	Ubiquitin carboxyl-terminal hydrolase isozyme L1 OS=Homo sapiens OX=9606 GN=UCHL1 PE=1 SV=2	UCHL1	1	4.68651e-07	124.26	4	NEAIQAAHDAVAQEGQC(1)R	-0.0090123	3	1.563	1.529	1.47	0.511	0.431	0.496	1.494	1.461	1.478	0.504	0.462	0.478	1.046	1.047	0.995	1.014	0.933	1.038	0.967	0.395534
P09958	360	C	Furin OS=Homo sapiens OX=9606 GN=FURIN PE=1 SV=2	FURIN	1	5.9237e-06	78.202	4	C(1)TESHTGTSASAPLAAGIIALTLEANK	-0.42906	1
P09958	610	C	Furin OS=Homo sapiens OX=9606 GN=FURIN PE=1 SV=2	FURIN	1	2.97971e-06	75.261	5	SC(1)VQHC(1)PPGFAPQVLDTHYSTENDVETIR	0.67569	1
P09958	614	C	Furin OS=Homo sapiens OX=9606 GN=FURIN PE=1 SV=2	FURIN	1	2.97971e-06	75.261	5	SC(1)VQHC(1)PPGFAPQVLDTHYSTENDVETIR	0.67569	1
P09960	17	C	Leukotriene A-4 hydrolase OS=Homo sapiens OX=9606 GN=LTA4H PE=1 SV=2	LTA4H	0.99997	4.0388e-06	122.1	3	PEIVDTCSLASPASVC(1)R	-0.54485	1	0.606	0.502	0.588	1.5	1.557	1.247	0.438	0.456	0.483	1.574	1.524	1.596	1.384	1.101	1.217	0.953	1.022	0.781	0.744	0.0464615
P0C7P0	71	C	CDGSH iron-sulfur domain-containing protein 3, mitochondrial OS=Homo sapiens OX=9606 GN=CISD3 PE=1 SV=1	CISD3	1	0.000198365	90.731	4	QPFC(1)DGSHFFQR	-0.89195	3	1.119	1.071	1.146	0.891	0.883	0.89	1.156	1.1	1.13	0.866	0.856	0.888	0.968	0.974	1.014	1.029	1.032	1.002	1.036	0.108414
P0C7P3	274	C	Protein SLFN14 OS=Homo sapiens OX=9606 GN=SLFN14 PE=1 SV=2	SLFN14	1	0.0387429	55.531	2	EIENC(1)IEK	0.16223	1
P0DMV9	574	C	Heat shock 70 kDa protein 1B OS=Homo sapiens OX=9606 GN=HSPA1B PE=1 SV=1	HSPA1B	1	0.000132734	90.534	5	C(1)QEVISWLDANTLAEKDEFEHK	0.55478	1	1.191	1.217	1.464	0.66	0.668	0.801	0.902	0.873	0.933	1.145	1.103	1.067	1.32	1.394	1.569	0.576	0.606	0.751	0.451	0.00113367
P0DMV9	306	C	Heat shock 70 kDa protein 1B OS=Homo sapiens OX=9606 GN=HSPA1B PE=1 SV=1	HSPA1B	1	0.000154185	102.52	2	FEELC(1)SDLFR	-0.057939	4	0.887	0.906	0.895	1.218	1.032	1.062	0.902	0.873	0.933	1.145	1.103	1.067	0.983	1.038	0.959	1.064	0.936	0.995	1.005	0.928202
P0DN76	18	C	Splicing factor U2AF 35 kDa subunit-like protein OS=Homo sapiens OX=9606 GN=U2AF1L5 PE=1 SV=1	U2AF1L5	1	7.22744e-05	98.033	2	VNC(1)SFYFK	-0.22997	2	1.382	1.178	1.218	0.808	0.769	0.645	1.255	1.213	1.246	0.769	0.746	0.754	1.101	0.971	0.978	1.051	1.031	0.855	0.963	0.630083
P0DN76	163	C	Splicing factor U2AF 35 kDa subunit-like protein OS=Homo sapiens OX=9606 GN=U2AF1L5 PE=1 SV=1	U2AF1L5	1	1.12047e-06	146.81	2	QYEMGEC(1)TR	-0.35705	1	1.473	1.374	1.383	0.646	0.552	0.573	1.255	1.213	1.246	0.769	0.746	0.754	1.174	1.133	1.11	0.84	0.74	0.76	0.685	0.00082159
P0DN79	165	C	Cystathionine beta-synthase-like protein OS=Homo sapiens OX=9606 GN=CBSL PE=1 SV=1	CBSL	1	0.00242807	83.313	3	C(1)IIVMPEK	-0.029362	1	0.716	0.787	0.75	1.472	1.029	1.246	0.5	0.506	0.55	1.492	1.546	1.469	1.432	1.555	1.364	0.987	0.666	0.848	0.575	0.00944875
P0DPB6	68	C	DNA-directed RNA polymerases I and III subunit RPAC2 OS=Homo sapiens OX=9606 GN=POLR1D PE=1 SV=1	POLR1D	1	0.000120471	77.514	3	NPEVEFC(1)GYTTTHPSESK	-3.3053	1	1.126	1.173	1.128	0.881	1.021	0.671	1.007	1.054	0.991	0.966	1.047	1.004	1.118	1.113	1.138	0.912	0.975	0.668	0.758	0.0681336
P10109	152	C	Adrenodoxin, mitochondrial OS=Homo sapiens OX=9606 GN=FDX1 PE=1 SV=1	FDX1	0.999998	0.000180317	107.21	3	LGC(1)QICLTK	-0.75895	1	1.356	1.207	1.201	0.758	0.754	0.724	0.895	0.861	0.884	1.139	1.14	1.156	1.515	1.402	1.359	0.665	0.661	0.626	0.457	3.13157e-05
P10124	40	C	Serglycin OS=Homo sapiens OX=9606 GN=SRGN PE=1 SV=3	SRGN	1	6.37992e-09	156.17	4	C(1)NPDSNSANC(1)LEEK	-0.88963	2
P10124	49	C	Serglycin OS=Homo sapiens OX=9606 GN=SRGN PE=1 SV=3	SRGN	1	6.37992e-09	156.17	4	C(1)NPDSNSANC(1)LEEK	-0.88963	2
P10155	38	C	60 kDa SS-A/Ro ribonucleoprotein OS=Homo sapiens OX=9606 GN=RO60 PE=1 SV=2	RO60	1	0.0147154	47.774	3	FLC(1)FGSEGGTYYIK	-0.31045	1							0.747	0.705	0.785	1.247	1.289	1.278
P10253	92	C	Lysosomal alpha-glucosidase OS=Homo sapiens OX=9606 GN=GAA PE=1 SV=4	GAA	1	0.0487531	54.776	2	FDC(1)APDK	0.91849	1							1.417	1.394	1.333	0.628	0.566	0.541
P10398	597	C	Serine/threonine-protein kinase A-Raf OS=Homo sapiens OX=9606 GN=ARAF PE=1 SV=2	ARAF	1	1.68727e-05	124.92	3	TQADELPAC(1)LLSAAR	-0.60817	1	1.406	1.2	1.201	0.808	0.612	0.773	0.839	0.891	0.834	1.082	1.244	1.145	1.676	1.347	1.44	0.747	0.492	0.675	0.429	0.00373134
P10515	143	C	Dihydrolipoyllysine-residue acetyltransferase component of pyruvate dehydrogenase complex, mitochondrial OS=Homo sapiens OX=9606 GN=DLAT PE=1 SV=3	DLAT	1	0.00034744	79.652	3	ATVGFESLEEC(1)YMAK	-0.045546	2	0.81	0.986	0.813	1.127	1.114	1.15	0.848	0.86	0.837	1.159	1.152	1.156	0.955	1.147	0.971	0.972	0.967	0.995	0.955	0.508595
P10515	291	C	Dihydrolipoyllysine-residue acetyltransferase component of pyruvate dehydrogenase complex, mitochondrial OS=Homo sapiens OX=9606 GN=DLAT PE=1 SV=3	DLAT	1	0.00017462	95.401	2	DVPLGTPLC(1)IIVEK	-0.19129	1	1.182	1.282	1.349	0.763	0.618	0.805	0.848	0.86	0.837	1.159	1.152	1.156	1.394	1.491	1.612	0.658	0.536	0.696	0.42	0.00063191
P10515	586	C	Dihydrolipoyllysine-residue acetyltransferase component of pyruvate dehydrogenase complex, mitochondrial OS=Homo sapiens OX=9606 GN=DLAT PE=1 SV=3	DLAT	1	2.91082e-14	155.76	3	NFSAIINPPQAC(1)ILAIGASEDK	0.12845	1	1.042	1.197	1.443	0.859	0.614	0.845	0.848	0.86	0.837	1.159	1.152	1.156	1.229	1.392	1.724	0.741	0.533	0.731	0.461	0.00608205
P10586	107	C	Receptor-type tyrosine-protein phosphatase F OS=Homo sapiens OX=9606 GN=PTPRF PE=1 SV=2	PTPRF	1	0.00297453	53.585	3	DEAIYEC(1)TATNSLGEINTSAK	0.093915	1	1.342	1.495	1.383	0.444	0.802	0.535	1.329	1.332	1.31	0.693	0.669	0.685	1.01	1.122	1.056	0.641	1.199	0.781	0.822	0.28685
P10586	156	C	Receptor-type tyrosine-protein phosphatase F OS=Homo sapiens OX=9606 GN=PTPRF PE=1 SV=2	PTPRF	1	1.8361e-08	129.46	3	TATMLC(1)AAGGNPDPEISWFK	-0.077031	2	1.434	1.394	1.396	0.692	0.583	0.5	1.329	1.332	1.31	0.693	0.669	0.685	1.079	1.047	1.066	0.999	0.871	0.73	0.815	0.0795875
P24468	115	C	COUP transcription factor 2 OS=Homo sapiens OX=9606 GN=NR2F2 PE=1 SV=1	NR2F2	1	0.0121559	63.48	3	NLSYTC(1)R	0.11544	1	1.295	1.337	1.334	0.704	0.708	0.622	1.178	1.157	1.115	0.848	0.885	0.849	1.099	1.156	1.196	0.83	0.8	0.733	0.685	0.0010196
P10619	246	C	Lysosomal protective protein OS=Homo sapiens OX=9606 GN=CTSA PE=1 SV=2	CTSA	1	1.24361e-30	212.69	5	C(1)NFYDNKDLEC(1)VTNLQEVAR	-0.21944	23	1.156	0.867	1.219	0.92	1.035	0.804	1.007	1.013	1.088	0.974	0.934	0.972	1.148	0.856	1.12	0.945	1.108	0.827	0.922	0.561502
P10619	256	C	Lysosomal protective protein OS=Homo sapiens OX=9606 GN=CTSA PE=1 SV=2	CTSA	1	1.24361e-30	212.69	5	C(1)NFYDNKDLEC(1)VTNLQEVAR	-0.21944	17							1.007	1.013	1.088	0.974	0.934	0.972
P10644	39	C	cAMP-dependent protein kinase type I-alpha regulatory subunit OS=Homo sapiens OX=9606 GN=PRKAR1A PE=1 SV=1	PRKAR1A	1	0.0233708	52.576	3	DSIVQLC(1)TARPER	0.62401	1	1.352	1.241	1.386	0.772	0.556	0.693	0.799	0.829	0.837	1.231	1.196	1.148	1.692	1.497	1.656	0.627	0.465	0.604	0.35	0.000477299
P10646	79	C	Tissue factor pathway inhibitor OS=Homo sapiens OX=9606 GN=TFPI PE=1 SV=1	TFPI	1	4.5358e-05	112.5	4	QC(1)EEFIYGGC(1)EGNQNR	-0.57263	1							0.808	0.817	0.808	1.164	1.193	1.248
P10646	87	C	Tissue factor pathway inhibitor OS=Homo sapiens OX=9606 GN=TFPI PE=1 SV=1	TFPI	1	4.5358e-05	112.5	4	QC(1)EEFIYGGC(1)EGNQNR	-0.57263	1							0.808	0.817	0.808	1.164	1.193	1.248
P10646	158	C	Tissue factor pathway inhibitor OS=Homo sapiens OX=9606 GN=TFPI PE=1 SV=1	TFPI	1	5.70829e-12	165.45	3	YGGC(1)LGNMNNFETLEEC(1)K	-2.1219	8							0.808	0.817	0.808	1.164	1.193	1.248
P10646	171	C	Tissue factor pathway inhibitor OS=Homo sapiens OX=9606 GN=TFPI PE=1 SV=1	TFPI	1	5.70829e-12	165.45	3	YGGC(1)LGNMNNFETLEEC(1)K	-2.1219	8							0.808	0.817	0.808	1.164	1.193	1.248
P10768	11	C	S-formylglutathione hydrolase OS=Homo sapiens OX=9606 GN=ESD PE=1 SV=2	ESD	1	0.00180922	104.94	2	C(1)FGGLQK	0.21471	1	1.108	1.014	0.996	1.032	0.934	0.916	0.479	0.556	0.471	1.56	1.537	1.548	2.313	1.824	2.115	0.662	0.608	0.592	0.298	9.66239e-05
P10809	237	C	60 kDa heat shock protein, mitochondrial OS=Homo sapiens OX=9606 GN=HSPD1 PE=1 SV=2	HSPD1	1	1.76988e-08	153.63	3	C(1)EFQDAYVLLSEK	-0.069964	2	1.195	1.247	1.188	0.782	0.858	0.731	0.971	0.949	0.942	1.056	1.051	1.049	1.231	1.314	1.261	0.741	0.816	0.697	0.592	0.000451514
P10809	447	C	60 kDa heat shock protein, mitochondrial OS=Homo sapiens OX=9606 GN=HSPD1 PE=1 SV=2	HSPD1	1	1.14015e-36	221.09	2	C(1)IPALDSLTPANEDQK	-0.098537	4	1.083	1.144	1.261	0.836	0.859	0.817	0.971	0.949	0.942	1.056	1.051	1.049	1.115	1.205	1.339	0.792	0.817	0.779	0.653	0.00150739
P11047	884	C	Laminin subunit gamma-1 OS=Homo sapiens OX=9606 GN=LAMC1 PE=1 SV=3	LAMC1	1	0.00606613	58.172	3	AC(1)NC(1)NLYGTMK	-0.96823	1							1.23	1.227	1.25	0.757	0.76	0.738
P11047	886	C	Laminin subunit gamma-1 OS=Homo sapiens OX=9606 GN=LAMC1 PE=1 SV=3	LAMC1	1	0.00606613	58.172	3	AC(1)NC(1)NLYGTMK	-0.96823	1							1.23	1.227	1.25	0.757	0.76	0.738
P11047	339	C	Laminin subunit gamma-1 OS=Homo sapiens OX=9606 GN=LAMC1 PE=1 SV=3	LAMC1	1	7.10985e-06	114.29	3	ATAESASEC(1)LPC(1)DC(1)NGR	0.40095	5							1.23	1.227	1.25	0.757	0.76	0.738
P11047	342	C	Laminin subunit gamma-1 OS=Homo sapiens OX=9606 GN=LAMC1 PE=1 SV=3	LAMC1	1	7.10985e-06	114.29	3	ATAESASEC(1)LPC(1)DC(1)NGR	0.40095	5							1.23	1.227	1.25	0.757	0.76	0.738
P11047	344	C	Laminin subunit gamma-1 OS=Homo sapiens OX=9606 GN=LAMC1 PE=1 SV=3	LAMC1	1	7.10985e-06	114.29	3	ATAESASEC(1)LPC(1)DC(1)NGR	0.40095	5							1.23	1.227	1.25	0.757	0.76	0.738
P11047	1012	C	Laminin subunit gamma-1 OS=Homo sapiens OX=9606 GN=LAMC1 PE=1 SV=3	LAMC1	1	5.57206e-09	158.04	4	C(1)DQC(1)EENYFYNR	0.0028846	1							1.23	1.227	1.25	0.757	0.76	0.738
P11047	1015	C	Laminin subunit gamma-1 OS=Homo sapiens OX=9606 GN=LAMC1 PE=1 SV=3	LAMC1	1	5.57206e-09	158.04	4	C(1)DQC(1)EENYFYNR	0.0028846	1							1.23	1.227	1.25	0.757	0.76	0.738
P11047	852	C	Laminin subunit gamma-1 OS=Homo sapiens OX=9606 GN=LAMC1 PE=1 SV=3	LAMC1	1	5.32044e-06	129.84	3	C(1)IYNTAGFYC(1)DR	0.40047	3							1.23	1.227	1.25	0.757	0.76	0.738
P11047	861	C	Laminin subunit gamma-1 OS=Homo sapiens OX=9606 GN=LAMC1 PE=1 SV=3	LAMC1	1	5.32044e-06	129.84	3	C(1)IYNTAGFYC(1)DR	0.40047	3							1.23	1.227	1.25	0.757	0.76	0.738
P11047	477	C	Laminin subunit gamma-1 OS=Homo sapiens OX=9606 GN=LAMC1 PE=1 SV=3	LAMC1	1	4.62316e-05	118.37	4	C(1)KPGFFNLESSNPR	-0.56769	4	1.444	1.273	1.278	0.658	0.633	0.714	1.23	1.227	1.25	0.757	0.76	0.738	1.174	1.037	1.022	0.869	0.833	0.967	0.826	0.0373598
P11047	319	C	Laminin subunit gamma-1 OS=Homo sapiens OX=9606 GN=LAMC1 PE=1 SV=3	LAMC1	1	4.85167e-07	140.3	3	C(1)LPFFNDRPWR	-0.08674	1	1.172	1.402	1.341	0.724	0.692	0.669	1.23	1.227	1.25	0.757	0.76	0.738	0.953	1.143	1.073	0.956	0.911	0.907	0.875	0.0796564
P11047	182	C	Laminin subunit gamma-1 OS=Homo sapiens OX=9606 GN=LAMC1 PE=1 SV=3	LAMC1	1	1.79792e-25	196.19	4	TREDGPWIPYQYYSGSC(1)ENTYSK	0.19619	8	1.27	1.318	1.312	0.719	0.697	0.684	1.23	1.227	1.25	0.757	0.76	0.738	1.033	1.074	1.05	0.95	0.917	0.927	0.885	0.00136339
P11047	792	C	Laminin subunit gamma-1 OS=Homo sapiens OX=9606 GN=LAMC1 PE=1 SV=3	LAMC1	1	0.000583554	83.692	4	EVVC(1)TNC(1)PTGTTGK	-1.0396	1							1.23	1.227	1.25	0.757	0.76	0.738
P11047	795	C	Laminin subunit gamma-1 OS=Homo sapiens OX=9606 GN=LAMC1 PE=1 SV=3	LAMC1	1	0.000583554	83.692	4	EVVC(1)TNC(1)PTGTTGK	-1.0396	1							1.23	1.227	1.25	0.757	0.76	0.738
P11047	804	C	Laminin subunit gamma-1 OS=Homo sapiens OX=9606 GN=LAMC1 PE=1 SV=3	LAMC1	1	2.56943e-05	118.47	4	RC(1)ELC(1)DDGYFGDPLGR	-0.32377	3							1.23	1.227	1.25	0.757	0.76	0.738
P11047	807	C	Laminin subunit gamma-1 OS=Homo sapiens OX=9606 GN=LAMC1 PE=1 SV=3	LAMC1	1	2.56943e-05	118.47	4	RC(1)ELC(1)DDGYFGDPLGR	-0.32377	3							1.23	1.227	1.25	0.757	0.76	0.738
P11047	351	C	Laminin subunit gamma-1 OS=Homo sapiens OX=9606 GN=LAMC1 PE=1 SV=3	LAMC1	1	0.000608747	83.862	3	SQEC(1)YFDPELYR	0.062664	4	1.358	1.28	1.274	0.756	0.684	0.648	1.23	1.227	1.25	0.757	0.76	0.738	1.104	1.043	1.019	0.999	0.9	0.878	0.877	0.045854
P11117	349	C	Lysosomal acid phosphatase OS=Homo sapiens OX=9606 GN=ACP2 PE=1 SV=3	ACP2	1	3.66828e-06	137.9	2	C(1)PLQDFLR	0.48668	6	1.276	1.329	1.284	0.772	0.684	0.654	1.258	1.229	1.186	0.751	0.783	0.763	1.014	1.081	1.083	1.028	0.874	0.857	0.868	0.0790875
P11117	159	C	Lysosomal acid phosphatase OS=Homo sapiens OX=9606 GN=ACP2 PE=1 SV=3	ACP2	1	0.000332018	111.69	2	FPLGPC(1)PR	0.31178	4	1.281	1.176	1.206	0.808	0.714	0.816	1.258	1.229	1.186	0.751	0.783	0.763	1.018	0.957	1.017	1.076	0.912	1.069	1.022	0.758398
P11142	574	C	Heat shock cognate 71 kDa protein OS=Homo sapiens OX=9606 GN=HSPA8 PE=1 SV=1	HSPA8	1	0.000470337	97.734	3	C(1)NEIINWLDK	0.019802	3	1.137	0.749	0.71	1.239	0.981	1.184	0.827	0.824	0.828	1.212	1.197	1.164	1.375	0.909	0.857	1.022	0.82	1.017	0.91	0.669221
P11142	603	C	Heat shock cognate 71 kDa protein OS=Homo sapiens OX=9606 GN=HSPA8 PE=1 SV=1	HSPA8	1	4.75059e-05	128.1	2	VC(1)NPIITK	0.38492	2	0.886	0.852	0.916	1.16	0.971	1.215	0.827	0.824	0.828	1.212	1.197	1.164	1.071	1.034	1.106	0.957	0.811	1.044	0.876	0.146507
P11216	326	C	Glycogen phosphorylase, brain form OS=Homo sapiens OX=9606 GN=PYGB PE=1 SV=5	PYGB	1	0.000573431	103.56	2	TC(1)FETFPDK	-0.14852	2	1.006	0.923	0.863	1.136	1.014	1.057	0.434	0.445	0.45	1.574	1.578	1.564	2.318	2.074	1.918	0.722	0.643	0.676	0.323	6.26187e-05
P11274	395	C	Breakpoint cluster region protein OS=Homo sapiens OX=9606 GN=BCR PE=1 SV=2	BCR	1	0.000310589	81.448	3	HC(1)PVVVSEATIVGVR	-0.35618	1	1.44	1.417	1.482	0.609	0.478	0.575	1.145	1.065	1.109	0.983	0.893	0.846	1.258	1.331	1.336	0.62	0.535	0.68	0.468	0.00045681
P11279	191	C	Lysosome-associated membrane glycoprotein 1 OS=Homo sapiens OX=9606 GN=LAMP1 PE=1 SV=3	LAMP1	1	0.000199713	66.138	4	C(1)EQDRPSPTTAPPAPPSPSPSPVPK	-0.36335	1	1.228	1.191	1.13	0.907	0.792	0.752	1.28	1.288	1.285	0.696	0.728	0.694	0.959	0.925	0.879	1.303	1.088	1.084	1.258	0.0263398
P11310	156	C	Medium-chain specific acyl-CoA dehydrogenase, mitochondrial OS=Homo sapiens OX=9606 GN=ACADM PE=1 SV=1	ACADM	1	9.42454e-05	73.389	4	MTEEPLMC(1)AYC(1)VTEPGAGSDVAGIK	-0.85257	1							0.904	0.888	0.888	1.121	1.129	1.124
P11310	159	C	Medium-chain specific acyl-CoA dehydrogenase, mitochondrial OS=Homo sapiens OX=9606 GN=ACADM PE=1 SV=1	ACADM	1	9.42454e-05	73.389	4	MTEEPLMC(1)AYC(1)VTEPGAGSDVAGIK	-0.85257	1							0.904	0.888	0.888	1.121	1.129	1.124
P11362	277	C	Fibroblast growth factor receptor 1 OS=Homo sapiens OX=9606 GN=FGFR1 PE=1 SV=3	FGFR1	1	0.00281549	66.533	2	TVALGSNVEFMC(1)K	0.072282	2	0.947	0.869	0.96	1.107	1.077	1.04	0.737	0.641	0.622	1.425	1.31	1.324	1.285	1.356	1.543	0.777	0.822	0.785	0.57	0.000602118
P11387	300	C	DNA topoisomerase 1 OS=Homo sapiens OX=9606 GN=TOP1 PE=1 SV=2	TOP1	1	0.000406644	89.731	3	C(1)DFTQMSQYFK	0.153	1	1.272	1.215	1.332	0.723	0.703	0.756	1.312	1.328	1.306	0.676	0.682	0.698	0.97	0.915	1.02	1.07	1.031	1.083	1.096	0.0561309
P11387	341	C	DNA topoisomerase 1 OS=Homo sapiens OX=9606 GN=TOP1 PE=1 SV=2	TOP1	1	0.000308055	90.306	3	EYGFC(1)IMDNHK	0.76846	2	1.455	1.389	1.386	0.528	0.615	0.627	1.312	1.328	1.306	0.676	0.682	0.698	1.109	1.046	1.061	0.781	0.902	0.898	0.803	0.011724
P11388	392	C	DNA topoisomerase 2-alpha OS=Homo sapiens OX=9606 GN=TOP2A PE=1 SV=3	TOP2A	1	1.27503e-05	118.9	2	SFGSTC(1)QLSEK	-0.49269	1	1.376	1.357	1.397	0.681	0.584	0.605	1.448	1.41	1.418	0.568	0.559	0.544	0.95	0.962	0.985	1.199	1.045	1.112	1.158	0.0240225
P11586	143	C	C-1-tetrahydrofolate synthase, cytoplasmic OS=Homo sapiens OX=9606 GN=MTHFD1 PE=1 SV=4	MTHFD1	0.995687	0.0219281	41.378	3	GDLNDC(0.996)FIPC(0.004)TPK	-1.0481	1							0.591	0.583	0.592	1.444	1.423	1.403
P11717	731	C	Cation-independent mannose-6-phosphate receptor OS=Homo sapiens OX=9606 GN=IGF2R PE=1 SV=3	IGF2R	1	1.97562e-06	138.25	3	ATLITFLC(1)DR	-0.37716	3	0.664	0.709	0.63	1.431	1.256	1.309	0.802	0.818	0.819	1.176	1.194	1.184	0.828	0.867	0.769	1.217	1.052	1.106	1.37	0.00471785
P11717	1856	C	Cation-independent mannose-6-phosphate receptor OS=Homo sapiens OX=9606 GN=IGF2R PE=1 SV=3	IGF2R	1	4.39531e-05	110.54	2	DGGVC(1)LLSGTK	0.19903	2	1.151	0.87	0.952	0.999	1.015	1.012	0.802	0.818	0.819	1.176	1.194	1.184	1.435	1.064	1.162	0.849	0.85	0.855	0.698	0.0165957
P11717	275	C	Cation-independent mannose-6-phosphate receptor OS=Homo sapiens OX=9606 GN=IGF2R PE=1 SV=3	IGF2R	1	4.82526e-10	117.83	4	LDFC(1)DGHSPAVTITFVC(1)PSER	0.36141	7	0.992	0.87	0.831	1.374	1.049	0.884	0.802	0.818	0.819	1.176	1.194	1.184	1.237	1.064	1.015	1.168	0.879	0.747	0.843	0.267095
P11717	288	C	Cation-independent mannose-6-phosphate receptor OS=Homo sapiens OX=9606 GN=IGF2R PE=1 SV=3	IGF2R	1	4.82526e-10	117.83	4	LDFC(1)DGHSPAVTITFVC(1)PSER	0.36141	7	0.992	0.87	0.831	1.374	1.049	0.884	0.802	0.818	0.819	1.176	1.194	1.184	1.237	1.064	1.015	1.168	0.879	0.747	0.843	0.267095
P11717	1349	C	Cation-independent mannose-6-phosphate receptor OS=Homo sapiens OX=9606 GN=IGF2R PE=1 SV=3	IGF2R	1	2.79825e-19	196.27	2	ETSDC(1)SYLFEWR	0.1445	3	0.818	0.772	0.85	1.224	1.219	1.117	0.802	0.818	0.819	1.176	1.194	1.184	1.02	0.944	1.038	1.041	1.021	0.943	1.001	0.983306
P11717	174	C	Cation-independent mannose-6-phosphate receptor OS=Homo sapiens OX=9606 GN=IGF2R PE=1 SV=3	IGF2R	1	0.00037185	93.096	3	EVPC(1)YVFDEELR	-1.0902	3	0.723	0.701	0.756	1.265	1.252	1.303	0.802	0.818	0.819	1.176	1.194	1.184	0.901	0.857	0.923	1.076	1.049	1.101	1.203	0.00202865
P11717	1476	C	Cation-independent mannose-6-phosphate receptor OS=Homo sapiens OX=9606 GN=IGF2R PE=1 SV=3	IGF2R	1	2.45947e-10	163.12	3	FTC(1)SESQVNSR	-0.14304	2	0.889	0.809	0.75	1.223	1.161	1.168	0.802	0.818	0.819	1.176	1.194	1.184	1.108	0.989	0.916	1.04	0.972	0.986	0.995	0.970194
P11717	1042	C	Cation-independent mannose-6-phosphate receptor OS=Homo sapiens OX=9606 GN=IGF2R PE=1 SV=3	IGF2R	1	0.00063417	79.466	3	FVC(1)NDDVYSGPLK	0.42869	2	0.944	0.978	0.927	1.079	1.058	1.013	0.802	0.818	0.819	1.176	1.194	1.184	1.177	1.196	1.132	0.918	0.886	0.856	0.759	0.000443485
P11717	1975	C	Cation-independent mannose-6-phosphate receptor OS=Homo sapiens OX=9606 GN=IGF2R PE=1 SV=3	IGF2R	1	1.67624e-08	152.63	3	GC(1)DVTFEWK	-0.30279	4	0.999	0.897	1.063	1.062	0.95	1.03	0.802	0.818	0.819	1.176	1.194	1.184	1.246	1.097	1.298	0.903	0.796	0.87	0.706	0.00526123
P11717	531	C	Cation-independent mannose-6-phosphate receptor OS=Homo sapiens OX=9606 GN=IGF2R PE=1 SV=3	IGF2R	1	5.04656e-13	168.61	4	GC(1)PEDAAVC(1)AVDK	0.1555	7	0.873	0.704	0.636	1.413	1.162	1.211	0.802	0.818	0.819	1.176	1.194	1.184	1.089	0.861	0.777	1.202	0.973	1.023	1.173	0.235453
P11717	538	C	Cation-independent mannose-6-phosphate receptor OS=Homo sapiens OX=9606 GN=IGF2R PE=1 SV=3	IGF2R	1	5.04656e-13	168.61	4	GC(1)PEDAAVC(1)AVDK	0.1555	7	0.873	0.704	0.636	1.413	1.162	1.211	0.802	0.818	0.819	1.176	1.194	1.184	1.089	0.861	0.777	1.202	0.973	1.023	1.173	0.235453
P11717	212	C	Cation-independent mannose-6-phosphate receptor OS=Homo sapiens OX=9606 GN=IGF2R PE=1 SV=3	IGF2R	1	1.84296e-05	89.483	3	LSGAYLVDDSDPDTSLFINVC(1)R	-0.17194	1	0.698	0.817	0.958	1.098	1.216	1.214	0.802	0.818	0.819	1.176	1.194	1.184	0.87	0.999	1.17	0.934	1.018	1.025	0.98	0.883436
P11717	1270	C	Cation-independent mannose-6-phosphate receptor OS=Homo sapiens OX=9606 GN=IGF2R PE=1 SV=3	IGF2R	1	6.46896e-20	175.43	2	LSSDVC(1)PTSDK	0.75739	2	1.22	1.111	1.237	0.808	0.811	0.812	0.802	0.818	0.819	1.176	1.194	1.184	1.521	1.358	1.51	0.687	0.679	0.686	0.468	3.27191e-05
P11717	1927	C	Cation-independent mannose-6-phosphate receptor OS=Homo sapiens OX=9606 GN=IGF2R PE=1 SV=3	IGF2R	1	9.0916e-07	109.38	4	LWC(1)STTADYDRDHEWGFC(1)R	0.37315	8							0.802	0.818	0.819	1.176	1.194	1.184
P11717	1942	C	Cation-independent mannose-6-phosphate receptor OS=Homo sapiens OX=9606 GN=IGF2R PE=1 SV=3	IGF2R	1	3.78112e-07	121.27	4	LWC(1)STTADYDRDHEWGFC(1)R	0.37315	10	0.685	0.824	0.884	1.282	1.234	1.091	0.802	0.818	0.819	1.176	1.194	1.184	0.854	1.007	1.079	1.09	1.034	0.921	1.036	0.684109
P11717	2188	C	Cation-independent mannose-6-phosphate receptor OS=Homo sapiens OX=9606 GN=IGF2R PE=1 SV=3	IGF2R	1	8.17212e-12	145.9	4	NPAC(1)SGANIC(1)QVKPNDQHFSR	-0.90731	3	1.305	1.06	0.651	1.067	1.043	0.874	0.802	0.818	0.819	1.176	1.194	1.184	1.627	1.296	0.795	0.907	0.874	0.738	0.678	0.186886
P11717	2194	C	Cation-independent mannose-6-phosphate receptor OS=Homo sapiens OX=9606 GN=IGF2R PE=1 SV=3	IGF2R	1	8.17212e-12	145.9	4	NPAC(1)SGANIC(1)QVKPNDQHFSR	-0.90731	4	1.177	1.005	0.918	0.974	1.013	0.913	0.802	0.818	0.819	1.176	1.194	1.184	1.468	1.229	1.121	0.828	0.848	0.771	0.641	0.00642559
P11717	823	C	Cation-independent mannose-6-phosphate receptor OS=Homo sapiens OX=9606 GN=IGF2R PE=1 SV=3	IGF2R	1	4.98096e-05	124.08	2	PLNPVPGC(1)NR	-0.33014	2	0.813	0.824	0.822	1.27	1.107	1.164	0.802	0.818	0.819	1.176	1.194	1.184	1.014	1.007	1.004	1.08	0.927	0.983	0.988	0.775271
P11717	1420	C	Cation-independent mannose-6-phosphate receptor OS=Homo sapiens OX=9606 GN=IGF2R PE=1 SV=3	IGF2R	1	1.52414e-09	97.257	4	SLAPQAGTEPC(1)PPEAAAC(1)LLGGSKPVNLGR	-0.19442	3							0.802	0.818	0.819	1.176	1.194	1.184
P11717	1427	C	Cation-independent mannose-6-phosphate receptor OS=Homo sapiens OX=9606 GN=IGF2R PE=1 SV=3	IGF2R	1	1.52414e-09	97.257	4	SLAPQAGTEPC(1)PPEAAAC(1)LLGGSKPVNLGR	-0.19442	3							0.802	0.818	0.819	1.176	1.194	1.184
P11717	1516	C	Cation-independent mannose-6-phosphate receptor OS=Homo sapiens OX=9606 GN=IGF2R PE=1 SV=3	IGF2R	1	1.32072e-39	218.88	4	SNEHDDC(1)QVTNPSTGHLFDLSSLSGR	0.25513	4	0.699	0.729	0.854	1.286	1.182	1.25	0.802	0.818	0.819	1.176	1.194	1.184	0.872	0.891	1.043	1.094	0.99	1.056	1.119	0.145088
P11717	1361	C	Cation-independent mannose-6-phosphate receptor OS=Homo sapiens OX=9606 GN=IGF2R PE=1 SV=3	IGF2R	1	2.74647e-06	141.46	2	TQYAC(1)PPFDLTECSFK	0.31972	3	0.912	0.915	0.958	1.113	1.068	1.034	0.802	0.818	0.819	1.176	1.194	1.184	1.137	1.119	1.17	0.946	0.894	0.873	0.792	0.00100081
P11717	1369	C	Cation-independent mannose-6-phosphate receptor OS=Homo sapiens OX=9606 GN=IGF2R PE=1 SV=3	IGF2R	1	5.92122e-06	133.71	2	TQYACPPFDLTEC(1)SFK	-0.80436	3	0.791	0.79	0.807	1.256	1.193	1.163	0.802	0.818	0.819	1.176	1.194	1.184	0.986	0.966	0.985	1.068	0.999	0.982	1.038	0.236588
P11717	1783	C	Cation-independent mannose-6-phosphate receptor OS=Homo sapiens OX=9606 GN=IGF2R PE=1 SV=3	IGF2R	1	1.97284e-09	117.55	3	TSEC(1)DFVFEWETPVVC(1)PDEVR	-0.12509	3							0.802	0.818	0.819	1.176	1.194	1.184
P11717	1795	C	Cation-independent mannose-6-phosphate receptor OS=Homo sapiens OX=9606 GN=IGF2R PE=1 SV=3	IGF2R	1	1.97284e-09	117.55	3	TSEC(1)DFVFEWETPVVC(1)PDEVR	-0.12509	3							0.802	0.818	0.819	1.176	1.194	1.184
P11717	1957	C	Cation-independent mannose-6-phosphate receptor OS=Homo sapiens OX=9606 GN=IGF2R PE=1 SV=3	IGF2R	1	5.35323e-08	110.14	5	TSSIIFKC(1)DEDEDIGRPQVFSEVR	-0.03409	1	1.238	0.83	1.087	1.005	0.923	0.916	0.802	0.818	0.819	1.176	1.194	1.184	1.544	1.015	1.327	0.855	0.773	0.774	0.618	0.0212426
P11717	1839	C	Cation-independent mannose-6-phosphate receptor OS=Homo sapiens OX=9606 GN=IGF2R PE=1 SV=3	IGF2R	0.999999	1.36746e-05	92.31	3	TYSVGVC(1)TFAVGPEQGGCK	0.74698	2	0.911	0.997	0.994	1.043	0.996	1.059	0.802	0.818	0.819	1.176	1.194	1.184	1.136	1.219	1.214	0.887	0.834	0.894	0.733	0.000604988
P11717	1850	C	Cation-independent mannose-6-phosphate receptor OS=Homo sapiens OX=9606 GN=IGF2R PE=1 SV=3	IGF2R	1	1.67391e-11	164.81	2	TYSVGVCTFAVGPEQGGC(1)K	0.65714	3	0.785	0.744	0.784	1.301	1.299	1.088	0.802	0.818	0.819	1.176	1.194	1.184	0.979	0.91	0.957	1.106	1.088	0.919	1.094	0.240838
P11717	318	C	Cation-independent mannose-6-phosphate receptor OS=Homo sapiens OX=9606 GN=IGF2R PE=1 SV=3	IGF2R	1	5.86279e-27	215.89	3	YEIEWITEYAC(1)HR	0.48937	5	0.724	0.769	0.738	1.222	1.268	1.279	0.802	0.818	0.819	1.176	1.194	1.184	0.903	0.94	0.901	1.039	1.062	1.08	1.159	0.00113597
P11717	814	C	Cation-independent mannose-6-phosphate receptor OS=Homo sapiens OX=9606 GN=IGF2R PE=1 SV=3	IGF2R	1	1.68317e-05	132.72	3	YYINVC(1)R	-0.29743	6	0.73	0.671	0.674	1.37	1.26	1.295	0.802	0.818	0.819	1.176	1.194	1.184	0.91	0.82	0.823	1.165	1.055	1.094	1.298	0.00429708
P11766	97	C	Alcohol dehydrogenase class-3 OS=Homo sapiens OX=9606 GN=ADH5 PE=1 SV=4	ADH5	1	1.01823e-05	108.63	3	AGDTVIPLYIPQC(1)GEC(1)K	-0.04129	2							0.434	0.415	0.418	1.574	1.594	1.604
P11766	100	C	Alcohol dehydrogenase class-3 OS=Homo sapiens OX=9606 GN=ADH5 PE=1 SV=4	ADH5	1	1.01823e-05	108.63	3	AGDTVIPLYIPQC(1)GEC(1)K	-0.04129	2							0.434	0.415	0.418	1.574	1.594	1.604
P11940	339	C	Polyadenylate-binding protein 1 OS=Homo sapiens OX=9606 GN=PABPC1 PE=1 SV=2	PABPC1	1	4.35913e-05	124.1	2	GFGFVC(1)FSSPEEATK	-0.32762	3	1.048	0.972	1.029	0.991	0.923	1.038	0.983	0.958	0.96	1.037	1.039	1.062	1.066	1.015	1.072	0.956	0.888	0.977	0.895	0.029492
P12004	81	C	Proliferating cell nuclear antigen OS=Homo sapiens OX=9606 GN=PCNA PE=1 SV=1	PCNA	1	1.55202e-06	127.87	2	C(1)AGNEDIITLR	-0.038971	2	1.02	0.898	1.013	1.095	0.979	0.994	0.742	0.738	0.756	1.272	1.294	1.244	1.375	1.217	1.34	0.861	0.757	0.799	0.615	0.0007619
P12004	162	C	Proliferating cell nuclear antigen OS=Homo sapiens OX=9606 GN=PCNA PE=1 SV=1	PCNA	1	1.22595e-13	177.88	3	DLSHIGDAVVISC(1)AK	-0.072817	1	1.061	1.139	1.197	0.986	0.82	0.798	0.742	0.738	0.756	1.272	1.294	1.244	1.43	1.543	1.583	0.775	0.634	0.641	0.45	0.000369191
P12107	61	C	Collagen alpha-1(XI) chain OS=Homo sapiens OX=9606 GN=COL11A1 PE=1 SV=4	COL11A1	1	0.000434974	110.12	2	TTGFC(1)TNR	0.94362	2	0.238	0.197	0.235	1.898	1.668	1.764	0.426	0.436	0.459	1.613	1.694	1.528	0.559	0.452	0.512	1.177	0.985	1.154	2.177	0.000736577
P12107	182	C	Collagen alpha-1(XI) chain OS=Homo sapiens OX=9606 GN=COL11A1 PE=1 SV=4	COL11A1	1	0.000206148	115.71	2	TVTMIVDC(1)K	-0.18116	1	1.06	0.992	0.85	1.134	0.986	0.978	0.426	0.436	0.459	1.613	1.694	1.528	2.488	2.275	1.852	0.703	0.582	0.64	0.291	0.000281929
P12109	169	C	Collagen alpha-1(VI) chain OS=Homo sapiens OX=9606 GN=COL6A1 PE=1 SV=3	COL6A1	1	5.27713e-05	67.33	4	YLIVVTDGHPLEGYKEPC(1)GGLEDAVNEAK	0.40599	1	1.746	1.813	1.633	0.244	0.21	0.355	1.191	1.127	1.311	0.816	0.812	0.685	1.466	1.609	1.246	0.299	0.259	0.518	0.249	0.00308096
P12110	777	C	Collagen alpha-2(VI) chain OS=Homo sapiens OX=9606 GN=COL6A2 PE=1 SV=4	COL6A2	1	1.79234e-07	133.71	4	HESENLYSIAC(1)DKPQQVR	-1.1463	2	1.564	1.702	1.626	0.38	0.399	0.33	1.346	1.39	1.38	0.616	0.6	0.597	1.162	1.224	1.178	0.617	0.665	0.553	0.515	0.000280896
P12236	257	C	ADP/ATP translocase 3 OS=Homo sapiens OX=9606 GN=SLC25A6 PE=1 SV=4	SLC25A6	1	1.01279e-12	166.14	3	KGADIMYTGTVDC(1)WR	0.27867	3	1.614	1.745	1.548	0.373	0.339	0.381	1.261	1.226	1.304	0.73	0.684	0.781	1.28	1.423	1.187	0.511	0.496	0.488	0.384	6.1693e-05
P12268	140	C	Inosine-5'-monophosphate dehydrogenase 2 OS=Homo sapiens OX=9606 GN=IMPDH2 PE=1 SV=2	IMPDH2	1	8.53429e-05	99.844	3	HGFC(1)GIPITDTGR	0.95857	3	1.386	1.503	1.364	0.626	0.548	0.573	0.568	0.589	0.569	1.476	1.397	1.474	2.44	2.552	2.397	0.424	0.392	0.389	0.163	6.75582e-07
P12268	246	C	Inosine-5'-monophosphate dehydrogenase 2 OS=Homo sapiens OX=9606 GN=IMPDH2 PE=1 SV=2	IMPDH2	1	0.000116689	87.287	3	QLLC(1)GAAIGTHEDDKYR	1.0977	2	1.049	1.136	1.082	1.021	0.831	0.88	0.568	0.589	0.569	1.476	1.397	1.474	1.847	1.929	1.902	0.692	0.595	0.597	0.332	2.7654e-05
P12268	331	C	Inosine-5'-monophosphate dehydrogenase 2 OS=Homo sapiens OX=9606 GN=IMPDH2 PE=1 SV=2	IMPDH2	0.99999	0.00188944	58.158	3	VGMGSGSIC(1)ITQEVLACGR	-0.4958	1	1.211	1.562	1.5	0.547	0.641	0.539	0.568	0.589	0.569	1.476	1.397	1.474	2.132	2.652	2.636	0.371	0.459	0.366	0.161	5.85915e-05
P12821	557	C	Angiotensin-converting enzyme OS=Homo sapiens OX=9606 GN=ACE PE=1 SV=1	ACE	1	0.00187491	64.65	3	EAGYEGPLHQC(1)DIYR	0.29707	1	0.971	1.012	1.096	1.111	0.895	0.916
P12821	165	C	Angiotensin-converting enzyme OS=Homo sapiens OX=9606 GN=ACE PE=1 SV=1	ACE	1	2.14614e-06	99.092	3	TATC(1)WSLDPDLTNILASSR	0.0275	1	0.676	0.777	0.837	1.17	1.283	1.256
P12830	686	C	Cadherin-1 OS=Homo sapiens OX=9606 GN=CDH1 PE=1 SV=3	CDH1	1	3.41888e-19	180.8	4	LMDNQNKDQVTTLEVSVC(1)DC(1)EGAAGVC(1)R	-0.38825	11							1.654	1.632	1.61	0.342	0.37	0.356
P12830	688	C	Cadherin-1 OS=Homo sapiens OX=9606 GN=CDH1 PE=1 SV=3	CDH1	1	3.63321e-14	159.04	4	LMDNQNKDQVTTLEVSVC(1)DC(1)EGAAGVC(1)R	-0.38825	9							1.654	1.632	1.61	0.342	0.37	0.356
P12830	695	C	Cadherin-1 OS=Homo sapiens OX=9606 GN=CDH1 PE=1 SV=3	CDH1	1	3.41888e-19	180.8	4	LMDNQNKDQVTTLEVSVC(1)DC(1)EGAAGVC(1)R	-0.38825	11							1.654	1.632	1.61	0.342	0.37	0.356
P35579	694	C	Myosin-9 OS=Homo sapiens OX=9606 GN=MYH9 PE=1 SV=4	MYH9	1	0.00222167	93.178	2	C(1)NGVLEGIR	0.37502	3	1.525	1.387	1.461	0.545	0.54	0.542	0.974	0.978	0.98	1.037	1.027	1.029	1.566	1.418	1.491	0.526	0.526	0.527	0.353	3.43422e-06
P12955	230	C	Xaa-Pro dipeptidase OS=Homo sapiens OX=9606 GN=PEPD PE=1 SV=3	PEPD	1	9.05216e-07	144.68	3	EYELESLFEHYC(1)YSR	0.52442	1	0.673	0.618	0.542	1.404	1.238	1.525	0.651	0.666	0.674	1.419	1.401	1.366	1.034	0.928	0.804	0.989	0.884	1.116	1.081	0.474126
P12955	183	C	Xaa-Pro dipeptidase OS=Homo sapiens OX=9606 GN=PEPD PE=1 SV=3	PEPD	1	2.76137e-05	108.89	3	FEVNNTILHPEIVEC(1)R	0.48509	6	0.786	0.797	0.74	1.302	1.25	1.125	0.651	0.666	0.674	1.419	1.401	1.366	1.207	1.197	1.098	0.918	0.892	0.824	0.752	0.00299434
P12955	478	C	Xaa-Pro dipeptidase OS=Homo sapiens OX=9606 GN=PEPD PE=1 SV=3	PEPD	1	5.92905e-05	102.28	3	TVEEIEAC(1)MAGC(1)DK	-0.13882	3	0.825	0.84	0.897	1.224	1.068	1.145	0.651	0.666	0.674	1.419	1.401	1.366	1.267	1.261	1.331	0.863	0.762	0.838	0.638	0.000403966
P12955	482	C	Xaa-Pro dipeptidase OS=Homo sapiens OX=9606 GN=PEPD PE=1 SV=3	PEPD	1	7.07818e-05	102.28	3	TVEEIEAC(1)MAGC(1)DK	-0.13882	1							0.651	0.666	0.674	1.419	1.401	1.366
P13284	162	C	Gamma-interferon-inducible lysosomal thiol reductase OS=Homo sapiens OX=9606 GN=IFI30 PE=1 SV=3	IFI30	1	0.0221709	45.972	4	SLPLC(1)LQLYAPGLSPDTIMEC(1)AMGDR	0.2723	1							1.229	1.247	1.148	0.717	0.805	0.796
P13284	178	C	Gamma-interferon-inducible lysosomal thiol reductase OS=Homo sapiens OX=9606 GN=IFI30 PE=1 SV=3	IFI30	1	0.0221709	45.972	4	SLPLC(1)LQLYAPGLSPDTIMEC(1)AMGDR	0.2723	1							1.229	1.247	1.148	0.717	0.805	0.796
P13473	153	C	Lysosome-associated membrane glycoprotein 2 OS=Homo sapiens OX=9606 GN=LAMP2 PE=1 SV=2	LAMP2	1	2.79662e-13	176.83	3	C(1)NSLSTLEK	0.42227	3	1.275	1.222	1.253	0.802	0.788	0.66	1.292	1.232	1.236	0.713	0.744	0.689	0.987	0.992	1.014	1.125	1.059	0.958	1.05	0.384065
P13489	362	C	Ribonuclease inhibitor OS=Homo sapiens OX=9606 GN=RNH1 PE=1 SV=2	RNH1	1	2.05741e-05	122.78	2	ELC(1)QGLGQPGSVLR	0.14515	2	1.068	1.036	1.115	0.919	0.92	0.941	0.442	0.444	0.466	1.512	1.571	1.588	2.416	2.333	2.393	0.608	0.586	0.593	0.25	8.36693e-08
P13489	216	C	Ribonuclease inhibitor OS=Homo sapiens OX=9606 GN=RNH1 PE=1 SV=2	RNH1	1	6.05126e-06	133.81	2	LESCGVTSDNC(1)R	-0.67545	3	0.91	0.911	0.918	1.154	1.039	1.068	0.442	0.444	0.466	1.512	1.571	1.588	2.059	2.052	1.97	0.763	0.661	0.673	0.345	2.29407e-05
P13489	248	C	Ribonuclease inhibitor OS=Homo sapiens OX=9606 GN=RNH1 PE=1 SV=2	RNH1	1	4.86168e-05	85.927	4	LGDVGMAELC(1)PGLLHPSSR	0.17007	2	1.104	1.096	1.183	0.775	0.917	0.925	0.442	0.444	0.466	1.512	1.571	1.588	2.498	2.468	2.539	0.513	0.584	0.582	0.224	4.20406e-06
P13489	159	C	Ribonuclease inhibitor OS=Homo sapiens OX=9606 GN=RNH1 PE=1 SV=2	RNH1	0.911478	1.3424e-09	121.26	3	LQLEYC(0.089)SLSAASC(0.911)EPLASVLR	-0.029547	1							0.442	0.444	0.466	1.512	1.571	1.588
P13489	75	C	Ribonuclease inhibitor OS=Homo sapiens OX=9606 GN=RNH1 PE=1 SV=2	RNH1	1	3.42526e-25	189.78	4	SNELGDVGVHC(1)VLQGLQTPSC(1)K	-0.053022	7	1.224	1.199	1.14	0.83	0.785	0.822	0.442	0.444	0.466	1.512	1.571	1.588	2.769	2.7	2.446	0.549	0.5	0.518	0.198	4.10954e-06
P13489	85	C	Ribonuclease inhibitor OS=Homo sapiens OX=9606 GN=RNH1 PE=1 SV=2	RNH1	1	3.42526e-25	189.78	4	SNELGDVGVHC(1)VLQGLQTPSC(1)K	-0.053022	6	1.243	1.219	1.166	0.849	0.726	0.798	0.442	0.444	0.466	1.512	1.571	1.588	2.812	2.745	2.502	0.562	0.462	0.503	0.189	1.55226e-05
P13489	191	C	Ribonuclease inhibitor OS=Homo sapiens OX=9606 GN=RNH1 PE=1 SV=2	RNH1	1	3.84824e-05	132.94	2	VLC(1)QGLK	-0.161	1	1.199	1.177	1.171	0.832	0.778	0.843	0.442	0.444	0.466	1.512	1.571	1.588	2.713	2.651	2.513	0.55	0.495	0.531	0.2	1.93379e-06
P13497	939	C	Bone morphogenetic protein 1 OS=Homo sapiens OX=9606 GN=BMP1 PE=1 SV=2	BMP1	1	5.88054e-08	124.63	3	YC(1)GSGPPEEVYSAGDSVLVK	0.99137	1	1.466	1.396	1.494	0.621	0.465	0.556	1.424	1.506	1.447	0.464	0.432	0.678	1.029	0.927	1.032	1.338	1.076	0.82	1.082	0.699476
P13612	183	C	Integrin alpha-4 OS=Homo sapiens OX=9606 GN=ITGA4 PE=1 SV=3	ITGA4	1	0.0212691	47.977	3	IAPC(1)YQDYVK	-0.1176	1
P13612	101	C	Integrin alpha-4 OS=Homo sapiens OX=9606 GN=ITGA4 PE=1 SV=3	ITGA4	1	5.49169e-14	154.07	3	NPGQTC(1)EQLQLGSPNGEPC(1)GK	0.05818	2
P13612	114	C	Integrin alpha-4 OS=Homo sapiens OX=9606 GN=ITGA4 PE=1 SV=3	ITGA4	1	5.49169e-14	154.07	3	NPGQTC(1)EQLQLGSPNGEPC(1)GK	0.05818	2
P13612	861	C	Integrin alpha-4 OS=Homo sapiens OX=9606 GN=ITGA4 PE=1 SV=3	ITGA4	1	0.00515156	84.568	2	VC(1)ALEQQK	0.083382	1	1.552	1.426	1.44	0.522	0.501	0.559
P13639	728	C	Elongation factor 2 OS=Homo sapiens OX=9606 GN=EEF2 PE=1 SV=4	EEF2	1	2.04066e-06	142.43	2	C(1)LYASVLTAQPR	0.2562	4	0.991	1.01	1.018	0.946	1.009	1.026	0.608	0.59	0.595	1.429	1.407	1.412	1.63	1.712	1.711	0.662	0.717	0.727	0.417	1.25901e-05
P13639	41	C	Elongation factor 2 OS=Homo sapiens OX=9606 GN=EEF2 PE=1 SV=4	EEF2	1	2.37499e-13	172.23	3	STLTDSLVC(1)K	-0.082519	5	1.418	1.406	1.439	0.603	0.554	0.579	0.608	0.59	0.595	1.429	1.407	1.412	2.332	2.383	2.418	0.422	0.394	0.41	0.172	1.59973e-07
P13639	290	C	Elongation factor 2 OS=Homo sapiens OX=9606 GN=EEF2 PE=1 SV=4	EEF2	1	0.00331341	63.76	3	TFC(1)QLILDPIFK	0.077352	1	1.23	1.053	1.049	0.879	0.783	1.006	0.608	0.59	0.595	1.429	1.407	1.412	2.023	1.785	1.763	0.615	0.557	0.712	0.338	0.00020316
P13693	28	C	Translationally-controlled tumor protein OS=Homo sapiens OX=9606 GN=TPT1 PE=1 SV=1	TPT1	1	0.000744051	75.589	3	EIADGLC(1)LEVEGK	0.19265	1	1.358	0.975	1.288	0.836	0.745	0.799	0.595	0.608	0.572	1.444	1.414	1.435	2.282	1.604	2.252	0.579	0.527	0.557	0.271	0.000400371
P13726	81	C	Tissue factor OS=Homo sapiens OX=9606 GN=F3 PE=1 SV=1	F3	1	3.72591e-20	186.95	3	C(1)FYTTDTEC(1)DLTDEIVKDVK	-0.3625	15	1.769	1.908	1.819	0.195	0.153	0.157	1.63	1.601	1.623	0.346	0.39	0.346	1.085	1.192	1.121	0.564	0.392	0.454	0.415	0.00123306
P13726	89	C	Tissue factor OS=Homo sapiens OX=9606 GN=F3 PE=1 SV=1	F3	1	3.72591e-20	186.95	3	C(1)FYTTDTEC(1)DLTDEIVKDVK	-0.3625	15	1.769	1.908	1.819	0.195	0.153	0.157	1.63	1.601	1.623	0.346	0.39	0.346	1.085	1.192	1.121	0.564	0.392	0.454	0.415	0.00123306
P13726	218	C	Tissue factor OS=Homo sapiens OX=9606 GN=F3 PE=1 SV=1	F3	1	4.6882e-05	111.64	2	GENYC(1)FSVQAVIPSR	-0.054366	2	1.713	1.586	1.684	0.346	0.375	0.296	1.63	1.601	1.623	0.346	0.39	0.346	1.051	0.991	1.038	1	0.962	0.855	0.915	0.14479
P13726	241	C	Tissue factor OS=Homo sapiens OX=9606 GN=F3 PE=1 SV=1	F3	1	2.39575e-05	126.77	3	KSTDSPVEC(1)MGQEK	-0.66691	1							1.63	1.601	1.623	0.346	0.39	0.346
P13747	185	C	HLA class I histocompatibility antigen, alpha chain E OS=Homo sapiens OX=9606 GN=HLA-E PE=1 SV=4	HLA-E	1	6.62081e-05	102.66	4	AYLEDTC(1)VEWLHK	0.040596	2	1.329	1.072	1.096	0.91	0.77	0.823	1.028	0.924	1.021	1.026	1.024	0.994	1.293	1.16	1.073	0.887	0.752	0.828	0.7	0.0078414
P13796	42	C	Plastin-2 OS=Homo sapiens OX=9606 GN=LCP1 PE=1 SV=6	LCP1	1	0.00222463	84.244	2	AAC(1)LPLPGYR	-0.020404	1	1.869	1.718	1.816	0.206	0.189	0.201	1.596	1.607	1.568	0.391	0.382	0.392	1.171	1.069	1.158	0.527	0.495	0.513	0.452	1.98029e-05
P13796	101	C	Plastin-2 OS=Homo sapiens OX=9606 GN=LCP1 PE=1 SV=6	LCP1	1	0.00478948	43.895	4	EGIC(1)AIGGTSEQSSVGTQHSYSEEEK	0.78385	1	1.355	1.127	1.416	0.706	0.62	0.776	1.596	1.607	1.568	0.391	0.382	0.392	0.849	0.701	0.903	1.806	1.623	1.98	2.205	0.00114587
P13796	283	C	Plastin-2 OS=Homo sapiens OX=9606 GN=LCP1 PE=1 SV=6	LCP1	1	0.000583895	78.287	3	WANYHLENAGC(1)NK	0.17407	1	1.719	1.458	1.571	0.319	0.484	0.45	1.596	1.607	1.568	0.391	0.382	0.392	1.077	0.907	1.002	0.816	1.267	1.148	1.082	0.674995
P13797	167	C	Plastin-3 OS=Homo sapiens OX=9606 GN=PLS3 PE=1 SV=4	PLS3	1	7.05679e-06	132.9	2	AVGDGIVLC(1)K	-0.21098	3	1.255	1.221	1.272	0.852	0.708	0.691	0.78	0.771	0.764	1.251	1.253	1.235	1.609	1.584	1.665	0.681	0.565	0.56	0.372	0.000109881
P13804	155	C	Electron transfer flavoprotein subunit alpha, mitochondrial OS=Homo sapiens OX=9606 GN=ETFA PE=1 SV=1	ETFA	1	0.0114468	79.693	2	TIYAGNALC(1)TVK	0.074329	2	1.344	1.233	1.178	0.798	0.695	0.753	1.2	1.198	1.161	0.83	0.817	0.804	1.12	1.029	1.015	0.961	0.851	0.937	0.869	0.0429033
P13987	70	C	CD59 glycoprotein OS=Homo sapiens OX=9606 GN=CD59 PE=1 SV=1	CD59	1	7.43817e-91	308	2	FEHC(1)NFNDVTTR	2.2981	19	1.236	1.212	1.262	0.8	0.758	0.732	1.203	1.204	1.211	0.784	0.814	0.772	1.027	1.007	1.042	1.02	0.931	0.948	0.942	0.112929
P13987	88	C	CD59 glycoprotein OS=Homo sapiens OX=9606 GN=CD59 PE=1 SV=1	CD59	1	4.36032e-09	155.42	4	ENELTYYC(1)C(1)K	1.5999	27	1.222	1.16	1.077	0.891	0.835	0.815	1.203	1.204	1.211	0.784	0.814	0.772	1.016	0.963	0.889	1.136	1.026	1.056	1.122	0.0784781
P13987	89	C	CD59 glycoprotein OS=Homo sapiens OX=9606 GN=CD59 PE=1 SV=1	CD59	1	4.36032e-09	155.42	4	ENELTYYC(1)C(1)K	1.5999	27	1.222	1.16	1.077	0.891	0.835	0.815	1.203	1.204	1.211	0.784	0.814	0.772	1.016	0.963	0.889	1.136	1.026	1.056	1.122	0.0784781
P13987	44	C	CD59 glycoprotein OS=Homo sapiens OX=9606 GN=CD59 PE=1 SV=1	CD59	1	1.18558e-05	123.36	3	TAVNC(1)SSDFDAC(1)LITK	-0.098155	8	1.546	1.559	1.49	0.473	0.471	0.46	1.203	1.204	1.211	0.784	0.814	0.772	1.285	1.295	1.23	0.603	0.579	0.596	0.467	2.87247e-06
P13987	51	C	CD59 glycoprotein OS=Homo sapiens OX=9606 GN=CD59 PE=1 SV=1	CD59	1	1.18558e-05	123.36	3	TAVNC(1)SSDFDAC(1)LITK	-0.098155	8	1.546	1.559	1.49	0.473	0.471	0.46	1.203	1.204	1.211	0.784	0.814	0.772	1.285	1.295	1.23	0.603	0.579	0.596	0.467	2.87247e-06
P14174	81	C	Macrophage migration inhibitory factor OS=Homo sapiens OX=9606 GN=MIF PE=1 SV=4	MIF	1	0.000311395	99.653	2	LLC(1)GLLAER	0.24945	4	0.913	0.8	0.893	1.171	1.147	1.076	0.522	0.561	0.504	1.551	1.491	1.453	1.749	1.426	1.772	0.755	0.769	0.741	0.458	0.000400197
P14314	500	C	Glucosidase 2 subunit beta OS=Homo sapiens OX=9606 GN=PRKCSH PE=1 SV=2	PRKCSH	1	2.43668e-113	295	5	C(1)EYLMELMTPAAC(1)PEPPPEAPTEDDHDEL	-0.53369	46	1.203	1.205	1.166	0.852	0.795	0.78	1.218	1.205	1.205	0.782	0.772	0.774	0.988	1	0.968	1.09	1.03	1.008	1.058	0.0897917
P14314	512	C	Glucosidase 2 subunit beta OS=Homo sapiens OX=9606 GN=PRKCSH PE=1 SV=2	PRKCSH	1	2.43668e-113	295	5	C(1)EYLMELMTPAAC(1)PEPPPEAPTEDDHDEL	-0.53369	46	1.203	1.205	1.166	0.852	0.795	0.78	1.218	1.205	1.205	0.782	0.772	0.774	0.988	1	0.968	1.09	1.03	1.008	1.058	0.0897917
P14314	70	C	Glucosidase 2 subunit beta OS=Homo sapiens OX=9606 GN=PRKCSH PE=1 SV=2	PRKCSH	1	1.65216e-68	244.26	5	DGSDEPGTAAC(1)PNGSFHC(1)TNTGYKPLYIPSNR	-0.43834	26	1.286	1.33	1.317	0.698	0.655	0.714	1.218	1.205	1.205	0.782	0.772	0.774	1.056	1.104	1.093	0.893	0.848	0.922	0.819	0.00197039
P14314	77	C	Glucosidase 2 subunit beta OS=Homo sapiens OX=9606 GN=PRKCSH PE=1 SV=2	PRKCSH	1	1.65216e-68	244.26	5	DGSDEPGTAAC(1)PNGSFHC(1)TNTGYKPLYIPSNR	-0.43834	26	1.286	1.33	1.317	0.698	0.655	0.714	1.218	1.205	1.205	0.782	0.772	0.774	1.056	1.104	1.093	0.893	0.848	0.922	0.819	0.00197039
P14314	97	C	Glucosidase 2 subunit beta OS=Homo sapiens OX=9606 GN=PRKCSH PE=1 SV=2	PRKCSH	1	6.02147e-07	108.44	4	VNDGVC(1)DC(1)C(1)DGTDEYNSGVIC(1)ENTC(1)K	0.10517	5							1.218	1.205	1.205	0.782	0.772	0.774
P14314	99	C	Glucosidase 2 subunit beta OS=Homo sapiens OX=9606 GN=PRKCSH PE=1 SV=2	PRKCSH	1	6.98809e-16	132.1	4	VNDGVC(1)DC(1)C(1)DGTDEYNSGVIC(1)ENTC(1)K	0.10517	6							1.218	1.205	1.205	0.782	0.772	0.774
P14314	100	C	Glucosidase 2 subunit beta OS=Homo sapiens OX=9606 GN=PRKCSH PE=1 SV=2	PRKCSH	1	6.98809e-16	132.1	4	VNDGVC(1)DC(1)C(1)DGTDEYNSGVIC(1)ENTC(1)K	0.10517	6							1.218	1.205	1.205	0.782	0.772	0.774
P14314	112	C	Glucosidase 2 subunit beta OS=Homo sapiens OX=9606 GN=PRKCSH PE=1 SV=2	PRKCSH	1	6.98809e-16	132.1	4	VNDGVC(1)DC(1)C(1)DGTDEYNSGVIC(1)ENTC(1)K	0.10517	9							1.218	1.205	1.205	0.782	0.772	0.774
P14314	116	C	Glucosidase 2 subunit beta OS=Homo sapiens OX=9606 GN=PRKCSH PE=1 SV=2	PRKCSH	1	6.98809e-16	132.1	4	VNDGVC(1)DC(1)C(1)DGTDEYNSGVIC(1)ENTC(1)K	0.10517	8							1.218	1.205	1.205	0.782	0.772	0.774
P14543	736	C	Nidogen-1 OS=Homo sapiens OX=9606 GN=NID1 PE=1 SV=3	NID1	1	6.16926e-10	119.01	5	C(1)EC(1)VEGYQFSDEGTC(1)VAVVDQR	-0.0024669	1							0.92	1.012	0.984	1.025	1.054	1.012
P14543	738	C	Nidogen-1 OS=Homo sapiens OX=9606 GN=NID1 PE=1 SV=3	NID1	1	6.16926e-10	119.01	5	C(1)EC(1)VEGYQFSDEGTC(1)VAVVDQR	-0.0024669	1							0.92	1.012	0.984	1.025	1.054	1.012
P14543	750	C	Nidogen-1 OS=Homo sapiens OX=9606 GN=NID1 PE=1 SV=3	NID1	1	6.16926e-10	119.01	5	C(1)EC(1)VEGYQFSDEGTC(1)VAVVDQR	-0.0024669	1							0.92	1.012	0.984	1.025	1.054	1.012
P14543	1234	C	Nidogen-1 OS=Homo sapiens OX=9606 GN=NID1 PE=1 SV=3	NID1	1	1.69816e-08	148.52	3	C(1)PDNTLGVDC(1)IEQK	-0.18584	2							0.92	1.012	0.984	1.025	1.054	1.012
P14543	1243	C	Nidogen-1 OS=Homo sapiens OX=9606 GN=NID1 PE=1 SV=3	NID1	1	1.69816e-08	148.52	3	C(1)PDNTLGVDC(1)IEQK	-0.18584	2							0.92	1.012	0.984	1.025	1.054	1.012
P14543	695	C	Nidogen-1 OS=Homo sapiens OX=9606 GN=NID1 PE=1 SV=3	NID1	1	0.000139991	101.39	4	TQFTC(1)EC(1)SIGFR	-0.20072	1							0.92	1.012	0.984	1.025	1.054	1.012
P14543	697	C	Nidogen-1 OS=Homo sapiens OX=9606 GN=NID1 PE=1 SV=3	NID1	1	0.000139991	101.39	4	TQFTC(1)EC(1)SIGFR	-0.20072	1							0.92	1.012	0.984	1.025	1.054	1.012
P14550	46	C	Aldo-keto reductase family 1 member A1 OS=Homo sapiens OX=9606 GN=AKR1A1 PE=1 SV=3	AKR1A1	1	2.05673e-06	99.891	3	HIDC(1)AAIYGNEPEIGEALK	-0.17576	1	1.057	0.854	1.178	1.038	0.757	1.117	0.605	0.694	0.57	1.362	1.39	1.378	1.747	1.231	2.067	0.762	0.545	0.811	0.42	0.0118652
P14618	152	C	Pyruvate kinase PKM OS=Homo sapiens OX=9606 GN=PKM PE=1 SV=4	PKM	1	1.72749e-06	129.7	3	C(1)DENILWLDYK	0.11933	4	1.026	0.957	1.002	1.082	0.949	0.984	0.528	0.526	0.524	1.509	1.478	1.533	1.943	1.819	1.912	0.717	0.642	0.642	0.353	1.53572e-05
P14618	49	C	Pyruvate kinase PKM OS=Homo sapiens OX=9606 GN=PKM PE=1 SV=4	PKM	1	1.23725e-05	125.61	3	NTGIIC(1)TIGPASR	0.10835	5	1.028	1.082	0.994	1.025	0.952	0.919	0.528	0.526	0.524	1.509	1.478	1.533	1.947	2.057	1.897	0.679	0.644	0.599	0.326	1.33638e-05
P14625	645	C	Endoplasmin OS=Homo sapiens OX=9606 GN=HSP90B1 PE=1 SV=1	HSP90B1	1	0.000512568	63.69	3	LTESPC(1)ALVASQYGWSGNMER	-0.68602	3	1.337	1.359	1.434	0.654	0.66	0.556	1.299	1.266	1.245	0.713	0.735	0.716	1.029	1.073	1.152	0.917	0.898	0.777	0.797	0.0205475
P14854	54	C	Cytochrome c oxidase subunit 6B1 OS=Homo sapiens OX=9606 GN=COX6B1 PE=1 SV=2	COX6B1	1	0.0583887	65.5	2	GGDISVC(1)EWYQR	-0.21764	1	0.865	0.912	0.946	1.108	1.08	1.09	0.936	0.97	0.962	1.065	1.058	1.07	0.924	0.94	0.983	1.04	1.021	1.019	1.082	0.0156428
P14854	65	C	Cytochrome c oxidase subunit 6B1 OS=Homo sapiens OX=9606 GN=COX6B1 PE=1 SV=2	COX6B1	1	4.74877e-134	338.69	3	VYQSLC(1)PTSWVTDWDEQR	-0.26339	7	0.887	0.827	0.793	1.199	1.121	1.173	0.936	0.97	0.962	1.065	1.058	1.07	0.948	0.853	0.824	1.126	1.06	1.096	1.25	0.00788939
P14866	472	C	Heterogeneous nuclear ribonucleoprotein L OS=Homo sapiens OX=9606 GN=HNRNPL PE=1 SV=2	HNRNPL	1	0.000497658	64.723	3	QPAIMPGQSYGLEDGSC(1)SYK	-0.17079	1	1.377	1.184	1.235	0.871	0.734	0.599	1.1	1.117	1.107	0.881	0.885	0.87	1.252	1.06	1.116	0.989	0.829	0.689	0.731	0.0495743
P14868	349	C	Aspartate--tRNA ligase, cytoplasmic OS=Homo sapiens OX=9606 GN=DARS1 PE=1 SV=2	DARS1	1	6.61624e-05	103.34	2	LEYC(1)EALAMLR	0.15935	2	0.867	0.863	0.966	1.148	1.037	1.118	0.703	0.691	0.686	1.34	1.334	1.289	1.233	1.249	1.408	0.857	0.777	0.867	0.643	0.00128576
P14868	76	C	Aspartate--tRNA ligase, cytoplasmic OS=Homo sapiens OX=9606 GN=DARS1 PE=1 SV=2	DARS1	1	0.000452432	111.28	2	QC(1)FLVLR	-0.34406	2	1.019	0.925	0.928	1.112	1.015	1.002	0.703	0.691	0.686	1.34	1.334	1.289	1.45	1.339	1.353	0.83	0.761	0.777	0.572	0.000102297
P35222	381	C	Catenin beta-1 OS=Homo sapiens OX=9606 GN=CTNNB1 PE=1 SV=1	CTNNB1	1	0.00046858	91.855	3	LVQNC(1)LWTLR	-0.54793	2	1.639	1.768	1.519	0.405	0.352	0.317	1.451	1.501	1.48	0.5	0.476	0.54	1.13	1.178	1.026	0.81	0.739	0.587	0.641	0.0122064
P35222	573	C	Catenin beta-1 OS=Homo sapiens OX=9606 GN=CTNNB1 PE=1 SV=1	CTNNB1	1	4.19705e-06	122.1	3	MEEIVEGC(1)TGALHILAR	-0.68608	1	1.603	1.342	1.662	0.502	0.461	0.43	1.451	1.501	1.48	0.5	0.476	0.54	1.105	0.894	1.123	1.004	0.968	0.796	0.887	0.307847
P35222	619	C	Catenin beta-1 OS=Homo sapiens OX=9606 GN=CTNNB1 PE=1 SV=1	CTNNB1	1	0.00625127	64.39	2	VAAGVLC(1)ELAQDK	-0.044308	1	1.574	1.454	1.371	0.504	0.6	0.497	1.451	1.501	1.48	0.5	0.476	0.54	1.085	0.969	0.926	1.008	1.261	0.92	1.07	0.591346
P15121	45	C	Aldo-keto reductase family 1 member B1 OS=Homo sapiens OX=9606 GN=AKR1B1 PE=1 SV=3	AKR1B1	1	8.16679e-05	77.08	3	HIDC(1)AHVYQNENEVGVAIQEK	-0.30918	1	1.722	1.409	1.473	0.43	0.483	0.484	1.229	1.244	1.226	0.728	0.757	0.736	1.401	1.133	1.201	0.591	0.638	0.658	0.505	0.000662435
P15121	187	C	Aldo-keto reductase family 1 member B1 OS=Homo sapiens OX=9606 GN=AKR1B1 PE=1 SV=3	AKR1B1	1	0.00013134	82.482	4	YKPAVNQIEC(1)HPYLTQEK	3.7319	1	1.207	1.175	1.297	0.852	0.698	0.772	1.229	1.244	1.226	0.728	0.757	0.736	0.982	0.945	1.058	1.17	0.922	1.049	1.052	0.569213
P15144	223	C	Aminopeptidase N OS=Homo sapiens OX=9606 GN=ANPEP PE=1 SV=4	ANPEP	1	0.000172877	102.07	3	SFPC(1)FDEPAMK	0.57047	3	0.91	0.897	0.894	1.137	1.06	1.101	0.614	0.596	0.611	1.417	1.42	1.392	1.482	1.505	1.463	0.802	0.746	0.791	0.526	1.0837e-05
P63000	157	C	Ras-related C3 botulinum toxin substrate 1 OS=Homo sapiens OX=9606 GN=RAC1 PE=1 SV=1	RAC1	1	6.58743e-05	121.73	3	YLEC(1)SALTQR	0.11507	3	0.964	0.941	0.931	1.06	1.036	1.068	1.001	0.999	0.992	1.018	1.055	1.012	0.963	0.942	0.939	1.041	0.982	1.055	1.082	0.028282
P15170	381	C	Eukaryotic peptide chain release factor GTP-binding subunit ERF3A OS=Homo sapiens OX=9606 GN=GSPT1 PE=1 SV=1	GSPT1	1	9.36465e-19	148.88	4	GIEEEEILPGFILC(1)DPNNLC(1)HSGR	0.22818	2	1.129	1.076	1.051	0.856	0.866	1.022	0.688	0.736	0.734	1.304	1.287	1.3	1.641	1.462	1.432	0.656	0.673	0.786	0.466	0.000413665
P15170	387	C	Eukaryotic peptide chain release factor GTP-binding subunit ERF3A OS=Homo sapiens OX=9606 GN=GSPT1 PE=1 SV=1	GSPT1	1	9.36465e-19	148.88	4	GIEEEEILPGFILC(1)DPNNLC(1)HSGR	0.22818	2	1.129	1.076	1.051	0.856	0.866	1.022	0.688	0.736	0.734	1.304	1.287	1.3	1.641	1.462	1.432	0.656	0.673	0.786	0.466	0.000413665
P15170	453	C	Eukaryotic peptide chain release factor GTP-binding subunit ERF3A OS=Homo sapiens OX=9606 GN=GSPT1 PE=1 SV=1	GSPT1	1	0.00739111	78.728	2	QDQVC(1)IAR	0.88886	1	1.109	1.107	1.09	0.926	0.899	0.868	0.688	0.736	0.734	1.304	1.287	1.3	1.612	1.504	1.485	0.71	0.699	0.668	0.451	1.44121e-05
P15260	122	C	Interferon gamma receptor 1 OS=Homo sapiens OX=9606 GN=IFNGR1 PE=1 SV=1	IFNGR1	1	9.0268e-13	133.81	3	SEEFAVC(1)R	0.13349	2	1.543	1.396	1.548	0.52	0.524	0.47	1.157	1.1	1.112	0.892	0.859	0.878	1.334	1.269	1.392	0.583	0.61	0.535	0.433	5.71874e-05
P15328	135	C	Folate receptor alpha OS=Homo sapiens OX=9606 GN=FOLR1 PE=1 SV=3	FOLR1	1	0.000567884	108.09	2	VLNVPLC(1)K	0.12129	2	1.355	1.325	1.561	0.652	0.553	0.553
P15374	209	C	Ubiquitin carboxyl-terminal hydrolase isozyme L3 OS=Homo sapiens OX=9606 GN=UCHL3 PE=1 SV=1	UCHL3	1	1.72775e-15	133.95	4	KPFPINHGETSDETLLEDAIEVC(1)K	0.13643	1	1.462	1.332	1.598	0.49	0.592	0.526	0.869	0.887	0.891	1.149	1.166	1.129	1.682	1.502	1.793	0.426	0.508	0.466	0.281	6.28759e-05
P15514	172	C	Amphiregulin OS=Homo sapiens OX=9606 GN=AREG PE=1 SV=2	AREG	1	0.000646454	101.65	2	C(1)QQEYFGER	0.25424	1	1.45	1.357	1.517	0.587	0.556	0.532	1.373	1.377	1.478	0.613	0.608	0.514	1.056	0.985	1.026	0.958	0.914	1.035	0.948	0.259313
P15529	256	C	Membrane cofactor protein OS=Homo sapiens OX=9606 GN=CD46 PE=1 SV=3	CD46	1	0.000681022	91.584	3	ATVMFEC(1)DK	0.24571	1	1.5	1.113	1.224	0.764	0.607	0.791	1.244	1.21	1.162	0.806	0.792	0.787	1.206	0.92	1.053	0.948	0.766	1.005	0.855	0.239674
P15529	99	C	Membrane cofactor protein OS=Homo sapiens OX=9606 GN=CD46 PE=1 SV=3	CD46	1	0.00197871	101.72	3	ETC(1)PYIR	0.4764	2	1.468	1.247	1.242	0.75	0.637	0.656	1.244	1.21	1.162	0.806	0.792	0.787	1.18	1.031	1.069	0.931	0.804	0.834	0.783	0.0149146
P15529	157	C	Membrane cofactor protein OS=Homo sapiens OX=9606 GN=CD46 PE=1 SV=3	CD46	1	0.000195813	90.367	3	GSVAIWSGKPPIC(1)EK	-0.012089	3	1.314	1.206	1.21	0.817	0.739	0.714	1.244	1.21	1.162	0.806	0.792	0.787	1.056	0.997	1.041	1.014	0.933	0.907	0.922	0.0962837
P15529	162	C	Membrane cofactor protein OS=Homo sapiens OX=9606 GN=CD46 PE=1 SV=3	CD46	1	0.000111742	124.08	2	VLC(1)TPPPK	0.56368	2	1.447	1.261	1.26	0.704	0.683	0.644	1.244	1.21	1.162	0.806	0.792	0.787	1.163	1.042	1.084	0.873	0.862	0.818	0.776	0.00260458
P15586	518	C	N-acetylglucosamine-6-sulfatase OS=Homo sapiens OX=9606 GN=GNS PE=1 SV=3	GNS	0.998227	3.88414e-05	111.12	3	LMMLQSC(0.002)SGPTC(0.998)R	-1.1033	3	1.337	1.072	1.194	0.813	0.754	0.83	1.037	1.007	1.017	1.002	1.004	0.99	1.289	1.065	1.174	0.811	0.751	0.838	0.68	0.0039031
P15586	140	C	N-acetylglucosamine-6-sulfatase OS=Homo sapiens OX=9606 GN=GNS PE=1 SV=3	GNS	1	0.00036849	89.301	2	SMC(1)GYQTFFAGK	0.38698	4	0.997	0.962	1.035	1.085	0.974	0.947	1.037	1.007	1.017	1.002	1.004	0.99	0.961	0.955	1.018	1.083	0.97	0.957	1.026	0.609303
P15880	188	C	40S ribosomal protein S2 OS=Homo sapiens OX=9606 GN=RPS2 PE=1 SV=2	RPS2	1	0.0497431	54.525	2	C(1)GSVLVR	3.0841	1							0.752	0.772	0.751	1.289	1.25	1.26
P15880	222	C	40S ribosomal protein S2 OS=Homo sapiens OX=9606 GN=RPS2 PE=1 SV=2	RPS2	1	0.001505	68.173	3	LLMMAGIDDC(1)YTSAR	0.24387	2							0.752	0.772	0.751	1.289	1.25	1.26
P15924	57	C	Desmoplakin OS=Homo sapiens OX=9606 GN=DSP PE=1 SV=3	DSP	1	3.23311e-06	94.45	3	GVITDQNSDGYC(1)QTGTMSR	-0.42084	1	1.553	1.461	1.499	0.511	0.343	0.633	1.578	1.544	1.547	0.413	0.432	0.434	0.984	0.946	0.969	1.237	0.794	1.459	1.204	0.444342
P15924	78	C	Desmoplakin OS=Homo sapiens OX=9606 GN=DSP PE=1 SV=3	DSP	0.904357	0.00545971	49.606	3	HQNQNTIQELLQNC(0.904)SDC(0.096)LMR	-0.00032184	1	1.39	1.733	1.513	0.467	0.419	0.477	1.578	1.544	1.547	0.413	0.432	0.434	0.881	1.122	0.978	1.131	0.97	1.099	1.073	0.432302
P15924	1805	C	Desmoplakin OS=Homo sapiens OX=9606 GN=DSP PE=1 SV=3	DSP	1	0.0590897	44.945	2	NQC(1)TQVVQER	-0.094222	1	1.427	1.25	1.399	0.605	0.499	0.82	1.578	1.544	1.547	0.413	0.432	0.434	0.904	0.81	0.904	1.465	1.155	1.889	1.722	0.0232031
P15924	1069	C	Desmoplakin OS=Homo sapiens OX=9606 GN=DSP PE=1 SV=3	DSP	1	3.88328e-05	128.28	2	YQAEC(1)SQFK	0.39291	2	1.506	1.344	1.39	0.74	0.49	0.53	1.578	1.544	1.547	0.413	0.432	0.434	0.954	0.87	0.899	1.792	1.134	1.221	1.523	0.0501037
P16035	201	C	Metalloproteinase inhibitor 2 OS=Homo sapiens OX=9606 GN=TIMP2 PE=1 SV=2	TIMP2	1	0.00324008	72.34	3	SDGSC(1)AWYR	-0.45314	3	1.519	1.506	1.503	0.467	0.49	0.515	1.622	1.559	1.512	0.394	0.428	0.426	0.936	0.966	0.994	1.185	1.145	1.209	1.222	0.00103939
P16035	152	C	Metalloproteinase inhibitor 2 OS=Homo sapiens OX=9606 GN=TIMP2 PE=1 SV=2	TIMP2	1	0.0564213	45.161	4	YQMGC(1)EC(1)K	0.44245	1							1.622	1.559	1.512	0.394	0.428	0.426
P16035	154	C	Metalloproteinase inhibitor 2 OS=Homo sapiens OX=9606 GN=TIMP2 PE=1 SV=2	TIMP2	1	0.0564213	45.161	4	YQMGC(1)EC(1)K	0.44245	1							1.622	1.559	1.512	0.394	0.428	0.426
P16070	53	C	CD44 antigen OS=Homo sapiens OX=9606 GN=CD44 PE=1 SV=3	CD44	1	6.90334e-13	170.87	2	TEAADLC(1)K	2.0515	60	1.048	0.997	1.02	1.03	0.951	0.954	1.012	1	0.975	1.003	1.029	1.019	1.036	0.997	1.046	1.027	0.924	0.936	0.938	0.147059
P16144	288	C	Integrin beta-4 OS=Homo sapiens OX=9606 GN=ITGB4 PE=1 SV=5	ITGB4	1	3.63054e-09	160.18	2	C(1)HLDTTGTYTQYR	-0.071317	6	1.553	1.536	1.582	0.455	0.418	0.457	1.515	1.507	1.532	0.497	0.467	0.466	1.025	1.019	1.033	0.915	0.895	0.981	0.907	0.0244446
P16144	61	C	Integrin beta-4 OS=Homo sapiens OX=9606 GN=ITGB4 PE=1 SV=5	ITGB4	1	0.000353268	83.204	3	C(1)NTQAELLAAGC(1)QR	-0.31112	3	1.914	1.896	1.884	0.078	0.133	0.095	1.515	1.507	1.532	0.497	0.467	0.466	1.263	1.258	1.23	0.157	0.285	0.204	0.172	0.000490846
P16144	72	C	Integrin beta-4 OS=Homo sapiens OX=9606 GN=ITGB4 PE=1 SV=5	ITGB4	1	0.000353268	83.204	3	C(1)NTQAELLAAGC(1)QR	-0.31112	3	1.914	1.896	1.884	0.078	0.133	0.095	1.515	1.507	1.532	0.497	0.467	0.466	1.263	1.258	1.23	0.157	0.285	0.204	0.172	0.000490846
P16144	452	C	Integrin beta-4 OS=Homo sapiens OX=9606 GN=ITGB4 PE=1 SV=5	ITGB4	0.984275	5.02644e-06	127.66	4	MDAGIIC(0.984)DVC(0.508)TC(0.508)ELQK	-0.33612	1							1.515	1.507	1.532	0.497	0.467	0.466
P16144	455	C	Integrin beta-4 OS=Homo sapiens OX=9606 GN=ITGB4 PE=1 SV=5	ITGB4	0.998086	5.02644e-06	127.66	4	MDAGIIC(0.002)DVC(0.998)TC(1)ELQK	-0.61326	5							1.515	1.507	1.532	0.497	0.467	0.466
P16144	457	C	Integrin beta-4 OS=Homo sapiens OX=9606 GN=ITGB4 PE=1 SV=5	ITGB4	0.999727	5.02644e-06	127.66	4	MDAGIIC(0.002)DVC(0.998)TC(1)ELQK	-0.61326	5							1.515	1.507	1.532	0.497	0.467	0.466
P16144	38	C	Integrin beta-4 OS=Homo sapiens OX=9606 GN=ITGB4 PE=1 SV=5	ITGB4	1	0.0177702	58.917	2	SC(1)TEC(1)VR	-1.6069	1							1.515	1.507	1.532	0.497	0.467	0.466
P16144	41	C	Integrin beta-4 OS=Homo sapiens OX=9606 GN=ITGB4 PE=1 SV=5	ITGB4	1	0.0177702	58.917	2	SC(1)TEC(1)VR	-1.6069	1							1.515	1.507	1.532	0.497	0.467	0.466
P16144	635	C	Integrin beta-4 OS=Homo sapiens OX=9606 GN=ITGB4 PE=1 SV=5	ITGB4	0.999285	4.75449e-05	121.04	3	SC(0.001)VQC(0.999)QAWGTGEK	0.62015	6	1.487	1.439	1.44	0.565	0.539	0.53	1.515	1.507	1.532	0.497	0.467	0.466	0.982	0.955	0.94	1.137	1.154	1.137	1.192	0.000214755
P16144	648	C	Integrin beta-4 OS=Homo sapiens OX=9606 GN=ITGB4 PE=1 SV=5	ITGB4	1	2.30781e-19	191.78	4	TC(1)EEC(1)NFK	-0.067287	6	1.693	1.716	1.727	0.303	0.25	0.311	1.515	1.507	1.532	0.497	0.467	0.466	1.117	1.139	1.127	0.61	0.535	0.667	0.536	0.000613916
P16144	651	C	Integrin beta-4 OS=Homo sapiens OX=9606 GN=ITGB4 PE=1 SV=5	ITGB4	1	2.30781e-19	191.78	4	TC(1)EEC(1)NFK	-0.067287	6	1.693	1.716	1.727	0.303	0.25	0.311	1.515	1.507	1.532	0.497	0.467	0.466	1.117	1.139	1.127	0.61	0.535	0.667	0.536	0.000613916
P16144	551	C	Integrin beta-4 OS=Homo sapiens OX=9606 GN=ITGB4 PE=1 SV=5	ITGB4	1	4.08912e-05	128.12	2	TSGFLC(1)NDR	-0.18492	2	1.895	1.84	1.872	0.145	0.121	0.127	1.515	1.507	1.532	0.497	0.467	0.466	1.251	1.221	1.222	0.292	0.259	0.273	0.223	1.89058e-06
P16144	48	C	Integrin beta-4 OS=Homo sapiens OX=9606 GN=ITGB4 PE=1 SV=5	ITGB4	1	0.00151421	75.574	5	VDKDC(1)AYC(1)TDEMFR	-0.41287	3							1.515	1.507	1.532	0.497	0.467	0.466
P16144	51	C	Integrin beta-4 OS=Homo sapiens OX=9606 GN=ITGB4 PE=1 SV=5	ITGB4	1	0.00151421	75.574	5	VDKDC(1)AYC(1)TDEMFR	-0.41287	3							1.515	1.507	1.532	0.497	0.467	0.466
P16144	1190	C	Integrin beta-4 OS=Homo sapiens OX=9606 GN=ITGB4 PE=1 SV=5	ITGB4	1	8.5836e-08	132.14	3	VPSVELTNLYPYC(1)DYEMK	-0.20394	2	1.581	1.719	1.707	0.407	0.251	0.335	1.515	1.507	1.532	0.497	0.467	0.466	1.044	1.141	1.114	0.819	0.537	0.719	0.629	0.0199935
P16144	536	C	Integrin beta-4 OS=Homo sapiens OX=9606 GN=ITGB4 PE=1 SV=5	ITGB4	0.999993	4.1692e-09	157.75	3	YEGQFC(1)EYDNFQCPR	-0.17138	4	1.798	1.751	1.63	0.294	0.264	0.264	1.515	1.507	1.532	0.497	0.467	0.466	1.187	1.162	1.064	0.592	0.565	0.567	0.505	4.93075e-05
P16144	543	C	Integrin beta-4 OS=Homo sapiens OX=9606 GN=ITGB4 PE=1 SV=5	ITGB4	0.999998	4.1692e-09	157.75	3	YEGQFCEYDNFQC(1)PR	-0.26986	4	1.754	1.715	1.649	0.307	0.297	0.278	1.515	1.507	1.532	0.497	0.467	0.466	1.158	1.138	1.076	0.618	0.636	0.597	0.549	3.11531e-05
P16152	150	C	Carbonyl reductase [NADPH] 1 OS=Homo sapiens OX=9606 GN=CBR1 PE=1 SV=3	CBR1	1	3.36082e-05	128.69	2	SC(1)SPELQQK	0.20719	1	1.414	1.326	1.254	0.741	0.65	0.614	0.794	0.749	0.744	1.235	1.256	1.232	1.781	1.77	1.685	0.6	0.518	0.498	0.309	3.79322e-05
P16278	426	C	Beta-galactosidase OS=Homo sapiens OX=9606 GN=GLB1 PE=1 SV=2	GLB1	1	4.56378e-05	78.272	4	TTLPQDC(1)SNPAPLSSPLNGVHDR	0.51345	2	1.373	1.284	1.294	0.819	0.602	0.627	1.112	1.077	1.109	0.883	0.892	0.86	1.235	1.192	1.167	0.928	0.675	0.729	0.649	0.0105042
P16278	393	C	Beta-galactosidase OS=Homo sapiens OX=9606 GN=GLB1 PE=1 SV=2	GLB1	1	1.81455e-06	142.91	2	TVGAALDILC(1)PSGPIK	0.16406	2	1.096	1.043	1.155	0.889	0.923	0.894	1.112	1.077	1.109	0.883	0.892	0.86	0.986	0.968	1.041	1.007	1.035	1.04	1.029	0.293666
P16422	99	C	Epithelial cell adhesion molecule OS=Homo sapiens OX=9606 GN=EPCAM PE=1 SV=2	EPCAM	1	1.27992e-15	142.21	4	AKPEGALQNNDGLYDPDC(1)DESGLFK	-0.2428	2	1.837	1.665	1.867	0.131	0.328	0.172	1.681	1.711	1.689	0.262	0.28	0.245	1.093	0.973	1.105	0.5	1.171	0.702	0.748	0.234942
P16422	38	C	Epithelial cell adhesion molecule OS=Homo sapiens OX=9606 GN=EPCAM PE=1 SV=2	EPCAM	1	0.000116819	95.573	3	LAVNC(1)FVNNNR	0.10918	5	1.677	1.579	1.554	0.417	0.353	0.42	1.681	1.711	1.689	0.262	0.28	0.245	0.998	0.923	0.92	1.592	1.261	1.714	1.608	0.0083199
P16422	59	C	Epithelial cell adhesion molecule OS=Homo sapiens OX=9606 GN=EPCAM PE=1 SV=2	EPCAM	0.999999	0.00282619	70.942	4	QC(0.642)QC(0.358)TSVGAQNTVIC(1)SK	-0.43735	1							1.681	1.711	1.689	0.262	0.28	0.245
P16435	566	C	NADPH--cytochrome P450 reductase OS=Homo sapiens OX=9606 GN=POR PE=1 SV=2	POR	1	1.0192e-05	123.8	3	EVGETLLYYGC(1)R	1.0438	3	1.562	1.471	1.508	0.521	0.464	0.474	1.256	1.247	1.289	0.747	0.728	0.703	1.244	1.18	1.17	0.697	0.637	0.674	0.559	5.71405e-05
P16615	364	C	Sarcoplasmic/endoplasmic reticulum calcium ATPase 2 OS=Homo sapiens OX=9606 GN=ATP2A2 PE=1 SV=1	ATP2A2	1	0.00855983	58.676	2	TGTLTTNQMSVC(1)R	-0.10961	1	1.282	1.353	1.309	0.759	0.642	0.655	1.122	1.124	1.102	0.904	0.887	0.865	1.143	1.204	1.188	0.84	0.724	0.757	0.657	0.000828136
P17026	113	C	Zinc finger protein 22 OS=Homo sapiens OX=9606 GN=ZNF22 PE=1 SV=3	ZNF22	1	7.31783e-05	123.6	4	C(1)DEC(1)GESFK	-0.425	1							1.271	1.342	1.153	0.627	0.786	0.801
P17026	116	C	Zinc finger protein 22 OS=Homo sapiens OX=9606 GN=ZNF22 PE=1 SV=3	ZNF22	1	7.31783e-05	123.6	4	C(1)DEC(1)GESFK	-0.425	1							1.271	1.342	1.153	0.627	0.786	0.801
P17050	49	C	Alpha-N-acetylgalactosaminidase OS=Homo sapiens OX=9606 GN=NAGA PE=1 SV=2	NAGA	1	0.000537025	79.652	3	NC(1)ISEQLFMEMADR	0.84943	1	1.155	1.493	1.259	0.859	0.578	0.656	1.06	1.108	1.091	0.882	0.888	1.01	1.09	1.347	1.154	0.974	0.651	0.65	0.634	0.0338768
P17098	450	C	Zinc finger protein 8 OS=Homo sapiens OX=9606 GN=ZNF8 PE=1 SV=2	ZNF8	1	0.00994653	45.094	4	HEWTEALGC(1)DPPLSQDER	1.7611	1							1.06	1.133	1.066	0.87	1.04	0.836
P17181	291	C	Interferon alpha/beta receptor 1 OS=Homo sapiens OX=9606 GN=IFNAR1 PE=1 SV=3	IFNAR1	1	0.00305203	62.338	3	TTQC(1)VFPQNVFQK	0.49529	2	1.297	1.165	1.209	0.799	0.762	0.767
P17301	1019	C	Integrin alpha-2 OS=Homo sapiens OX=9606 GN=ITGA2 PE=1 SV=1	ITGA2	1	8.43608e-06	134.13	3	AGDISC(1)NADINPLK	-0.26035	4	1.257	1.54	1.375	0.637	0.629	0.561	1.313	1.286	1.268	0.693	0.717	0.71	0.957	1.198	1.084	0.919	0.877	0.79	0.798	0.0475009
P17301	83	C	Integrin alpha-2 OS=Homo sapiens OX=9606 GN=ITGA2 PE=1 SV=1	ITGA2	1	2.76833e-09	163.64	2	C(1)PVDLSTATCEK	0.35023	2	1.303	1.239	1.284	0.776	0.634	0.765	1.313	1.286	1.268	0.693	0.717	0.71	0.992	0.963	1.013	1.12	0.884	1.077	1.038	0.687308
P17301	737	C	Integrin alpha-2 OS=Homo sapiens OX=9606 GN=ITGA2 PE=1 SV=1	ITGA2	1	1.65312e-18	141.78	3	NMVVNQAQSC(1)PEHIIYIQEPSDVVNSLDLR	0.1124	2	1.764	0.694	1.218	0.742	0.582		1.313	1.286	1.268	0.693	0.717	0.71	1.343	0.54	0.961	1.071	0.812		0.993	0.896905
P17301	876	C	Integrin alpha-2 OS=Homo sapiens OX=9606 GN=ITGA2 PE=1 SV=1	ITGA2	1	2.23539e-06	141.88	3	SVAC(1)DVGYPALKR	0.1446	3	1.384	1.244	1.334	0.693	0.666	0.679	1.313	1.286	1.268	0.693	0.717	0.71	1.054	0.967	1.052	1	0.929	0.956	0.939	0.152405
P17302	54	C	Gap junction alpha-1 protein OS=Homo sapiens OX=9606 GN=GJA1 PE=1 SV=2	GJA1	1	2.66917e-05	118.47	4	C(1)NTQQPGC(1)ENVC(1)YDK	-0.93853	2							0.676	0.602	0.652	1.467	1.344	1.344
P17302	61	C	Gap junction alpha-1 protein OS=Homo sapiens OX=9606 GN=GJA1 PE=1 SV=2	GJA1	1	2.66917e-05	118.47	4	C(1)NTQQPGC(1)ENVC(1)YDK	-0.93853	2							0.676	0.602	0.652	1.467	1.344	1.344
P17302	65	C	Gap junction alpha-1 protein OS=Homo sapiens OX=9606 GN=GJA1 PE=1 SV=2	GJA1	1	2.66917e-05	118.47	4	C(1)NTQQPGC(1)ENVC(1)YDK	-0.93853	2							0.676	0.602	0.652	1.467	1.344	1.344
P17302	192	C	Gap junction alpha-1 protein OS=Homo sapiens OX=9606 GN=GJA1 PE=1 SV=2	GJA1	1	0.000972276	78.814	4	DPC(1)PHQVDC(1)FLSR	0.037351	1							0.676	0.602	0.652	1.467	1.344	1.344
P17302	198	C	Gap junction alpha-1 protein OS=Homo sapiens OX=9606 GN=GJA1 PE=1 SV=2	GJA1	1	0.000972276	78.814	4	DPC(1)PHQVDC(1)FLSR	0.037351	1							0.676	0.602	0.652	1.467	1.344	1.344
P17568	59	C	NADH dehydrogenase [ubiquinone] 1 beta subcomplex subunit 7 OS=Homo sapiens OX=9606 GN=NDUFB7 PE=1 SV=4	NDUFB7	1	3.6211e-09	159.37	2	DYC(1)AHHLIR	-0.73567	7	1.197	0.969	0.94	1.012	0.95	0.933	1.069	1.09	1.121	0.961	0.905	0.876	1.12	0.889	0.839	1.053	1.05	1.065	1.112	0.264943
P17568	80	C	NADH dehydrogenase [ubiquinone] 1 beta subcomplex subunit 7 OS=Homo sapiens OX=9606 GN=NDUFB7 PE=1 SV=4	NDUFB7	1	0.000324361	89.548	4	RDSFPNFLAC(1)K	-0.23232	5	1.056	1.131	1.043	0.998	0.822	0.95	1.069	1.09	1.121	0.961	0.905	0.876	0.988	1.038	0.93	1.039	0.908	1.084	1.025	0.727289
P17655	498	C	Calpain-2 catalytic subunit OS=Homo sapiens OX=9606 GN=CAPN2 PE=1 SV=6	CAPN2	1	4.45715e-11	127.05	4	LPPGEYILVPSTFEPNKDGDFC(1)IR	0.40875	2	0.697	1.472	1.141	0.865	0.883	0.942	0.74	0.751	0.71	1.264	1.296	1.263	0.942	1.96	1.607	0.684	0.681	0.746	0.468	0.0317388
P17655	341	C	Calpain-2 catalytic subunit OS=Homo sapiens OX=9606 GN=CAPN2 PE=1 SV=6	CAPN2	1	0.000286374	74.793	3	LEIC(1)NLTPDTLTSDTYK	0.17942	1	1.332	1.113	1.009	1.001	0.799	0.746	0.74	0.751	0.71	1.264	1.296	1.263	1.8	1.482	1.421	0.792	0.617	0.591	0.425	0.00182427
P17655	301	C	Calpain-2 catalytic subunit OS=Homo sapiens OX=9606 GN=CAPN2 PE=1 SV=6	CAPN2	1	0.0121098	47.754	3	WNDNC(1)PSWNTIDPEER	-0.2184	1	1.122	1.113	1.066	0.929	1.011	0.758	0.74	0.751	0.71	1.264	1.296	1.263	1.516	1.482	1.501	0.735	0.78	0.6	0.47	0.000672089
P17676	345	C	CCAAT/enhancer-binding protein beta OS=Homo sapiens OX=9606 GN=CEBPB PE=1 SV=2	CEBPB	1	3.36659e-05	113.63	3	QLPEPLLASSGHC(1)	-0.22017	1	1.362	1.481	1.323	0.655	0.628	0.552	1.288	1.358	1.326	0.674	0.644	0.672	1.057	1.091	0.998	0.972	0.975	0.821	0.88	0.105075
P17812	176	C	CTP synthase 1 OS=Homo sapiens OX=9606 GN=CTPS1 PE=1 SV=2	CTPS1	1	9.47218e-07	98.543	4	ENFC(1)NIHVSLVPQPSSTGEQK	0.013183	2	1.118	1.227	1.268	0.795	0.787	0.804	0.463	0.436	0.46	1.551	1.568	1.559	2.415	2.814	2.757	0.513	0.502	0.516	0.192	4.51282e-06
P17812	216	C	CTP synthase 1 OS=Homo sapiens OX=9606 GN=CTPS1 PE=1 SV=2	CTPS1	1	1.86378e-06	135.99	3	GLGLSPDLVVC(1)R	-0.18548	2	0.523	0.563	0.659	1.437	1.338	1.48	0.463	0.436	0.46	1.551	1.568	1.559	1.13	1.291	1.433	0.926	0.853	0.949	0.708	0.0108026
P17812	299	C	CTP synthase 1 OS=Homo sapiens OX=9606 GN=CTPS1 PE=1 SV=2	CTPS1	1	0.0146898	56.563	2	LLETC(1)SIALVGK	-0.26743	1	1.093	1.056	1.124	0.949	0.961	0.817	0.463	0.436	0.46	1.551	1.568	1.559	2.361	2.422	2.443	0.612	0.613	0.524	0.242	1.15164e-05
P17812	30	C	CTP synthase 1 OS=Homo sapiens OX=9606 GN=CTPS1 PE=1 SV=2	CTPS1	1	2.31413e-05	123.51	3	SC(1)GLHVTSIK	-1.2956	2	0.932	0.996	1.035	1.035	1.062	0.94	0.463	0.436	0.46	1.551	1.568	1.559	2.013	2.284	2.25	0.667	0.677	0.603	0.297	2.31877e-05
P17813	516	C	Endoglin OS=Homo sapiens OX=9606 GN=ENG PE=1 SV=2	ENG	1	0.00211426	58.246	3	GNC(1)VSLLSPSPEGDPR	-0.023997	1	1.335	1.527	1.414	0.554	0.652	0.518	1.358	1.294	1.333	0.704	0.674	0.641	0.983	1.18	1.061	0.787	0.967	0.808	0.795	0.0505539
P17813	582	C	Endoglin OS=Homo sapiens OX=9606 GN=ENG PE=1 SV=2	ENG	1	0.00171172	74.76	2	LNIISPDLSGC(1)TSK	0.28385	1	1.25	1.374	1.553	0.677	0.576	0.57	1.358	1.294	1.333	0.704	0.674	0.641	0.92	1.062	1.165	0.962	0.855	0.889	0.86	0.127687
P17813	549	C	Endoglin OS=Homo sapiens OX=9606 GN=ENG PE=1 SV=2	ENG	1	8.55293e-06	112.13	3	TGTLSC(1)TVALR	0.26021	1	1.555	1.374	1.135	0.633	0.584	0.719	1.358	1.294	1.333	0.704	0.674	0.641	1.145	1.062	0.851	0.899	0.866	1.122	0.944	0.663072
P17844	191	C	Probable ATP-dependent RNA helicase DDX5 OS=Homo sapiens OX=9606 GN=DDX5 PE=1 SV=1	DDX5	1	1.53149e-13	176.32	2	ELAQQVQQVAAEYC(1)R	0.38271	4	1.39	1.363	1.47	0.639	0.54	0.598	1.203	1.188	1.196	0.84	0.813	0.82	1.155	1.147	1.229	0.761	0.664	0.729	0.61	0.000416089
Q92841	247	C	Probable ATP-dependent RNA helicase DDX17 OS=Homo sapiens OX=9606 GN=DDX17 PE=1 SV=2	DDX17	1	0.0166427	46.797	2	GDGPIC(1)LVLAPTR	-0.25875	3	1.2	1.067	1.119	0.945	0.839	0.831	1.152	1.154	1.139	0.844	0.87	0.839	1.042	0.925	0.982	1.12	0.964	0.99	1.042	0.520387
P17844	234	C	Probable ATP-dependent RNA helicase DDX5 OS=Homo sapiens OX=9606 GN=DDX5 PE=1 SV=1	DDX5	1	0.00164639	82.749	3	LIDFLEC(1)GK	-0.044195	1	1.418	1.341	1.25	0.764	0.635	0.592	1.203	1.188	1.196	0.84	0.813	0.82	1.179	1.129	1.045	0.91	0.781	0.722	0.72	0.0122352
P17900	136	C	Ganglioside GM2 activator OS=Homo sapiens OX=9606 GN=GM2A PE=1 SV=4	GM2A	0.910199	0.000681288	81.865	2	TYGLPC(0.91)HC(0.09)PFK	0.3582	2	1.374	1.288	1.347	0.697	0.676	0.618	1.214	1.22	1.17	0.803	0.805	0.796	1.132	1.056	1.151	0.868	0.84	0.776	0.744	0.00221835
P17900	138	C	Ganglioside GM2 activator OS=Homo sapiens OX=9606 GN=GM2A PE=1 SV=4	GM2A	0.923538	0.0208788	47.334	4	TYGLPC(0.076)HC(0.924)PFK	-0.3751	1	1.159	0.951	1.206	0.919	0.848	0.916	1.214	1.22	1.17	0.803	0.805	0.796	0.955	0.78	1.031	1.144	1.053	1.151	1.21	0.0889218
P17931	173	C	Galectin-3 OS=Homo sapiens OX=9606 GN=LGALS3 PE=1 SV=5	LGALS3	1	0.0562013	83.753	2	VIVC(1)NTK	-0.14856	1							0.862	0.845	0.803	1.211	1.182	1.16
P17980	387	C	26S proteasome regulatory subunit 6A OS=Homo sapiens OX=9606 GN=PSMC3 PE=1 SV=3	PSMC3	1	3.81799e-07	135.86	3	C(1)TDDFNGAQC(1)K	0.55189	3							0.722	0.76	0.756	1.249	1.24	1.27
P17980	396	C	26S proteasome regulatory subunit 6A OS=Homo sapiens OX=9606 GN=PSMC3 PE=1 SV=3	PSMC3	1	3.81799e-07	135.86	3	C(1)TDDFNGAQC(1)K	0.55189	3							0.722	0.76	0.756	1.249	1.24	1.27
P17987	357	C	T-complex protein 1 subunit alpha OS=Homo sapiens OX=9606 GN=TCP1 PE=1 SV=1	TCP1	1	0.000157436	111.04	2	IC(1)DDELILIK	0.42494	1							0.665	0.697	0.668	1.322	1.341	1.33
P18031	215	C	Tyrosine-protein phosphatase non-receptor type 1 OS=Homo sapiens OX=9606 GN=PTPN1 PE=1 SV=1	PTPN1	1	8.12248e-05	75.112	4	ESGSLSPEHGPVVVHC(1)SAGIGR	0.17304	1	1.356	1.442	1.39	0.695	0.628	0.488	1.302	1.282	1.275	0.703	0.696	0.723	1.041	1.125	1.09	0.989	0.902	0.675	0.788	0.0995728
P18031	32	C	Tyrosine-protein phosphatase non-receptor type 1 OS=Homo sapiens OX=9606 GN=PTPN1 PE=1 SV=1	PTPN1	1	1.02062e-05	135.83	2	HEASDFPC(1)R	-1.0257	3	1.375	1.258	1.258	0.73	0.654	0.725	1.302	1.282	1.275	0.703	0.696	0.723	1.056	0.981	0.987	1.038	0.94	1.003	0.986	0.716516
P18031	226	C	Tyrosine-protein phosphatase non-receptor type 1 OS=Homo sapiens OX=9606 GN=PTPN1 PE=1 SV=1	PTPN1	1	2.42386e-05	113.47	3	SGTFC(1)LADTC(1)LLLMDK	-0.099293	4	1.359	1.355	1.624	0.622	0.505	0.535	1.302	1.282	1.275	0.703	0.696	0.723	1.044	1.057	1.274	0.885	0.726	0.74	0.697	0.0160107
P18031	231	C	Tyrosine-protein phosphatase non-receptor type 1 OS=Homo sapiens OX=9606 GN=PTPN1 PE=1 SV=1	PTPN1	1	3.1639e-05	107.34	3	SGTFC(1)LADTC(1)LLLMDK	-0.099293	3	1.335	1.388	1.7	0.577	0.436	0.564	1.302	1.282	1.275	0.703	0.696	0.723	1.025	1.083	1.333	0.821	0.626	0.78	0.647	0.0195695
P18065	261	C	Insulin-like growth factor-binding protein 2 OS=Homo sapiens OX=9606 GN=IGFBP2 PE=1 SV=2	IGFBP2	1	2.51656e-05	105.39	4	GPLEHLYSLHIPNC(1)DK	-0.69837	1	1.49	1.115	1.171	0.779	0.614	0.831	1.567	1.59	1.57	0.453	0.354	0.41	0.951	0.701	0.746	1.72	1.734	2.027	2.286	0.00148678
P18074	155	C	General transcription and DNA repair factor IIH helicase subunit XPD OS=Homo sapiens OX=9606 GN=ERCC2 PE=1 SV=1	ERCC2	1	0.00168535	69.03	3	AQYQHDTSLPHC(1)R	-2.1268	2	1.087	1.008	1.047	0.917	0.962	0.979	0.99	0.969	1.026	0.991	1.021	1.01	1.098	1.04	1.02	0.925	0.942	0.969	0.898	0.0143055
P18084	498	C	Integrin beta-5 OS=Homo sapiens OX=9606 GN=ITGB5 PE=1 SV=1	ITGB5	1	4.34163e-28	207.55	5	C(1)EC(1)QDGENQSVYQNLC(1)R	-0.18365	3							0.882	0.911	0.896	1.13	1.099	1.106
P18084	500	C	Integrin beta-5 OS=Homo sapiens OX=9606 GN=ITGB5 PE=1 SV=1	ITGB5	1	4.34163e-28	207.55	5	C(1)EC(1)QDGENQSVYQNLC(1)R	-0.18365	3							0.882	0.911	0.896	1.13	1.099	1.106
P18084	513	C	Integrin beta-5 OS=Homo sapiens OX=9606 GN=ITGB5 PE=1 SV=1	ITGB5	1	4.34163e-28	207.55	5	C(1)EC(1)QDGENQSVYQNLC(1)R	-0.18365	6	0.919	0.668	0.671	1.231	1.158	1.352	0.882	0.911	0.896	1.13	1.099	1.106	1.042	0.733	0.749	1.089	1.054	1.222	1.333	0.0709415
P18084	259	C	Integrin beta-5 OS=Homo sapiens OX=9606 GN=ITGB5 PE=1 SV=1	ITGB5	1	2.74583e-62	270.21	2	DAPEGGFDAVLQAAVC(1)K	3.3088	1	0.726	0.716	0.86	1.219	1.228	1.251	0.882	0.911	0.896	1.13	1.099	1.106	0.823	0.786	0.96	1.079	1.117	1.131	1.295	0.0134663
P18084	682	C	Integrin beta-5 OS=Homo sapiens OX=9606 GN=ITGB5 PE=1 SV=1	ITGB5	1	7.06775e-14	174.98	3	DDQEAVLC(1)FYK	-0.052535	5	0.998	0.95	0.961	1.068	0.976	1.047	0.882	0.911	0.896	1.13	1.099	1.106	1.132	1.043	1.073	0.945	0.888	0.947	0.856	0.00825683
P18084	211	C	Integrin beta-5 OS=Homo sapiens OX=9606 GN=ITGB5 PE=1 SV=1	ITGB5	1	0.003408	65.563	3	LFPNC(1)VPSFGFR	-0.1768	1	0.805	0.902	0.671	1.322	1.21	1.09	0.882	0.911	0.896	1.13	1.099	1.106	0.913	0.99	0.749	1.17	1.101	0.986	1.228	0.0962044
P18084	300	C	Integrin beta-5 OS=Homo sapiens OX=9606 GN=ITGB5 PE=1 SV=1	ITGB5	1	3.54565e-05	61.014	5	LGGLVQPHDGQC(1)HLNEANEYTASNQMDYPSLALLGEK	0.093065	1	1.361	1.284	0.79	0.827		0.738	0.882	0.911	0.896	1.13	1.099	1.106	1.543	1.409	0.882	0.732		0.667	0.547	0.0845216
P18084	75	C	Integrin beta-5 OS=Homo sapiens OX=9606 GN=ITGB5 PE=1 SV=1	ITGB5	1	1.05742e-06	114.96	3	NGC(1)GGEIESPASSFHVLR	0.24404	1	1.128	1.202	1.122	0.89	0.839	0.82	0.882	0.911	0.896	1.13	1.099	1.106	1.279	1.319	1.252	0.788	0.763	0.741	0.595	2.42283e-05
P18084	202	C	Integrin beta-5 OS=Homo sapiens OX=9606 GN=ITGB5 PE=1 SV=1	ITGB5	1	7.64965e-06	131.62	2	YQTNPC(1)IGYK	0.095989	2	0.9	0.931	0.959	1.155	1.002	1.052	0.882	0.911	0.896	1.13	1.099	1.106	1.02	1.022	1.07	1.022	0.912	0.951	0.927	0.105463
P18206	325	C	Vinculin OS=Homo sapiens OX=9606 GN=VCL PE=1 SV=4	VCL	1	4.55802e-05	125.48	3	REILGTC(1)K	-0.017853	3	1.074	1.043	1.002	1.012	0.892	0.977	0.618	0.596	0.603	1.426	1.427	1.386	1.738	1.75	1.662	0.71	0.625	0.705	0.396	3.11074e-05
P18564	59	C	Integrin beta-6 OS=Homo sapiens OX=9606 GN=ITGB6 PE=1 SV=2	ITGB6	1	0.00502834	74.162	3	C(1)DTPANLLAK	-0.19986	2	1.566	1.393	1.318	0.594	0.554	0.575	1.347	1.332	1.356	0.468	0.518	0.671	1.163	1.046	0.972	1.269	1.069	0.857	1.004	0.966127
P18564	490	C	Integrin beta-6 OS=Homo sapiens OX=9606 GN=ITGB6 PE=1 SV=2	ITGB6	1	2.34424e-06	138.21	3	C(1)EC(1)GEDMLSTDSC(1)K	0.087934	12							1.347	1.332	1.356	0.468	0.518	0.671
P18564	492	C	Integrin beta-6 OS=Homo sapiens OX=9606 GN=ITGB6 PE=1 SV=2	ITGB6	1	2.39113e-06	137.68	3	C(1)EC(1)GEDMLSTDSC(1)K	0.087934	8							1.347	1.332	1.356	0.468	0.518	0.671
P18564	502	C	Integrin beta-6 OS=Homo sapiens OX=9606 GN=ITGB6 PE=1 SV=2	ITGB6	1	2.34424e-06	138.21	3	C(1)EC(1)GEDMLSTDSC(1)K	0.087934	12							1.347	1.332	1.356	0.468	0.518	0.671
P18564	602	C	Integrin beta-6 OS=Homo sapiens OX=9606 GN=ITGB6 PE=1 SV=2	ITGB6	1	0.00160266	65.472	5	C(1)VC(1)TNPGASGPTC(1)ER	-4.064	1							1.347	1.332	1.356	0.468	0.518	0.671
P18564	604	C	Integrin beta-6 OS=Homo sapiens OX=9606 GN=ITGB6 PE=1 SV=2	ITGB6	1	0.00160266	65.472	5	C(1)VC(1)TNPGASGPTC(1)ER	-4.064	1							1.347	1.332	1.356	0.468	0.518	0.671
P18564	614	C	Integrin beta-6 OS=Homo sapiens OX=9606 GN=ITGB6 PE=1 SV=2	ITGB6	1	0.00160266	65.472	5	C(1)VC(1)TNPGASGPTC(1)ER	-4.064	1							1.347	1.332	1.356	0.468	0.518	0.671
P18564	252	C	Integrin beta-6 OS=Homo sapiens OX=9606 GN=ITGB6 PE=1 SV=2	ITGB6	1	9.84776e-07	97.271	3	ISANIDTPEGGFDAIMQAAVC(1)K	0.67578	1	1.475	1.391	1.699	0.527	0.408	0.5	1.347	1.332	1.356	0.468	0.518	0.671	1.095	1.044	1.253	1.126	0.788	0.745	0.784	0.140283
P18583	2380	C	Protein SON OS=Homo sapiens OX=9606 GN=SON PE=1 SV=4	SON	1	7.21993e-09	148.18	3	HPVSALMEIC(1)NK	0.43176	1	1.467	1.132	1.576	0.555	0.743	0.527	1.09	1.075	1.059	0.926	0.927	0.934	1.346	1.053	1.488	0.599	0.802	0.564	0.506	0.0102339
P18621	144	C	60S ribosomal protein L17 OS=Homo sapiens OX=9606 GN=RPL17 PE=1 SV=3	RPL17	1	0.0169541	41.348	3	INPYMSSPC(1)HIEMILTEK	0.033973	1	1.632	1.13	1.23	0.613	0.814	0.581	0.94	0.94	0.91	1.078	1.066	1.073	1.736	1.202	1.352	0.569	0.764	0.541	0.437	0.00560982
P18754	308	C	Regulator of chromosome condensation OS=Homo sapiens OX=9606 GN=RCC1 PE=1 SV=1	RCC1	1	0.000407485	65.924	4	SWVGFSGGQHHTVC(1)MDSEGK	-0.14021	1	0.992	0.905	1.183	1.047	0.992	0.881	1.24	1.232	1.2	0.781	0.778	0.716	0.8	0.735	0.986	1.341	1.275	1.23	1.526	0.00911255
P19021	631	C	Peptidyl-glycine alpha-amidating monooxygenase OS=Homo sapiens OX=9606 GN=PAM PE=1 SV=2	PAM	1	3.86263e-08	82.336	5	SMQPGSDQNHFC(1)QPTDVAVDPGTGAIYVSDGYC(1)NSR	-0.061939	1							1.284	1.3	1.233	0.642	0.707	0.811
P19021	652	C	Peptidyl-glycine alpha-amidating monooxygenase OS=Homo sapiens OX=9606 GN=PAM PE=1 SV=2	PAM	1	3.86263e-08	82.336	5	SMQPGSDQNHFC(1)QPTDVAVDPGTGAIYVSDGYC(1)NSR	-0.061939	1							1.284	1.3	1.233	0.642	0.707	0.811
P19256	161	C	Lymphocyte function-associated antigen 3 OS=Homo sapiens OX=9606 GN=CD58 PE=1 SV=1	CD58	1	2.35938e-06	142.85	3	GLIMYSWDC(1)PMEQC(1)K	-0.69587	11	1.264	1.172	1.237	0.794	0.801	0.732	1.122	1.037	1.13	0.862	0.875	0.887	1.127	1.13	1.095	0.921	0.915	0.825	0.794	0.00331723
P19256	166	C	Lymphocyte function-associated antigen 3 OS=Homo sapiens OX=9606 GN=CD58 PE=1 SV=1	CD58	1	2.35938e-06	142.85	3	GLIMYSWDC(1)PMEQC(1)K	-0.69587	10							1.122	1.037	1.13	0.862	0.875	0.887
P19367	823	C	Hexokinase-1 OS=Homo sapiens OX=9606 GN=HK1 PE=1 SV=3	HK1	1	0.00176773	87.308	3	TVC(1)GVVSR	1.0578	2	0.99	1.024	0.965	1.051	0.981	0.989	0.92	0.917	0.947	1.055	1.057	1.087	1.076	1.117	1.019	0.996	0.928	0.91	0.882	0.0306497
P19404	225	C	NADH dehydrogenase [ubiquinone] flavoprotein 2, mitochondrial OS=Homo sapiens OX=9606 GN=NDUFV2 PE=1 SV=2	NDUFV2	1	9.06091e-06	107.98	3	FSC(1)EPAGGLTSLTEPPK	-1.8468	2	1.352	1.025	1.136	0.884	0.737	0.867	1.058	1.056	1.08	0.92	0.945	0.906	1.278	0.971	1.052	0.961	0.78	0.957	0.817	0.134909
P19438	72	C	Tumor necrosis factor receptor superfamily member 1A OS=Homo sapiens OX=9606 GN=TNFRSF1A PE=1 SV=1	TNFRSF1A	1	2.08036e-06	106.16	3	GTYLYNDC(1)PGPGQDTDC(1)R	0.062085	6
P19438	81	C	Tumor necrosis factor receptor superfamily member 1A OS=Homo sapiens OX=9606 GN=TNFRSF1A PE=1 SV=1	TNFRSF1A	1	2.08036e-06	106.16	3	GTYLYNDC(1)PGPGQDTDC(1)R	0.062085	6
P19438	195	C	Tumor necrosis factor receptor superfamily member 1A OS=Homo sapiens OX=9606 GN=TNFRSF1A PE=1 SV=1	TNFRSF1A	1	0.00225384	73.887	3	LC(1)LPQIENVK	0.14374	1
P19838	118	C	Nuclear factor NF-kappa-B p105 subunit OS=Homo sapiens OX=9606 GN=NFKB1 PE=1 SV=2	NFKB1	1	1.67872e-08	148.72	4	HC(1)EDGIC(1)TVTAGPK	0.67779	1							0.937	0.874	0.879	1.067	1.076	1.141
P19838	123	C	Nuclear factor NF-kappa-B p105 subunit OS=Homo sapiens OX=9606 GN=NFKB1 PE=1 SV=2	NFKB1	1	1.67872e-08	148.72	4	HC(1)EDGIC(1)TVTAGPK	0.67779	1							0.937	0.874	0.879	1.067	1.076	1.141
P20042	302	C	Eukaryotic translation initiation factor 2 subunit 2 OS=Homo sapiens OX=9606 GN=EIF2S2 PE=1 SV=2	EIF2S2	1	2.63082e-05	119.39	5	LYFLQC(1)ETC(1)HSR	-0.53653	3							0.788	0.807	0.762	1.213	1.225	1.204
P20042	305	C	Eukaryotic translation initiation factor 2 subunit 2 OS=Homo sapiens OX=9606 GN=EIF2S2 PE=1 SV=2	EIF2S2	1	2.63082e-05	119.39	5	LYFLQC(1)ETC(1)HSR	-0.53653	3							0.788	0.807	0.762	1.213	1.225	1.204
P20073	413	C	Annexin A7 OS=Homo sapiens OX=9606 GN=ANXA7 PE=1 SV=3	ANXA7	1	0.00096906	91.064	2	TILQC(1)ALNR	-0.10186	3	1.15	1.016	1.131	0.959	0.872	0.872	0.798	0.831	0.847	1.206	1.148	1.189	1.441	1.223	1.335	0.795	0.76	0.733	0.572	0.000460788
P20073	285	C	Annexin A7 OS=Homo sapiens OX=9606 GN=ANXA7 PE=1 SV=3	ANXA7	1	0.000643588	101.72	2	VLIEILC(1)TR	-0.17705	1	0.933	1.01	0.939	1.028	1.033	1.057	0.798	0.831	0.847	1.206	1.148	1.189	1.169	1.215	1.109	0.852	0.9	0.889	0.756	0.000866522
P20338	28	C	Ras-related protein Rab-4A OS=Homo sapiens OX=9606 GN=RAB4A PE=1 SV=3	RAB4A	1	1.21137e-06	142.08	2	SC(1)LLHQFIEK	-1.0875	2	0.714	0.654	0.866	1.201	0.909	1.656	0.816	0.87	0.847	1.124	1.102	1.272	0.875	0.752	1.022	1.069	0.825	1.302	1.206	0.324928
P20645	145	C	Cation-dependent mannose-6-phosphate receptor OS=Homo sapiens OX=9606 GN=M6PR PE=1 SV=1	M6PR	1	0.000390264	106.04	2	AVVMISC(1)NR	-0.34974	4	1.154	1.154	1.124	0.9	0.823	0.844	1.096	1.104	1.138	0.92	0.882	0.826	1.053	1.045	0.988	0.978	0.933	1.022	0.95	0.197224
P20645	32	C	Cation-dependent mannose-6-phosphate receptor OS=Homo sapiens OX=9606 GN=M6PR PE=1 SV=1	M6PR	1	5.61988e-06	141.39	2	TC(1)DLVGEK	-0.427	12	1.241	1.148	1.263	0.851	0.771	0.726	1.096	1.104	1.138	0.92	0.882	0.826	1.132	1.04	1.11	0.925	0.874	0.879	0.816	0.00291992
P20810	408	C	Calpastatin OS=Homo sapiens OX=9606 GN=CAST PE=1 SV=4	CAST	1	0.0018452	75.294	3	AAAPAPVSEAVC(1)R	0.27352	2	1.256	1.265	1.394	0.731	0.636	0.718	0.591	0.62	0.621	1.421	1.378	1.358	2.125	2.04	2.245	0.514	0.462	0.529	0.235	8.19355e-06
P20810	413	C	Calpastatin OS=Homo sapiens OX=9606 GN=CAST PE=1 SV=4	CAST	1	0.00124547	65.298	3	TSMC(1)SIQSAPPEPATLK	-0.18584	2	1.348	1.427	1.244	0.731	0.634	0.616	0.591	0.62	0.621	1.421	1.378	1.358	2.281	2.302	2.003	0.514	0.46	0.454	0.217	1.38655e-05
P20908	1789	C	Collagen alpha-1(V) chain OS=Homo sapiens OX=9606 GN=COL5A1 PE=1 SV=3	COL5A1	1	0.000367188	108.98	2	ALVDGC(1)ATK	0.045132	1	1.289	1.298	1.307	0.746	0.667	0.694	1.057	0.997	1.055	1.04	0.989	0.945	1.219	1.302	1.239	0.717	0.674	0.734	0.565	5.97523e-05
P20908	1835	C	Collagen alpha-1(V) chain OS=Homo sapiens OX=9606 GN=COL5A1 PE=1 SV=3	COL5A1	1	0.00924181	60.972	2	FGFEVGPAC(1)FMG	-1.4333	1	1.273	1.105	1.076	0.917	0.744	0.886	1.057	0.997	1.055	1.04	0.989	0.945	1.204	1.108	1.02	0.882	0.752	0.938	0.772	0.0327749
P21266	208	C	Glutathione S-transferase Mu 3 OS=Homo sapiens OX=9606 GN=GSTM3 PE=1 SV=3	GSTM3	1	2.56938e-06	132.91	2	IAAYLQSDQFC(1)K	0.47044	2	0.857	0.811	0.812	1.209	1.202	1.108	0.449	0.485	0.478	1.528	1.523	1.571	1.909	1.672	1.699	0.791	0.789	0.705	0.433	0.000120246
P21266	39	C	Glutathione S-transferase Mu 3 OS=Homo sapiens OX=9606 GN=GSTM3 PE=1 SV=3	GSTM3	1	0.0116878	53.034	3	YTC(1)GEAPDYDR	-0.18917	1	1.233	1.145	1.282	0.739	0.799	0.802	0.449	0.485	0.478	1.528	1.523	1.571	2.746	2.361	2.682	0.484	0.525	0.511	0.195	6.45288e-06
P21291	58	C	Cysteine and glycine-rich protein 1 OS=Homo sapiens OX=9606 GN=CSRP1 PE=1 SV=3	CSRP1	1	5.56595e-09	147.06	4	KNLDSTTVAVHGEEIYC(1)K	-0.088372	2	1.376	1.19	1.368	0.764	0.695	0.607	0.789	0.796	0.792	1.235	1.194	1.22	1.744	1.495	1.727	0.619	0.582	0.498	0.342	0.000192881
P21333	796	C	Filamin-A OS=Homo sapiens OX=9606 GN=FLNA PE=1 SV=4	FLNA	1	0.000119712	68.552	3	AHEPTYFTVDC(1)AEAGQGDVSIGIK	0.3268	2	1.155	1.339	1.194	0.772	0.843	0.697	0.888	0.894	0.893	1.124	1.129	1.101	1.301	1.498	1.337	0.687	0.747	0.633	0.5	0.000420781
P21333	1157	C	Filamin-A OS=Homo sapiens OX=9606 GN=FLNA PE=1 SV=4	FLNA	1	0.00213545	77.379	4	AHVVPC(1)FDASK	-0.37111	3	1.389	1.21	1.165	0.745	0.725	0.767	0.888	0.894	0.893	1.124	1.129	1.101	1.564	1.353	1.305	0.663	0.642	0.697	0.474	0.000247886
P21333	205	C	Filamin-A OS=Homo sapiens OX=9606 GN=FLNA PE=1 SV=4	FLNA	1	1.40348e-09	98.243	4	ALGALVDSC(1)APGLC(1)PDWDSWDASKPVTNAR	-0.031945	1							0.888	0.894	0.893	1.124	1.129	1.101
P21333	210	C	Filamin-A OS=Homo sapiens OX=9606 GN=FLNA PE=1 SV=4	FLNA	1	1.40348e-09	98.243	4	ALGALVDSC(1)APGLC(1)PDWDSWDASKPVTNAR	-0.031945	1							0.888	0.894	0.893	1.124	1.129	1.101
P21333	1453	C	Filamin-A OS=Homo sapiens OX=9606 GN=FLNA PE=1 SV=4	FLNA	1	0.000764407	77.124	3	C(1)SGPGLSPGMVR	1.7665	1	1.14	1.081	1.22	0.99	0.798	0.772	0.888	0.894	0.893	1.124	1.129	1.101	1.284	1.209	1.366	0.881	0.707	0.701	0.593	0.00311391
P21333	733	C	Filamin-A OS=Homo sapiens OX=9606 GN=FLNA PE=1 SV=4	FLNA	1	0.000524736	76.143	3	DNGNGTYSC(1)SYVPR	0.60602	5	1.121	0.889	0.871	1.085	1.042	0.992	0.888	0.894	0.893	1.124	1.129	1.101	1.262	0.994	0.975	0.965	0.923	0.901	0.863	0.175285
P21333	1997	C	Filamin-A OS=Homo sapiens OX=9606 GN=FLNA PE=1 SV=4	FLNA	1	2.23744e-07	148.07	3	EEPC(1)LLK	-0.099626	2	1.162	1.12	1.194	0.864	0.794	0.865	0.888	0.894	0.893	1.124	1.129	1.101	1.309	1.253	1.337	0.769	0.703	0.786	0.579	0.000151805
P21333	1018	C	Filamin-A OS=Homo sapiens OX=9606 GN=FLNA PE=1 SV=4	FLNA	1	3.37631e-06	138.66	2	IVGPSGAAVPC(1)K	0.59713	2	1.369	1.135	1.122	0.828	0.77	0.776	0.888	0.894	0.893	1.124	1.129	1.101	1.542	1.27	1.256	0.737	0.682	0.705	0.522	0.000779714
P21333	2476	C	Filamin-A OS=Homo sapiens OX=9606 GN=FLNA PE=1 SV=4	FLNA	1	9.11669e-05	97.911	4	MDC(1)QEC(1)PEGYR	-0.65465	3							0.888	0.894	0.893	1.124	1.129	1.101
P21333	2479	C	Filamin-A OS=Homo sapiens OX=9606 GN=FLNA PE=1 SV=4	FLNA	1	9.11669e-05	97.911	4	MDC(1)QEC(1)PEGYR	-0.65465	3							0.888	0.894	0.893	1.124	1.129	1.101
P21333	483	C	Filamin-A OS=Homo sapiens OX=9606 GN=FLNA PE=1 SV=4	FLNA	0.999919	7.47495e-62	265.13	2	SPYTVTVGQACNPSAC(1)R	0.17948	5	1.232	1.064	1.034	0.962	0.84	0.867	0.888	0.894	0.893	1.124	1.129	1.101	1.387	1.19	1.158	0.856	0.744	0.787	0.639	0.00300767
P21333	2582	C	Filamin-A OS=Homo sapiens OX=9606 GN=FLNA PE=1 SV=4	FLNA	1	0.000367188	108.98	3	SSFTVDC(1)SK	0.76905	2	1.451	1.213	1.238	0.791	0.623	0.683	0.888	0.894	0.893	1.124	1.129	1.101	1.634	1.357	1.386	0.704	0.552	0.62	0.429	0.000753035
P21333	2601	C	Filamin-A OS=Homo sapiens OX=9606 GN=FLNA PE=1 SV=4	FLNA	1	2.48458e-13	169.09	3	TPC(1)EEILVK	2.5055	2	1.312	1.086	1.106	0.899	0.774	0.823	0.888	0.894	0.893	1.124	1.129	1.101	1.477	1.215	1.239	0.8	0.686	0.748	0.568	0.00180395
P21333	2378	C	Filamin-A OS=Homo sapiens OX=9606 GN=FLNA PE=1 SV=4	FLNA	1	1.2395e-11	153.36	4	VHSPSGALEEC(1)YVTEIDQDK	-2.5312	1	1.236	1.194	0.888	0.921	0.835	0.926	0.888	0.894	0.893	1.124	1.129	1.101	1.392	1.336	0.994	0.819	0.74	0.841	0.645	0.0191034
P21333	717	C	Filamin-A OS=Homo sapiens OX=9606 GN=FLNA PE=1 SV=4	FLNA	1	2.90363e-05	100.41	2	VQVQDNEGC(1)PVEALVK	0.0075628	2	1.28	1.062	1.018	0.94	0.765	0.935	0.888	0.894	0.893	1.124	1.129	1.101	1.441	1.188	1.14	0.836	0.678	0.849	0.627	0.010343
P21333	2107	C	Filamin-A OS=Homo sapiens OX=9606 GN=FLNA PE=1 SV=4	FLNA	1	0.000202084	88.441	2	VTYC(1)PTEPGNYIINIK	-0.12245	3	1.417	1.123	1.196	0.692	0.731	0.84	0.888	0.894	0.893	1.124	1.129	1.101	1.596	1.256	1.339	0.616	0.647	0.763	0.483	0.00167375
P21333	649	C	Filamin-A OS=Homo sapiens OX=9606 GN=FLNA PE=1 SV=4	FLNA	1	0.000273607	67.995	3	YWPQEAGEYAVHVLC(1)NSEDIR	-0.35372	2	1.378	1.284	1.028	0.733	0.788	0.789	0.888	0.894	0.893	1.124	1.129	1.101	1.552	1.436	1.151	0.652	0.698	0.717	0.499	0.00185382
P21399	50	C	Cytoplasmic aconitate hydratase OS=Homo sapiens OX=9606 GN=ACO1 PE=1 SV=3	ACO1	1	0.00747239	78.516	2	NC(1)DEFLVK	0.071824	1	1.04	1.066	1.192	0.9	0.94	0.862	0.655	0.657	0.642	1.354	1.384	1.365	1.588	1.623	1.857	0.665	0.679	0.632	0.39	6.10665e-05
P21399	369	C	Cytoplasmic aconitate hydratase OS=Homo sapiens OX=9606 GN=ACO1 PE=1 SV=3	ACO1	0.874143	0.0014899	76.143	3	TVVPC(0.874)C(0.126)SGPK	-0.70635	1	0.676	0.614	0.59	1.451	1.383	1.286	0.655	0.657	0.642	1.354	1.384	1.365	1.032	0.935	0.919	1.072	0.999	0.942	1.044	0.454711
P21580	57	C	Tumor necrosis factor alpha-induced protein 3 OS=Homo sapiens OX=9606 GN=TNFAIP3 PE=1 SV=1	TNFAIP3	0.998521	0.026539	46.158	3	TC(0.001)QFC(0.999)PQFR	1.4096	1							1.488	1.588	1.535	0.45	0.433	0.453
P21580	536	C	Tumor necrosis factor alpha-induced protein 3 OS=Homo sapiens OX=9606 GN=TNFAIP3 PE=1 SV=1	TNFAIP3	1	0.0010004	78.692	3	TFNGIC(1)STC(1)FK	-0.33664	2							1.488	1.588	1.535	0.45	0.433	0.453
P21580	539	C	Tumor necrosis factor alpha-induced protein 3 OS=Homo sapiens OX=9606 GN=TNFAIP3 PE=1 SV=1	TNFAIP3	1	0.0010004	78.692	3	TFNGIC(1)STC(1)FK	-0.33664	2							1.488	1.588	1.535	0.45	0.433	0.453
P21589	358	C	5'-nucleotidase OS=Homo sapiens OX=9606 GN=NT5E PE=1 SV=1	NT5E	1	1.49601e-15	179.14	4	EC(1)NMGNLIC(1)DAMINNNLR	0.35362	14	1.127	1.082	1.019	1.01	0.863	0.9	1.104	1.158	1.147	0.837	0.848	0.854	1.021	0.934	0.888	1.207	1.018	1.054	1.153	0.098659
P21589	365	C	5'-nucleotidase OS=Homo sapiens OX=9606 GN=NT5E PE=1 SV=1	NT5E	1	1.49601e-15	179.14	4	EC(1)NMGNLIC(1)DAMINNNLR	0.35362	14	1.127	1.082	1.019	1.01	0.863	0.9	1.104	1.158	1.147	0.837	0.848	0.854	1.021	0.934	0.888	1.207	1.018	1.054	1.153	0.098659
P21589	353	C	5'-nucleotidase OS=Homo sapiens OX=9606 GN=NT5E PE=1 SV=1	NT5E	1	1.02109e-12	168.74	3	TIVYLDGSSQSC(1)R	0.37208	13	1.318	1.23	1.208	0.773	0.731	0.74	1.104	1.158	1.147	0.837	0.848	0.854	1.194	1.062	1.053	0.924	0.862	0.867	0.802	0.00895587
P21709	249	C	Ephrin type-A receptor 1 OS=Homo sapiens OX=9606 GN=EPHA1 PE=1 SV=4	EPHA1	1	0.00336124	58.071	3	MHC(1)SPDGEWLVPVGR	0.53696	1	1.608	1.189	1.691	0.513	0.446	0.552	1.143	1.214	1.19	0.831	0.794	0.825	1.407	0.979	1.421	0.617	0.562	0.669	0.485	0.00582834
P21741	94	C	Midkine OS=Homo sapiens OX=9606 GN=MDK PE=1 SV=1	MDK	1	7.33556e-05	96.414	3	YKFENWGAC(1)DGGTGTK	0.11037	3	1.491	1.306	1.355	0.82	0.397	0.632	1.714	1.712	1.686	0.301	0.29	0.222	0.87	0.763	0.804	2.724	1.369	2.847	2.848	0.014241
P21741	37	C	Midkine OS=Homo sapiens OX=9606 GN=MDK PE=1 SV=1	MDK	1	0.000509592	66.152	4	GGPGSEC(1)AEWAWGPC(1)TPSSK	-0.24188	2							1.714	1.712	1.686	0.301	0.29	0.222
P21741	45	C	Midkine OS=Homo sapiens OX=9606 GN=MDK PE=1 SV=1	MDK	1	0.000509592	66.152	4	GGPGSEC(1)AEWAWGPC(1)TPSSK	-0.24188	2							1.714	1.712	1.686	0.301	0.29	0.222
P21741	116	C	Midkine OS=Homo sapiens OX=9606 GN=MDK PE=1 SV=1	MDK	1	0.0518809	47.187	2	YNAQC(1)QETIR	0.24451	1	1.817	1.785	1.795	0.238	0.167	0.198	1.714	1.712	1.686	0.301	0.29	0.222	1.06	1.043	1.065	0.791	0.576	0.892	0.713	0.0532701
P21796	127	C	Voltage-dependent anion-selective channel protein 1 OS=Homo sapiens OX=9606 GN=VDAC1 PE=1 SV=2	VDAC1	1	2.54451e-07	123.55	4	EHINLGC(1)DMDFDIAGPSIR	0.31598	2	1.105	1.02	1.211	0.955	0.845	0.864	1.189	1.187	1.185	0.827	0.826	0.773	0.929	0.859	1.022	1.155	1.023	1.118	1.173	0.060401
P21860	194	C	Receptor tyrosine-protein kinase erbB-3 OS=Homo sapiens OX=9606 GN=ERBB3 PE=1 SV=1	ERBB3	1	7.926e-05	98.337	3	C(1)WGPGSEDC(1)QTLTK	-0.8375	2							1.108	1.35	1.152	0.831	0.814	0.737
P21860	202	C	Receptor tyrosine-protein kinase erbB-3 OS=Homo sapiens OX=9606 GN=ERBB3 PE=1 SV=1	ERBB3	1	7.926e-05	98.337	3	C(1)WGPGSEDC(1)QTLTK	-0.8375	2							1.108	1.35	1.152	0.831	0.814	0.737
P21912	68	C	Succinate dehydrogenase [ubiquinone] iron-sulfur subunit, mitochondrial OS=Homo sapiens OX=9606 GN=SDHB PE=1 SV=3	SDHB	1	1.35257e-09	157.86	2	C(1)GPMVLDALIK	-0.71466	3	1.262	1.358	1.215	0.841	0.677	0.646	1.191	1.176	1.205	0.806	0.821	0.795	1.06	1.155	1.008	1.043	0.825	0.813	0.832	0.103283
P21912	243	C	Succinate dehydrogenase [ubiquinone] iron-sulfur subunit, mitochondrial OS=Homo sapiens OX=9606 GN=SDHB PE=1 SV=3	SDHB	1	0.00381885	72.643	4	C(1)HTIMNC(1)TR	0.12769	1							1.191	1.176	1.205	0.806	0.821	0.795
P21912	249	C	Succinate dehydrogenase [ubiquinone] iron-sulfur subunit, mitochondrial OS=Homo sapiens OX=9606 GN=SDHB PE=1 SV=3	SDHB	1	0.00147565	83.783	4	C(1)HTIMNC(1)TR	0.12769	2	1.29	1.153	1.276	0.778	0.79	0.713	1.191	1.176	1.205	0.806	0.821	0.795	1.083	0.98	1.059	0.965	0.962	0.897	0.905	0.0604491
P21912	98	C	Succinate dehydrogenase [ubiquinone] iron-sulfur subunit, mitochondrial OS=Homo sapiens OX=9606 GN=SDHB PE=1 SV=3	SDHB	1	1.72298e-18	169.39	5	EGIC(1)GSC(1)AMNINGGNTLAC(1)TR	1.0593	8	1.125	1.304	1.2	0.838	0.758	0.775	1.191	1.176	1.205	0.806	0.821	0.795	0.945	1.109	0.996	1.04	0.923	0.975	0.963	0.567032
P21912	101	C	Succinate dehydrogenase [ubiquinone] iron-sulfur subunit, mitochondrial OS=Homo sapiens OX=9606 GN=SDHB PE=1 SV=3	SDHB	1	1.72298e-18	169.39	5	EGIC(1)GSC(1)AMNINGGNTLAC(1)TR	1.0593	12	1.171	1.341	1.226	0.814	0.703	0.745	1.191	1.176	1.205	0.806	0.821	0.795	0.983	1.14	1.017	1.01	0.856	0.937	0.893	0.15756
P21912	113	C	Succinate dehydrogenase [ubiquinone] iron-sulfur subunit, mitochondrial OS=Homo sapiens OX=9606 GN=SDHB PE=1 SV=3	SDHB	1	1.72298e-18	169.39	5	EGIC(1)GSC(1)AMNINGGNTLAC(1)TR	1.0593	11	1.29	1.365	1.302	0.75	0.634	0.658	1.191	1.176	1.205	0.806	0.821	0.795	1.083	1.161	1.08	0.931	0.772	0.828	0.761	0.00988749
P21980	370	C	Protein-glutamine gamma-glutamyltransferase 2 OS=Homo sapiens OX=9606 GN=TGM2 PE=1 SV=2	TGM2	1	1.58172e-05	127.37	3	SEGTYC(1)C(1)GPVPVR	-0.19621	2							1.186	1.185	1.158	0.797	0.811	0.798
P21980	371	C	Protein-glutamine gamma-glutamyltransferase 2 OS=Homo sapiens OX=9606 GN=TGM2 PE=1 SV=2	TGM2	1	1.58172e-05	127.37	3	SEGTYC(1)C(1)GPVPVR	-0.19621	2							1.186	1.185	1.158	0.797	0.811	0.798
P22061	95	C	Protein-L-isoaspartate(D-aspartate) O-methyltransferase OS=Homo sapiens OX=9606 GN=PCMT1 PE=1 SV=4	PCMT1	1	9.16438e-05	85.636	2	ALDVGSGSGILTAC(1)FAR	-0.39901	2	1.261	1.177	1.104	0.863	0.86	0.735	0.793	0.746	0.791	1.244	1.232	1.247	1.59	1.578	1.396	0.694	0.698	0.589	0.434	0.000279177
P22087	99	C	rRNA 2'-O-methyltransferase fibrillarin OS=Homo sapiens OX=9606 GN=FBL PE=1 SV=2	FBL	1	1.12548e-08	157.52	2	HEGVFIC(1)R	-0.19278	4	1.404	1.389	1.35	0.671	0.594	0.592	1.008	0.965	0.982	1.031	1.011	1	1.393	1.439	1.375	0.651	0.588	0.592	0.435	1.96443e-05
P22102	62	C	Trifunctional purine biosynthetic protein adenosine-3 OS=Homo sapiens OX=9606 GN=GART PE=1 SV=1	GART	1	3.19363e-07	122.57	3	ISNTAISISDHTALAQFC(1)K	-0.83681	1	1.255	1.262	1.355	0.81	0.707	0.611	0.583	0.586	0.567	1.446	1.436	1.448	2.153	2.154	2.39	0.56	0.492	0.422	0.22	6.86231e-05
P22102	646	C	Trifunctional purine biosynthetic protein adenosine-3 OS=Homo sapiens OX=9606 GN=GART PE=1 SV=1	GART	1	4.46478e-25	182.33	3	SSLQYSSPAPDGC(1)GDQTLGDLLLTPTR	0.30074	1	0.645	0.777	0.709	1.552	1.264	1.052	0.583	0.586	0.567	1.446	1.436	1.448	1.106	1.326	1.25	1.073	0.88	0.727	0.728	0.058111
P22234	185	C	Multifunctional protein ADE2 OS=Homo sapiens OX=9606 GN=PAICS PE=1 SV=3	PAICS	1	0.000770014	76.588	3	SWLPQNC(1)TLVDMK	-0.092835	1	1.008	1.348	1.196	1.038	0.675	0.736	0.738	0.77	0.752	1.271	1.277	1.235	1.366	1.751	1.59	0.817	0.529	0.596	0.413	0.00377654
P22304	422	C	Iduronate 2-sulfatase OS=Homo sapiens OX=9606 GN=IDS PE=1 SV=1	IDS	1	3.13971e-05	109.24	4	C(1)PVPSFHVELC(1)R	-0.040701	2							0.737	0.67	0.734	1.292	1.305	1.313
P22304	432	C	Iduronate 2-sulfatase OS=Homo sapiens OX=9606 GN=IDS PE=1 SV=1	IDS	1	3.13971e-05	109.24	4	C(1)PVPSFHVELC(1)R	-0.040701	2							0.737	0.67	0.734	1.292	1.305	1.313
P22304	184	C	Iduronate 2-sulfatase OS=Homo sapiens OX=9606 GN=IDS PE=1 SV=1	IDS	1	5.25633e-05	68.231	3	GPDGELHANLLC(1)PVDVLDVPEGTLPDK	-0.34842	2	0.943	0.908	1.065	0.906	1.223	0.955	0.737	0.67	0.734	1.292	1.305	1.313	1.28	1.355	1.451	0.701	0.937	0.727	0.579	0.00485922
P22314	1039	C	Ubiquitin-like modifier-activating enzyme 1 OS=Homo sapiens OX=9606 GN=UBA1 PE=1 SV=3	UBA1	1	0.000155216	75.122	4	ALVLELC(1)C(1)NDESGEDVEVPYVR	-0.14167	1							0.556	0.58	0.577	1.483	1.444	1.412
P22314	1040	C	Ubiquitin-like modifier-activating enzyme 1 OS=Homo sapiens OX=9606 GN=UBA1 PE=1 SV=3	UBA1	1	0.000155216	75.122	4	ALVLELC(1)C(1)NDESGEDVEVPYVR	-0.14167	1							0.556	0.58	0.577	1.483	1.444	1.412
P22314	632	C	Ubiquitin-like modifier-activating enzyme 1 OS=Homo sapiens OX=9606 GN=UBA1 PE=1 SV=3	UBA1	1	0.000864128	103.56	3	SIPIC(1)TLK	0.17343	4	0.501	0.492	0.506	1.528	1.387	1.586	0.556	0.58	0.577	1.483	1.444	1.412	0.901	0.848	0.877	1.03	0.961	1.123	1.186	0.025139
P22314	481	C	Ubiquitin-like modifier-activating enzyme 1 OS=Homo sapiens OX=9606 GN=UBA1 PE=1 SV=3	UBA1	1	0.000398848	77.146	3	YFLVGAGAIGC(1)ELLK	0.5034	1							0.556	0.58	0.577	1.483	1.444	1.412
P22392	109	C	Nucleoside diphosphate kinase B OS=Homo sapiens OX=9606 GN=NME2 PE=1 SV=1	NME2	1	0.0186342	62.107	2	GDFC(1)IQVGR	-0.86291	1	0.73	0.722	0.69	1.344	1.267	1.246	0.394	0.356	0.371	1.677	1.552	1.594	1.853	2.028	1.86	0.801	0.816	0.782	0.418	1.07167e-05
P22392	145	C	Nucleoside diphosphate kinase B OS=Homo sapiens OX=9606 GN=NME2 PE=1 SV=1	NME2	1	0.000587541	92.439	2	SC(1)AHDWVYE	0.18327	3	0.928	0.871	0.93	1.14	1.045	1.087	0.394	0.356	0.371	1.677	1.552	1.594	2.355	2.447	2.507	0.68	0.673	0.682	0.278	2.71364e-07
P22413	415	C	Ectonucleotide pyrophosphatase/phosphodiesterase family member 1 OS=Homo sapiens OX=9606 GN=ENPP1 PE=1 SV=2	ENPP1	1	5.30402e-11	158.45	5	C(1)LNLILISDHGMEQGSC(1)K	-0.56859	5	1.049	1.233	1.276	0.835	0.874	0.732	0.915	0.948	1.011	1.037	1.082	0.986	1.146	1.301	1.262	0.805	0.808	0.742	0.635	0.000659867
P22413	431	C	Ectonucleotide pyrophosphatase/phosphodiesterase family member 1 OS=Homo sapiens OX=9606 GN=ENPP1 PE=1 SV=2	ENPP1	1	5.30402e-11	158.45	5	C(1)LNLILISDHGMEQGSC(1)K	-0.56859	5	1.049	1.233	1.276	0.835	0.874	0.732	0.915	0.948	1.011	1.037	1.082	0.986	1.146	1.301	1.262	0.805	0.808	0.742	0.635	0.000659867
P22670	467	C	MHC class II regulatory factor RFX1 OS=Homo sapiens OX=9606 GN=RFX1 PE=1 SV=2	RFX1	0.999954	0.00124723	70.529	4	STLYCHYLLHC(1)QEQK	0.077056	2	1.364	1.19	1.317	0.719	0.704	0.706	1.093	1.062	1.146	0.876	0.905	0.891	1.248	1.121	1.149	0.821	0.778	0.792	0.68	0.00043638
P22681	372	C	E3 ubiquitin-protein ligase CBL OS=Homo sapiens OX=9606 GN=CBL PE=1 SV=2	CBL	0.995531	0.000442253	68.567	3	VTQEQYELYC(0.996)EMGSTFQLC(0.004)K	0.010701	4	1.133	1.168	1.189	0.805	0.794	0.911	0.532	0.546	0.55	1.46	1.465	1.494	2.13	2.139	2.162	0.551	0.542	0.61	0.265	3.6619e-06
P22692	174	C	Insulin-like growth factor-binding protein 4 OS=Homo sapiens OX=9606 GN=IGFBP4 PE=1 SV=2	IGFBP4	1	0.00288867	62.475	3	EDARPVPQGSC(1)QSELHR	-0.040949	1	0.508	0.634	0.566	1.387	1.478	1.426	0.85	0.925	0.916	1.058	1.076	1.156	0.598	0.685	0.618	1.311	1.374	1.234	2.062	0.000147205
P22692	249	C	Insulin-like growth factor-binding protein 4 OS=Homo sapiens OX=9606 GN=IGFBP4 PE=1 SV=2	IGFBP4	1	6.83314e-06	128.73	4	GELDC(1)HQLADSFRE	-2.857	5	0.838	0.804	0.861	1.244	1.136	1.117	0.85	0.925	0.916	1.058	1.076	1.156	0.986	0.869	0.94	1.176	1.056	0.966	1.144	0.121531
P22692	204	C	Insulin-like growth factor-binding protein 4 OS=Homo sapiens OX=9606 GN=IGFBP4 PE=1 SV=2	IGFBP4	1	8.51574e-27	202.44	5	THEDLYIIPIPNC(1)DRNGNFHPK	0.053941	13	0.745	0.685	0.703	1.367	1.243	1.258	0.85	0.925	0.916	1.058	1.076	1.156	0.876	0.741	0.767	1.292	1.155	1.088	1.483	0.00534339
P22695	192	C	Cytochrome b-c1 complex subunit 2, mitochondrial OS=Homo sapiens OX=9606 GN=UQCRC2 PE=1 SV=3	UQCRC2	1	0.000620193	80.596	2	NALANPLYC(1)PDYR	0.038868	3	1.543	1.445	1.444	0.541	0.439	0.588	1.143	1.129	1.153	0.885	0.863	0.872	1.35	1.28	1.252	0.611	0.509	0.674	0.462	0.000799814
P22830	403	C	Ferrochelatase, mitochondrial OS=Homo sapiens OX=9606 GN=FECH PE=1 SV=2	FECH	0.993791	0.00138748	67.93	3	QLTLSC(0.994)PLC(0.006)VNPVCR	-0.34512	1	1.273	1.076	0.99	0.815	0.907	0.939	1.126	1.106	1.104	0.9	0.886	0.873	1.131	0.973	0.897	0.906	1.024	1.076	1.002	0.967009
P23142	50	C	Fibulin-1 OS=Homo sapiens OX=9606 GN=FBLN1 PE=1 SV=4	FBLN1	1	0.000578008	91.549	2	DC(1)SLPYATESK	0.19768	2	0.906	1.059	0.784	1.252	0.919	1.079	1.276	1.21	1.296	0.75	0.766	0.662	0.71	0.875	0.605	1.669	1.2	1.63	2.054	0.00876025
P23142	248	C	Fibulin-1 OS=Homo sapiens OX=9606 GN=FBLN1 PE=1 SV=4	FBLN1	1	4.75383e-28	203.9	4	DSSC(1)GTGYELTEDNSC(1)K	-0.34128	4	1.62	1.637	1.613	0.421	0.347	0.362	1.276	1.21	1.296	0.75	0.766	0.662	1.27	1.353	1.245	0.561	0.453	0.547	0.404	0.0002241
P23142	260	C	Fibulin-1 OS=Homo sapiens OX=9606 GN=FBLN1 PE=1 SV=4	FBLN1	1	4.75383e-28	203.9	4	DSSC(1)GTGYELTEDNSC(1)K	-0.34128	4	1.62	1.637	1.613	0.421	0.347	0.362	1.276	1.21	1.296	0.75	0.766	0.662	1.27	1.353	1.245	0.561	0.453	0.547	0.404	0.0002241
P23193	271	C	Transcription elongation factor A protein 1 OS=Homo sapiens OX=9606 GN=TCEA1 PE=1 SV=2	TCEA1	1	3.5736e-06	130.23	2	NC(1)TYTQVQTR	-0.04611	2	1.04	0.987	1.073	1.066	0.901	0.934	0.609	0.612	0.682	1.394	1.474	1.285	1.708	1.613	1.573	0.765	0.611	0.727	0.43	0.000301002
P23193	291	C	Transcription elongation factor A protein 1 OS=Homo sapiens OX=9606 GN=TCEA1 PE=1 SV=2	TCEA1	1	6.56257e-08	141	3	SADEPMTTFVVC(1)NEC(1)GNR	-0.55182	2							0.609	0.612	0.682	1.394	1.474	1.285
P23193	294	C	Transcription elongation factor A protein 1 OS=Homo sapiens OX=9606 GN=TCEA1 PE=1 SV=2	TCEA1	1	6.56257e-08	141	3	SADEPMTTFVVC(1)NEC(1)GNR	-0.55182	2							0.609	0.612	0.682	1.394	1.474	1.285
P23193	263	C	Transcription elongation factor A protein 1 OS=Homo sapiens OX=9606 GN=TCEA1 PE=1 SV=2	TCEA1	1	4.43882e-13	176.8	3	TGGTQTDLFTC(1)GK	-0.48045	4	0.972	1.01	1.016	1.024	0.984	0.995	0.609	0.612	0.682	1.394	1.474	1.285	1.596	1.65	1.49	0.735	0.668	0.774	0.46	0.000121196
P23219	574	C	Prostaglandin G/H synthase 1 OS=Homo sapiens OX=9606 GN=PTGS1 PE=1 SV=2	PTGS1	1	0.00686568	80.098	3	TC(1)PYVSFR	-0.39401	2	1.507	1.806	1.702	0.315	0.331	0.339
P23229	154	C	Integrin alpha-6 OS=Homo sapiens OX=9606 GN=ITGA6 PE=1 SV=5	ITGA6	1	0.000488816	105.78	3	C(1)YVLSQNLR	0.42371	5	1.145	1.166	1.208	0.876	0.777	0.826	1.147	1.172	1.189	0.837	0.821	0.845	0.998	0.995	1.016	1.047	0.946	0.978	0.987	0.680126
P23229	665	C	Integrin alpha-6 OS=Homo sapiens OX=9606 GN=ITGA6 PE=1 SV=5	ITGA6	1	4.66515e-05	110.77	3	EGC(1)GDDNVC(1)NSNLK	-0.17763	2							1.147	1.172	1.189	0.837	0.821	0.845
P23229	671	C	Integrin alpha-6 OS=Homo sapiens OX=9606 GN=ITGA6 PE=1 SV=5	ITGA6	1	4.66515e-05	110.77	3	EGC(1)GDDNVC(1)NSNLK	-0.17763	2							1.147	1.172	1.189	0.837	0.821	0.845
P23229	188	C	Integrin alpha-6 OS=Homo sapiens OX=9606 GN=ITGA6 PE=1 SV=5	ITGA6	1	0.000464029	78.809	3	FGSC(1)QQGVAATFTK	-2.5364	1	1.106	1.207	1.043	0.999	0.79	0.855	1.147	1.172	1.189	0.837	0.821	0.845	0.964	1.03	0.877	1.194	0.962	1.012	1.103	0.29618
P23229	175	C	Integrin alpha-6 OS=Homo sapiens OX=9606 GN=ITGA6 PE=1 SV=5	ITGA6	1	2.8946e-10	165.7	2	IEDDMDGGDWSFC(1)DGR	0.072355	2	1.092	1.009	0.978	1.112	0.86	0.95	1.147	1.172	1.189	0.837	0.821	0.845	0.952	0.861	0.823	1.329	1.048	1.124	1.328	0.0273169
P23229	535	C	Integrin alpha-6 OS=Homo sapiens OX=9606 GN=ITGA6 PE=1 SV=5	ITGA6	0.999997	0.00200607	65.773	3	TACGAPSGIC(1)LQVK	-0.62805	2	1.158	1.096	1.338	0.748	0.856	0.804	1.147	1.172	1.189	0.837	0.821	0.845	1.01	0.935	1.125	0.894	1.043	0.951	0.941	0.437326
P23229	86	C	Integrin alpha-6 OS=Homo sapiens OX=9606 GN=ITGA6 PE=1 SV=5	ITGA6	1	0.000371995	87.498	3	TGGLYSC(1)DITAR	0.25376	5	1.233	1.224	1.189	0.829	0.735	0.79	1.147	1.172	1.189	0.837	0.821	0.845	1.075	1.044	1	0.99	0.895	0.935	0.904	0.0481821
P23229	601	C	Integrin alpha-6 OS=Homo sapiens OX=9606 GN=ITGA6 PE=1 SV=5	ITGA6	1	3.42074e-05	119.25	3	VC(1)MEETLWLQDNIR	-1.6929	2	1.229	1.245	1.185	0.843	0.748	0.749	1.147	1.172	1.189	0.837	0.821	0.845	1.071	1.062	0.997	1.007	0.911	0.886	0.896	0.0690232
P23284	202	C	Peptidyl-prolyl cis-trans isomerase B OS=Homo sapiens OX=9606 GN=PPIB PE=1 SV=2	PPIB	1	0.000420633	107.57	3	DVIIADC(1)GK	-0.25354	3	1.414	1.296	1.313	0.685	0.659	0.634	1.08	1.059	1.06	0.94	0.928	0.931	1.309	1.224	1.239	0.729	0.71	0.681	0.562	3.59797e-05
P23352	116	C	Anosmin-1 OS=Homo sapiens OX=9606 GN=ANOS1 PE=1 SV=3	ANOS1	1	0.000415669	87.667	3	SYEC(1)LTSC(1)EFLK	0.98602	1
P23352	120	C	Anosmin-1 OS=Homo sapiens OX=9606 GN=ANOS1 PE=1 SV=3	ANOS1	1	0.000415669	87.667	3	SYEC(1)LTSC(1)EFLK	0.98602	1
P23381	274	C	Tryptophan--tRNA ligase, cytoplasmic OS=Homo sapiens OX=9606 GN=WARS1 PE=1 SV=2	WARS1	1	0.000210364	90.731	2	GIFGFTDSDC(1)IGK	-0.039422	2	1.06	1.184	1.414	0.844	0.698	0.8	0.623	0.659	0.59	1.411	1.381	1.404	1.701	1.797	2.397	0.598	0.505	0.57	0.284	0.000443976
P23434	138	C	Glycine cleavage system H protein, mitochondrial OS=Homo sapiens OX=9606 GN=GCSH PE=1 SV=2	GCSH	1	5.09231e-05	123.92	2	SC(1)YEDGWLIK	-0.35059	3	1.509	1.224	1.243	0.692	0.633	0.698	1.234	1.258	1.31	0.72	0.728	0.73	1.223	0.973	0.949	0.961	0.87	0.956	0.886	0.255762
P23528	39	C	Cofilin-1 OS=Homo sapiens OX=9606 GN=CFL1 PE=1 SV=3	CFL1	1	1.52143e-05	121.73	4	AVLFC(1)LSEDKK	-0.26088	3	1.252	1.2	1.064	0.906	0.841	0.737	0.522	0.504	0.509	1.528	1.528	1.511	2.398	2.381	2.09	0.593	0.55	0.488	0.237	3.74359e-05
P23528	139	C	Cofilin-1 OS=Homo sapiens OX=9606 GN=CFL1 PE=1 SV=3	CFL1	1	3.04994e-36	228.12	2	HELQANC(1)YEEVK	-0.03203	3	0.972	0.929	0.904	1.145	0.936	1.113	0.522	0.504	0.509	1.528	1.528	1.511	1.862	1.843	1.776	0.749	0.613	0.737	0.383	0.000126876
P23634	537	C	Plasma membrane calcium-transporting ATPase 4 OS=Homo sapiens OX=9606 GN=ATP2B4 PE=1 SV=2	ATP2B4	1	7.80992e-05	113.63	2	TEC(1)ALLGFVTDLK	0.45073	1	1.56	1.668	1.549	0.495	0.32	0.409	1.368	1.385	1.356	0.6	0.651	0.594	1.14	1.204	1.142	0.825	0.492	0.689	0.575	0.0196641
P23743	707	C	Diacylglycerol kinase alpha OS=Homo sapiens OX=9606 GN=DGKA PE=1 SV=3	DGKA	1	0.000425145	69.605	3	TLPMQIDGEPWMQTPC(1)TIK	-0.31689	1	1.388	1.591	1.242	0.65	0.632	0.497	1.055	1.059	1.1	0.872	0.978	0.94	1.316	1.502	1.129	0.745	0.646	0.529	0.486	0.00497434
P23771	284	C	Trans-acting T-cell-specific transcription factor GATA-3 OS=Homo sapiens OX=9606 GN=GATA3 PE=1 SV=1	GATA3	1	0.000278534	77.562	4	DGTGHYLC(1)NAC(1)GLYHK	-0.28503	1							1.21	1.145	1.123	0.904	0.867	0.788
P23771	287	C	Trans-acting T-cell-specific transcription factor GATA-3 OS=Homo sapiens OX=9606 GN=GATA3 PE=1 SV=1	GATA3	1	0.000278534	77.562	4	DGTGHYLC(1)NAC(1)GLYHK	-0.28503	1							1.21	1.145	1.123	0.904	0.867	0.788
P23771	338	C	Trans-acting T-cell-specific transcription factor GATA-3 OS=Homo sapiens OX=9606 GN=GATA3 PE=1 SV=1	GATA3	1	0.000114712	88.507	4	NANGDPVC(1)NAC(1)GLYYK	1.6511	2							1.21	1.145	1.123	0.904	0.867	0.788
P23771	341	C	Trans-acting T-cell-specific transcription factor GATA-3 OS=Homo sapiens OX=9606 GN=GATA3 PE=1 SV=1	GATA3	1	0.000114712	88.507	4	NANGDPVC(1)NAC(1)GLYYK	1.6511	2							1.21	1.145	1.123	0.904	0.867	0.788
P23786	535	C	Carnitine O-palmitoyltransferase 2, mitochondrial OS=Homo sapiens OX=9606 GN=CPT2 PE=1 SV=2	CPT2	1	0.00124856	69.594	3	HSAGELQQMMVEC(1)SK	0.51978	1							0.984	0.946	0.964	1.049	1.056	1.067
P23919	117	C	Thymidylate kinase OS=Homo sapiens OX=9606 GN=DTYMK PE=1 SV=4	DTYMK	1	0.000455369	102.61	3	ENFSLDWC(1)K	0.0093464	2	1.252	1.131	1.117	0.915	0.805	0.78	0.752	0.734	0.736	1.302	1.302	1.236	1.665	1.541	1.518	0.703	0.618	0.631	0.413	5.60061e-05
P33947	29	C	ER lumen protein-retaining receptor 2 OS=Homo sapiens OX=9606 GN=KDELR2 PE=1 SV=1	KDELR2	1	0.00121297	88.358	2	SC(1)AGISGK	-0.44879	1							1.298	1.261	1.25	0.739	0.755	0.679
P24468	99	C	COUP transcription factor 2 OS=Homo sapiens OX=9606 GN=NR2F2 PE=1 SV=1	NR2F2	0.998945	5.48401e-10	158.05	3	HYGQFTC(0.001)EGC(0.999)K	-1.2369	2	1.303	1.216	1.267	0.782	0.683	0.749	1.178	1.157	1.115	0.848	0.885	0.849	1.106	1.051	1.136	0.922	0.772	0.882	0.782	0.0129359
P24821	609	C	Tenascin OS=Homo sapiens OX=9606 GN=TNC PE=1 SV=3	TNC	1	3.30729e-07	121.26	4	C(1)IC(1)NEGYSGEDC(1)SEVSPPK	0.29934	8							1.501	1.503	1.473	0.465	0.448	0.461
P24821	611	C	Tenascin OS=Homo sapiens OX=9606 GN=TNC PE=1 SV=3	TNC	1	3.30729e-07	121.26	4	C(1)IC(1)NEGYSGEDC(1)SEVSPPK	0.29934	8							1.501	1.503	1.473	0.465	0.448	0.461
P24821	620	C	Tenascin OS=Homo sapiens OX=9606 GN=TNC PE=1 SV=3	TNC	1	3.30729e-07	121.26	4	C(1)IC(1)NEGYSGEDC(1)SEVSPPK	0.29934	8							1.501	1.503	1.473	0.465	0.448	0.461
P24821	454	C	Tenascin OS=Homo sapiens OX=9606 GN=TNC PE=1 SV=3	TNC	1	0.000131484	114.28	2	C(1)VC(1)EQGFK	0.48942	3							1.501	1.503	1.473	0.465	0.448	0.461
P24821	456	C	Tenascin OS=Homo sapiens OX=9606 GN=TNC PE=1 SV=3	TNC	1	0.000131484	114.28	2	C(1)VC(1)EQGFK	0.48942	3							1.501	1.503	1.473	0.465	0.448	0.461
P24821	418	C	Tenascin OS=Homo sapiens OX=9606 GN=TNC PE=1 SV=3	TNC	1	4.68266e-06	98.185	5	C(1)VNGQC(1)VC(1)DEGYTGEDC(1)SQLR	-0.083702	3							1.501	1.503	1.473	0.465	0.448	0.461
P24821	423	C	Tenascin OS=Homo sapiens OX=9606 GN=TNC PE=1 SV=3	TNC	1	4.68266e-06	98.185	5	C(1)VNGQC(1)VC(1)DEGYTGEDC(1)SQLR	-0.083702	3							1.501	1.503	1.473	0.465	0.448	0.461
P24821	425	C	Tenascin OS=Homo sapiens OX=9606 GN=TNC PE=1 SV=3	TNC	1	4.68266e-06	98.185	5	C(1)VNGQC(1)VC(1)DEGYTGEDC(1)SQLR	-0.083702	3							1.501	1.503	1.473	0.465	0.448	0.461
P24821	434	C	Tenascin OS=Homo sapiens OX=9606 GN=TNC PE=1 SV=3	TNC	1	4.68266e-06	98.185	5	C(1)VNGQC(1)VC(1)DEGYTGEDC(1)SQLR	-0.083702	3							1.501	1.503	1.473	0.465	0.448	0.461
P24821	140	C	Tenascin OS=Homo sapiens OX=9606 GN=TNC PE=1 SV=3	TNC	1	6.57695e-05	87.676	4	EQC(1)TAGAGC(1)C(1)LQPATGR	-0.96202	2							1.501	1.503	1.473	0.465	0.448	0.461
P24821	146	C	Tenascin OS=Homo sapiens OX=9606 GN=TNC PE=1 SV=3	TNC	1	0.000709449	68.129	4	EQC(1)TAGAGC(1)C(1)LQPATGR	-0.96202	2							1.501	1.503	1.473	0.465	0.448	0.461
P24821	147	C	Tenascin OS=Homo sapiens OX=9606 GN=TNC PE=1 SV=3	TNC	1	6.57695e-05	87.676	4	EQC(1)TAGAGC(1)C(1)LQPATGR	-0.96202	3							1.501	1.503	1.473	0.465	0.448	0.461
P24844	109	C	Myosin regulatory light polypeptide 9 OS=Homo sapiens OX=9606 GN=MYL9 PE=1 SV=4	MYL9	1	7.75212e-05	77.899	5	NAFAC(1)FDEEASGFIHEDHLR	-0.36259	1	1.553	0.99	1.876	0.45	0.522	0.609	1.29	1.181	1.195	0.722	0.74	0.857	1.204	0.838	1.57	0.623	0.705	0.711	0.565	0.0442887
P25205	407	C	DNA replication licensing factor MCM3 OS=Homo sapiens OX=9606 GN=MCM3 PE=1 SV=3	MCM3	1	0.0109809	55.401	3	GVVC(1)IDEFDK	-0.28113	1	1.238	1.167	1.196	0.852	0.748	0.799	0.915	0.944	0.95	1.081	1.062	1.064	1.353	1.236	1.259	0.788	0.704	0.751	0.583	0.000226144
P25325	65	C	3-mercaptopyruvate sulfurtransferase OS=Homo sapiens OX=9606 GN=MPST PE=1 SV=3	MPST	1	0.000145082	86.378	4	HIPGAAFFDIDQC(1)SDR	-0.25253	2	1.318	1.423	1.461	0.665	0.521	0.612	0.98	0.988	1.082	0.974	0.992	0.978	1.345	1.44	1.35	0.683	0.525	0.626	0.444	0.000526917
P25398	69	C	40S ribosomal protein S12 OS=Homo sapiens OX=9606 GN=RPS12 PE=1 SV=3	RPS12	1	1.05304e-14	183.6	2	LVEALC(1)AEHQINLIK	0.13672	5	1.129	0.994	1.098	0.998	0.927	0.854	0.676	0.68	0.68	1.334	1.34	1.343	1.67	1.462	1.615	0.748	0.692	0.636	0.437	0.000177004
P25398	50	C	40S ribosomal protein S12 OS=Homo sapiens OX=9606 GN=RPS12 PE=1 SV=3	RPS12	1	2.9934e-06	98.508	4	QAHLC(1)VLASNC(1)DEPMYVK	-0.24352	3	1.08	1.043	1.094	0.964	0.912	0.907	0.676	0.68	0.68	1.334	1.34	1.343	1.598	1.534	1.609	0.723	0.681	0.675	0.439	6.09281e-06
P25398	56	C	40S ribosomal protein S12 OS=Homo sapiens OX=9606 GN=RPS12 PE=1 SV=3	RPS12	1	5.29707e-05	81.346	4	QAHLC(1)VLASNC(1)DEPMYVK	-0.24352	2							0.676	0.68	0.68	1.334	1.34	1.343
P25398	108	C	40S ribosomal protein S12 OS=Homo sapiens OX=9606 GN=RPS12 PE=1 SV=3	RPS12	0.997184	8.67098e-07	146.58	2	VVGC(0.003)SC(0.997)VVVK	0.53514	1	1.246	1.172	1.249	0.833	0.754	0.745	0.676	0.68	0.68	1.334	1.34	1.343	1.843	1.724	1.837	0.624	0.563	0.555	0.322	1.2133e-05
P25685	267	C	DnaJ homolog subfamily B member 1 OS=Homo sapiens OX=9606 GN=DNAJB1 PE=1 SV=4	DNAJB1	0.99657	8.30152e-05	90.348	3	EALC(0.997)GC(0.003)TVNVPTLDGR	0.25157	1	1.104	1.259	1.236	0.766	0.846	0.789	0.787	0.74	0.705	1.31	1.313	1.227	1.403	1.701	1.753	0.585	0.644	0.643	0.385	0.000244055
P25685	179	C	DnaJ homolog subfamily B member 1 OS=Homo sapiens OX=9606 GN=DNAJB1 PE=1 SV=4	DNAJB1	1	0.00475897	69.979	2	VSLEEIYSGC(1)TK	-0.38155	1	1.483	1.369	1.427	0.702	0.538	0.48	0.787	0.74	0.705	1.31	1.313	1.227	1.884	1.85	2.024	0.536	0.41	0.391	0.232	0.000134747
P25786	182	C	Proteasome subunit alpha type-1 OS=Homo sapiens OX=9606 GN=PSMA1 PE=1 SV=1	PSMA1	1	0.021089	44.44	3	HMSEFMEC(1)NLNELVK	-0.12528	1	1.202	1.407	1.107	0.835	0.713	0.736	0.692	0.716	0.71	1.336	1.317	1.295	1.737	1.965	1.559	0.625	0.541	0.568	0.33	0.000151619
P25942	83	C	Tumor necrosis factor receptor superfamily member 5 OS=Homo sapiens OX=9606 GN=CD40 PE=1 SV=1	CD40	1	7.44483e-05	124.98	3	YC(1)DPNLGLR	0.59444	3	1.832	1.788	1.795	0.198	0.178	0.208	1.467	1.502	1.546	0.461	0.42	0.495	1.249	1.19	1.161	0.43	0.424	0.42	0.354	1.32351e-06
P26006	904	C	Integrin alpha-3 OS=Homo sapiens OX=9606 GN=ITGA3 PE=1 SV=5	ITGA3	1	1.38474e-09	157.66	3	SETVLTC(1)ATGR	-0.14847	2	0.918	0.83	0.919	1.156	1.084	1.093	0.953	0.991	0.994	1.02	1.007	0.986	0.963	0.838	0.925	1.133	1.076	1.109	1.217	0.0107681
P26006	94	C	Integrin alpha-3 OS=Homo sapiens OX=9606 GN=ITGA3 PE=1 SV=5	ITGA3	1	1.84845e-10	151.57	3	TGAVYLC(1)PLTAHKDDCER	-0.52675	9	1.091	1.044	1.003	0.963	0.967	0.931	0.953	0.991	0.994	1.02	1.007	0.986	1.145	1.053	1.009	0.944	0.96	0.944	0.888	0.0353616
P26006	103	C	Integrin alpha-3 OS=Homo sapiens OX=9606 GN=ITGA3 PE=1 SV=5	ITGA3	1	1.84845e-10	151.57	4	TGAVYLCPLTAHKDDC(1)ER	-0.38967	9	1.07	1.02	0.897	1.022	1.016	0.974	0.953	0.991	0.994	1.02	1.007	0.986	1.123	1.029	0.902	1.002	1.009	0.988	0.982	0.835387
P26012	499	C	Integrin beta-8 OS=Homo sapiens OX=9606 GN=ITGB8 PE=1 SV=1	ITGB8	1	1.39412e-13	180.78	4	C(1)HFDEDQFSSESC(1)K	0.22001	2							1.532	1.455	1.4	0.42	0.418	0.425
P26012	511	C	Integrin beta-8 OS=Homo sapiens OX=9606 GN=ITGB8 PE=1 SV=1	ITGB8	1	1.39412e-13	180.78	4	C(1)HFDEDQFSSESC(1)K	0.22001	2							1.532	1.455	1.4	0.42	0.418	0.425
P26012	58	C	Integrin beta-8 OS=Homo sapiens OX=9606 GN=ITGB8 PE=1 SV=1	ITGB8	1	0.000307985	63.726	5	C(1)LALGPEC(1)GWC(1)VQEDFISGGSR	0.53812	1							1.532	1.455	1.4	0.42	0.418	0.425
P26012	65	C	Integrin beta-8 OS=Homo sapiens OX=9606 GN=ITGB8 PE=1 SV=1	ITGB8	1	0.000307985	63.726	5	C(1)LALGPEC(1)GWC(1)VQEDFISGGSR	0.53812	1							1.532	1.455	1.4	0.42	0.418	0.425
P26012	68	C	Integrin beta-8 OS=Homo sapiens OX=9606 GN=ITGB8 PE=1 SV=1	ITGB8	1	0.000307985	63.726	5	C(1)LALGPEC(1)GWC(1)VQEDFISGGSR	0.53812	1							1.532	1.455	1.4	0.42	0.418	0.425
P26022	179	C	Pentraxin-related protein PTX3 OS=Homo sapiens OX=9606 GN=PTX3 PE=1 SV=3	PTX3	1	0.00012748	87.566	3	SWLPAGC(1)ETAILFPMR	0.61687	1	0.665	0.39	0.536	1.643	1.358	1.408
P26358	353	C	DNA (cytosine-5)-methyltransferase 1 OS=Homo sapiens OX=9606 GN=DNMT1 PE=1 SV=2	DNMT1	1	0.000112459	100.45	4	C(1)IQC(1)GQYLDDPDLK	0.028416	2							1.194	1.13	1.16	0.806	0.85	0.86
P26358	356	C	DNA (cytosine-5)-methyltransferase 1 OS=Homo sapiens OX=9606 GN=DNMT1 PE=1 SV=2	DNMT1	1	0.000112459	100.45	4	C(1)IQC(1)GQYLDDPDLK	0.028416	2							1.194	1.13	1.16	0.806	0.85	0.86
P26572	237	C	Alpha-1,3-mannosyl-glycoprotein 2-beta-N-acetylglucosaminyltransferase OS=Homo sapiens OX=9606 GN=MGAT1 PE=1 SV=2	MGAT1	1	0.000248605	81.656	3	ADPSLWC(1)VSAWNDNGK	0.064773	2	1.339	1.372	1.386	0.661	0.601	0.641	1.416	1.305	1.256	0.658	0.643	0.658	0.946	1.051	1.104	1.005	0.935	0.974	0.94	0.293364
P26599	250	C	Polypyrimidine tract-binding protein 1 OS=Homo sapiens OX=9606 GN=PTBP1 PE=1 SV=1	PTBP1	1	3.89258e-06	128.9	3	LSLDGQNIYNAC(1)C(1)TLR	1.6297	10	1.348	1.407	1.58	0.645	0.495	0.526	1.077	1.101	1.067	0.905	0.924	0.947	1.252	1.278	1.481	0.713	0.536	0.555	0.45	0.00152006
P26599	251	C	Polypyrimidine tract-binding protein 1 OS=Homo sapiens OX=9606 GN=PTBP1 PE=1 SV=1	PTBP1	1	3.08681e-09	154.82	3	LSLDGQNIYNAC(1)C(1)TLR	1.6297	15	1.421	1.42	1.499	0.592	0.506	0.561	1.077	1.101	1.067	0.905	0.924	0.947	1.319	1.29	1.405	0.654	0.548	0.592	0.447	0.000146461
P26639	630	C	Threonine--tRNA ligase 1, cytoplasmic OS=Homo sapiens OX=9606 GN=TARS1 PE=1 SV=3	TARS1	1	0.00099437	65.716	3	QVMVVPVGPTC(1)DEYAQK	0.23588	1	1.184	1.108	1.133	0.906	0.835	0.834	0.562	0.55	0.562	1.447	1.454	1.432	2.107	2.015	2.016	0.626	0.574	0.582	0.29	2.26537e-06
P26639	107	C	Threonine--tRNA ligase 1, cytoplasmic OS=Homo sapiens OX=9606 GN=TARS1 PE=1 SV=3	TARS1	1	8.35069e-07	96.848	3	TTPYQIAC(1)GISQGLADNTVIAK	-0.6231	1	1.065	1.142	0.995	0.982	0.851	0.965	0.562	0.55	0.562	1.447	1.454	1.432	1.895	2.076	1.77	0.679	0.585	0.674	0.338	8.4547e-05
P26640	41	C	Valine--tRNA ligase OS=Homo sapiens OX=9606 GN=VARS1 PE=1 SV=4	VARS1	1	0.00453771	66.595	3	IC(1)LQPPPTSR	0.47776	1	1.294	0.913	1.1	0.888	0.886	0.92	0.673	0.682	0.701	1.323	1.344	1.325	1.923	1.339	1.569	0.671	0.659	0.694	0.419	0.00125272
P26885	97	C	Peptidyl-prolyl cis-trans isomerase FKBP2 OS=Homo sapiens OX=9606 GN=FKBP2 PE=1 SV=2	FKBP2	1	6.89362e-06	136.7	3	GWDQGLLGMC(1)EGEK	-0.78327	6	0.957	0.9	0.896	1.161	1.039	1.046	0.918	0.94	0.912	1.063	1.079	1.063	1.042	0.957	0.982	1.092	0.963	0.984	1.019	0.711417
P27348	25	C	14-3-3 protein theta OS=Homo sapiens OX=9606 GN=YWHAQ PE=1 SV=1	YWHAQ	1	1.3693e-08	155.1	2	YDDMATC(1)MK	-1.5279	2	1.046	1.019	1.004	0.975	0.997	0.959	0.457	0.432	0.43	1.63	1.568	1.557	2.289	2.359	2.335	0.598	0.636	0.616	0.265	2.99535e-07
P27348	134	C	14-3-3 protein theta OS=Homo sapiens OX=9606 GN=YWHAQ PE=1 SV=1	YWHAQ	1	0.000416797	88.021	3	YLAEVAC(1)GDDRK	-0.35011	1	1.329	1.08	1.1	0.819	0.815	0.856	0.457	0.432	0.43	1.63	1.568	1.557	2.908	2.5	2.558	0.502	0.52	0.55	0.197	7.34704e-06
P27487	472	C	Dipeptidyl peptidase 4 OS=Homo sapiens OX=9606 GN=DPP4 PE=1 SV=2	DPP4	1	2.11899e-06	103.88	3	C(1)SGPGLPLYTLHSSVNDK	-0.22466	2	1.657	1.394	1.372	0.525	0.527	0.525	1.48	1.543	1.531	0.468	0.442	0.486	1.12	0.903	0.896	1.122	1.192	1.08	1.163	0.119043
P27487	385	C	Dipeptidyl peptidase 4 OS=Homo sapiens OX=9606 GN=DPP4 PE=1 SV=2	DPP4	1	1.44123e-05	130.75	2	HIC(1)YFQIDK	-3.963	5	1.746	1.586	1.667	0.354	0.29	0.357	1.48	1.543	1.531	0.468	0.442	0.486	1.18	1.028	1.089	0.756	0.656	0.735	0.651	0.00189583
P27544	37	C	Ceramide synthase 1 OS=Homo sapiens OX=9606 GN=CERS1 PE=1 SV=1	CERS1	1	0.000272969	93.442	4	GC(1)TDC(1)GWGLAR	-0.70146	1							1.143	1.271	1.14	0.777	0.864	0.795
P27544	40	C	Ceramide synthase 1 OS=Homo sapiens OX=9606 GN=CERS1 PE=1 SV=1	CERS1	1	0.000272969	93.442	4	GC(1)TDC(1)GWGLAR	-0.70146	1							1.143	1.271	1.14	0.777	0.864	0.795
P27635	105	C	60S ribosomal protein L10 OS=Homo sapiens OX=9606 GN=RPL10 PE=1 SV=4	RPL10	1	8.13175e-05	124.98	2	MLSC(1)AGADR	-0.49905	2	1.437	1.442	1.415	0.606	0.557	0.543	0.776	0.765	0.764	1.231	1.224	1.248	1.852	1.885	1.852	0.492	0.455	0.435	0.247	2.75687e-06
P27694	503	C	Replication protein A 70 kDa DNA-binding subunit OS=Homo sapiens OX=9606 GN=RPA1 PE=1 SV=2	RPA1	1	0.00153347	83.783	3	C(1)DTEFPNFK	-0.23191	1	1.157	1.155	1.213	0.811	0.808	0.856	0.835	0.839	0.825	1.19	1.186	1.176	1.386	1.377	1.47	0.682	0.681	0.728	0.494	2.01056e-05
P27701	216	C	CD82 antigen OS=Homo sapiens OX=9606 GN=CD82 PE=1 SV=1	CD82	1	9.55192e-08	120.25	4	TQSGNHPEDWPVYQEGC(1)MEK	-0.55385	6	1.606	1.478	1.6	0.449	0.426	0.44	1.476	1.558	1.471	0.441	0.512	0.491	1.088	0.949	1.088	1.018	0.832	0.896	0.879	0.154055
P27707	9	C	Deoxycytidine kinase OS=Homo sapiens OX=9606 GN=DCK PE=1 SV=1	DCK	1	0.00275485	90.731	3	SC(1)PSFSASSEGTR	-0.43783	1							0.644	0.61	0.673	1.378	1.408	1.337
P27708	183	C	CAD protein OS=Homo sapiens OX=9606 GN=CAD PE=1 SV=3	CAD	1	0.0176459	52.79	3	ILALDC(1)GLK	0.16532	1	0.927	1.198	1.264	1.088	0.889	0.634	0.781	0.703	0.716	1.263	1.257	1.283	1.187	1.704	1.765	0.861	0.707	0.494	0.443	0.0161356
P27797	163	C	Calreticulin OS=Homo sapiens OX=9606 GN=CALR PE=1 SV=1	CALR	1	3.2999e-68	262.18	3	C(1)KDDEFTHLYTLIVRPDNTYEVK	0.17812	5	1.32	1.481	1.54	0.535	0.531	0.593	1.262	1.266	1.235	0.744	0.743	0.732	1.046	1.17	1.247	0.719	0.715	0.81	0.648	0.00272098
P27797	137	C	Calreticulin OS=Homo sapiens OX=9606 GN=CALR PE=1 SV=1	CALR	1	1.37633e-25	157.16	3	LFPNSLDQTDMHGDSEYNIMFGPDIC(1)GPGTK	-0.16359	2	1.22	1.148	1.2	0.734	0.851	0.848	1.262	1.266	1.235	0.744	0.743	0.732	0.967	0.907	0.972	0.987	1.145	1.158	1.156	0.0635028
P27824	360	C	Calnexin OS=Homo sapiens OX=9606 GN=CANX PE=1 SV=2	CANX	1	8.49447e-11	144.68	5	C(1)ESAPGC(1)GVWQRPVIDNPNYK	-0.30148	14	1.134	1.134	1.068	1.004	0.972	0.688	1.089	1.075	1.053	0.939	0.925	0.911	1.041	1.055	1.014	1.069	1.051	0.755	0.924	0.469904
P27824	366	C	Calnexin OS=Homo sapiens OX=9606 GN=CANX PE=1 SV=2	CANX	1	8.49447e-11	144.68	5	C(1)ESAPGC(1)GVWQRPVIDNPNYK	-0.30148	15	1.157	1.05	0.968	1.02	0.963	0.842	1.089	1.075	1.053	0.939	0.925	0.911	1.062	0.977	0.919	1.086	1.041	0.924	1.031	0.659469
P27824	194	C	Calnexin OS=Homo sapiens OX=9606 GN=CANX PE=1 SV=2	CANX	1	0.000674387	75.018	3	TPYTIMFGPDKC(1)GEDYK	1.1693	1	1.401	0.879	1.024	0.97	0.918	0.808	1.089	1.075	1.053	0.939	0.925	0.911	1.287	0.818	0.972	1.033	0.992	0.887	0.946	0.791414
P28067	105	C	HLA class II histocompatibility antigen, DM alpha chain OS=Homo sapiens OX=9606 GN=HLA-DMA PE=1 SV=1	HLA-DMA	1	6.46538e-05	105.03	3	EFC(1)EWMIQQIGPK	-0.44222	1	1.335	1.384	1.174	0.653	0.827	0.626
P28331	727	C	NADH-ubiquinone oxidoreductase 75 kDa subunit, mitochondrial OS=Homo sapiens OX=9606 GN=NDUFS1 PE=1 SV=3	NDUFS1	1	6.80975e-14	182.64	2	AVTEGAQAVEEPSIC(1)	-0.011176	1	1.344	1.212	1.171	0.847	0.806	0.62	1.091	1.078	1.061	0.909	0.922	0.939	1.232	1.124	1.104	0.932	0.874	0.66	0.713	0.0351598
P28331	75	C	NADH-ubiquinone oxidoreductase 75 kDa subunit, mitochondrial OS=Homo sapiens OX=9606 GN=NDUFS1 PE=1 SV=3	NDUFS1	1	0.00176525	87.323	3	LSVAGNC(1)R	0.022357	3	1.09	1.156	1.076	0.949	0.858	0.871	1.091	1.078	1.061	0.909	0.922	0.939	0.999	1.072	1.014	1.044	0.931	0.928	0.941	0.234928
P28331	367	C	NADH-ubiquinone oxidoreductase 75 kDa subunit, mitochondrial OS=Homo sapiens OX=9606 GN=NDUFS1 PE=1 SV=3	NDUFS1	1	5.28373e-05	80.303	3	VDSDTLC(1)TEEVFPTAGAGTDLR	-0.043372	1	1.32	1.312	1.364	0.683	0.828	0.493	1.091	1.078	1.061	0.909	0.922	0.939	1.21	1.217	1.286	0.751	0.898	0.525	0.586	0.0245502
P28340	1058	C	DNA polymerase delta catalytic subunit OS=Homo sapiens OX=9606 GN=POLD1 PE=1 SV=2	POLD1	1	0.00361066	84.699	3	LWTQC(1)QR	-0.22104	2	1.132	1.02	1.022	0.992	0.888	0.947	0.991	0.984	0.974	1.025	1.004	1.015	1.142	1.037	1.049	0.968	0.884	0.933	0.863	0.0215476
P28340	1026	C	DNA polymerase delta catalytic subunit OS=Homo sapiens OX=9606 GN=POLD1 PE=1 SV=2	POLD1	1	2.24601e-06	132.47	5	TVLSHQGAVC(1)EFC(1)QPR	-0.61781	3	1.173	1.003	0.932	1.001	0.954	0.937	0.991	0.984	0.974	1.025	1.004	1.015	1.184	1.019	0.957	0.977	0.95	0.923	0.902	0.201981
P28340	1029	C	DNA polymerase delta catalytic subunit OS=Homo sapiens OX=9606 GN=POLD1 PE=1 SV=2	POLD1	1	7.13931e-06	126.63	5	TVLSHQGAVC(1)EFC(1)QPR	-0.61781	2	0.714	0.821	0.792	1.295	1.101	1.277	0.991	0.984	0.974	1.025	1.004	1.015	0.72	0.834	0.813	1.263	1.097	1.258	1.529	0.00281824
P28370	1016	C	Probable global transcription activator SNF2L1 OS=Homo sapiens OX=9606 GN=SMARCA1 PE=1 SV=2	SMARCA1	1	0.00150708	88.496	2	C(1)NTLISLIEK	1.6435	1	1.159	0.991	1.15	0.972	0.911	0.818	0.743	0.741	0.791	1.161	1.271	1.293	1.56	1.337	1.454	0.837	0.717	0.633	0.503	0.00168804
P28482	65	C	Mitogen-activated protein kinase 1 OS=Homo sapiens OX=9606 GN=MAPK1 PE=1 SV=3	MAPK1	1	0.00394896	60.628	3	ISPFEHQTYC(1)QR	0.30973	1							0.891	0.875	0.874	1.199	1.147	1.102
P28799	208	C	Progranulin OS=Homo sapiens OX=9606 GN=GRN PE=1 SV=2	GRN	1	0.00239023	66.533	3	AVALSSSVMC(1)PDAR	0.38228	1	1.189	1.201	1.221	0.845	0.742	0.802	1.265	1.311	1.33	0.686	0.656	0.681	0.94	0.916	0.918	1.232	1.131	1.178	1.276	0.000728826
P28799	284	C	Progranulin OS=Homo sapiens OX=9606 GN=GRN PE=1 SV=2	GRN	1	5.10285e-05	109.84	5	C(1)DMEVSC(1)PDGYTC(1)C(1)R	-0.36077	3	1.456	1.471	1.262	0.661	0.62	0.531	1.265	1.311	1.33	0.686	0.656	0.681	1.151	1.122	0.949	0.964	0.945	0.78	0.835	0.115623
P28799	290	C	Progranulin OS=Homo sapiens OX=9606 GN=GRN PE=1 SV=2	GRN	1	5.10285e-05	109.84	5	C(1)DMEVSC(1)PDGYTC(1)C(1)R	-0.36077	2							1.265	1.311	1.33	0.686	0.656	0.681
P28799	296	C	Progranulin OS=Homo sapiens OX=9606 GN=GRN PE=1 SV=2	GRN	1	5.10285e-05	109.84	5	C(1)DMEVSC(1)PDGYTC(1)C(1)R	-0.36077	1							1.265	1.311	1.33	0.686	0.656	0.681
P28799	297	C	Progranulin OS=Homo sapiens OX=9606 GN=GRN PE=1 SV=2	GRN	1	5.10285e-05	109.84	5	C(1)DMEVSC(1)PDGYTC(1)C(1)R	-0.36077	1							1.265	1.311	1.33	0.686	0.656	0.681
P28799	178	C	Progranulin OS=Homo sapiens OX=9606 GN=GRN PE=1 SV=2	GRN	1	3.62651e-06	137.95	3	C(1)ITPTGTHPLAK	0.22768	2	1.372	1.371	1.439	0.65	0.592	0.576	1.265	1.311	1.33	0.686	0.656	0.681	1.085	1.046	1.082	0.948	0.902	0.846	0.839	0.00727519
P28799	335	C	Progranulin OS=Homo sapiens OX=9606 GN=GRN PE=1 SV=2	GRN	1	0.0137893	50.053	3	GTC(1)EQGPHQVPWMEK	-0.25739	1	1.33	1.196	1.334	0.807	0.659	0.674	1.265	1.311	1.33	0.686	0.656	0.681	1.051	0.912	1.003	1.176	1.005	0.99	1.069	0.396916
P29033	53	C	Gap junction beta-2 protein OS=Homo sapiens OX=9606 GN=GJB2 PE=1 SV=3	GJB2	1	2.23448e-11	154.12	3	EVWGDEQADFVC(1)NTLQPGC(1)K	-0.21518	2
P29033	60	C	Gap junction beta-2 protein OS=Homo sapiens OX=9606 GN=GJB2 PE=1 SV=3	GJB2	1	2.23448e-11	154.12	3	EVWGDEQADFVC(1)NTLQPGC(1)K	-0.21518	2
P29122	528	C	Proprotein convertase subtilisin/kexin type 6 OS=Homo sapiens OX=9606 GN=PCSK6 PE=1 SV=1	PCSK6	1	2.90825e-13	169.3	3	TTALTSAC(1)AEHSDQR	0.33623	1	1.258	0.995	1.055	1.033	0.756	0.903
P29279	199	C	CCN family member 2 OS=Homo sapiens OX=9606 GN=CCN2 PE=1 SV=2	CCN2	1	5.01472e-05	100.41	3	ANC(1)LVQTTEWSAC(1)SK	-0.68445	5	0.961	0.857	0.985	1.149	0.982	1.067	0.956	1	0.947	1.017	1.068	1.036	1.005	0.857	1.04	1.13	0.919	1.03	1.061	0.522253
P29279	209	C	CCN family member 2 OS=Homo sapiens OX=9606 GN=CCN2 PE=1 SV=2	CCN2	1	5.01472e-05	100.41	3	ANC(1)LVQTTEWSAC(1)SK	-0.68445	5	0.961	0.857	0.985	1.149	0.982	1.067	0.956	1	0.947	1.017	1.068	1.036	1.005	0.857	1.04	1.13	0.919	1.03	1.061	0.522253
P29279	160	C	CCN family member 2 OS=Homo sapiens OX=9606 GN=CCN2 PE=1 SV=2	CCN2	1	3.0244e-06	123.8	4	C(1)C(1)EEWVC(1)DEPK	1.1187	3							0.956	1	0.947	1.017	1.068	1.036
P29279	161	C	CCN family member 2 OS=Homo sapiens OX=9606 GN=CCN2 PE=1 SV=2	CCN2	1	3.0244e-06	123.8	4	C(1)C(1)EEWVC(1)DEPK	1.1187	3							0.956	1	0.947	1.017	1.068	1.036
P29279	166	C	CCN family member 2 OS=Homo sapiens OX=9606 GN=CCN2 PE=1 SV=2	CCN2	1	3.0244e-06	123.8	4	C(1)C(1)EEWVC(1)DEPK	1.1187	3							0.956	1	0.947	1.017	1.068	1.036
P29279	103	C	CCN family member 2 OS=Homo sapiens OX=9606 GN=CCN2 PE=1 SV=2	CCN2	1	0.00299164	62.685	3	DGAPC(1)IFGGTVYR	0.61507	1	1.11	1.063	1.119	0.977	0.797	0.934	0.956	1	0.947	1.017	1.068	1.036	1.161	1.063	1.182	0.961	0.746	0.902	0.766	0.0307029
P29279	273	C	CCN family member 2 OS=Homo sapiens OX=9606 GN=CCN2 PE=1 SV=2	CCN2	1	0.000928796	84.658	3	FELSGC(1)TSMK	0.35117	1	0.964	0.886	1.167	0.981	0.913	1.089	0.956	1	0.947	1.017	1.068	1.036	1.008	0.886	1.232	0.965	0.855	1.051	0.918	0.521412
P29279	148	C	CCN family member 2 OS=Homo sapiens OX=9606 GN=CCN2 PE=1 SV=2	CCN2	1	0.000878144	85.355	3	LPSPDC(1)PFPR	-0.21305	1	0.716	0.948	1.026	1.159	1.112	1.039	0.956	1	0.947	1.017	1.068	1.036	0.749	0.948	1.083	1.14	1.041	1.003	1.145	0.271695
P29317	325	C	Ephrin type-A receptor 2 OS=Homo sapiens OX=9606 GN=EPHA2 PE=1 SV=2	EPHA2	1	3.41916e-06	79.558	5	APQDPASMPC(1)TRPPSAPHYLTAVGMGAK	0.15444	1	1.369	1.225	1.28	0.651	0.671	0.804	1.019	1.041	1.017	0.982	0.967	0.99	1.343	1.177	1.259	0.663	0.694	0.812	0.574	0.00151763
P29317	105	C	Ephrin type-A receptor 2 OS=Homo sapiens OX=9606 GN=EPHA2 PE=1 SV=2	EPHA2	1	7.08963e-05	105.99	2	DC(1)NSFPGGASSC(1)K	0.27175	14	1.166	1.021	1.08	0.94	0.872	0.92	1.019	1.041	1.017	0.982	0.967	0.99	1.144	0.981	1.062	0.957	0.902	0.929	0.875	0.0499544
P29317	115	C	Ephrin type-A receptor 2 OS=Homo sapiens OX=9606 GN=EPHA2 PE=1 SV=2	EPHA2	1	7.08963e-05	105.99	2	DC(1)NSFPGGASSC(1)K	0.27175	14	1.166	1.021	1.08	0.94	0.872	0.92	1.019	1.041	1.017	0.982	0.967	0.99	1.144	0.981	1.062	0.957	0.902	0.929	0.875	0.0499544
P29317	247	C	Ephrin type-A receptor 2 OS=Homo sapiens OX=9606 GN=EPHA2 PE=1 SV=2	EPHA2	1	2.00007e-15	131.1	4	MHC(1)AVDGEWLVPIGQC(0.5)LC(0.5)QAGYEK	-0.70537	3	1.235	1.343	1.309	0.878	0.548	0.687	1.019	1.041	1.017	0.982	0.967	0.99	1.212	1.29	1.287	0.894	0.567	0.694	0.569	0.0120514
P29323	760	C	Ephrin type-B receptor 2 OS=Homo sapiens OX=9606 GN=EPHB2 PE=1 SV=5	EPHB2	1	9.86295e-14	171.36	2	NILVNSNLVC(1)K	0.19326	3	1.372	1.269	1.26	0.734	0.704	0.661	1.227	1.207	1.195	0.787	0.786	0.778	1.118	1.051	1.054	0.933	0.896	0.85	0.831	0.00532408
P29323	362	C	Ephrin type-B receptor 2 OS=Homo sapiens OX=9606 GN=EPHB2 PE=1 SV=5	EPHB2	1	3.35323e-13	167.33	3	EDLVYNIIC(1)K	0.23586	5	1.272	1.287	1.331	0.744	0.698	0.667	1.227	1.207	1.195	0.787	0.786	0.778	1.037	1.066	1.114	0.945	0.888	0.857	0.836	0.00713515
P29323	303	C	Ephrin type-B receptor 2 OS=Homo sapiens OX=9606 GN=EPHB2 PE=1 SV=5	EPHB2	1	3.90499e-09	157.74	3	TTSEGATNC(1)VC(1)R	0.29081	5	1.254	1.228	1.17	0.851	0.73	0.767	1.227	1.207	1.195	0.787	0.786	0.778	1.022	1.017	0.979	1.081	0.929	0.986	0.993	0.853457
P29323	305	C	Ephrin type-B receptor 2 OS=Homo sapiens OX=9606 GN=EPHB2 PE=1 SV=5	EPHB2	1	3.90499e-09	157.74	3	TTSEGATNC(1)VC(1)R	0.29081	5	1.254	1.228	1.17	0.851	0.73	0.767	1.227	1.207	1.195	0.787	0.786	0.778	1.022	1.017	0.979	1.081	0.929	0.986	0.993	0.853457
P29350	361	C	Tyrosine-protein phosphatase non-receptor type 6 OS=Homo sapiens OX=9606 GN=PTPN6 PE=1 SV=1	PTPN6	1	0.0109473	52.693	3	C(1)VPYWPEVGMQR	0.77128	1							0.868	0.844	0.931	1.124	1.104	0.993
P29401	206	C	Transketolase OS=Homo sapiens OX=9606 GN=TKT PE=1 SV=3	TKT	1	9.11632e-34	216.82	5	C(1)EAFGWHAIIVDGHSVEELC(1)K	-0.13514	3	0.702	0.744	0.885	1.258	1.185	1.225	0.586	0.591	0.579	1.435	1.462	1.422	1.198	1.259	1.528	0.877	0.811	0.861	0.64	0.00476668
P29401	225	C	Transketolase OS=Homo sapiens OX=9606 GN=TKT PE=1 SV=3	TKT	1	9.11632e-34	216.82	5	C(1)EAFGWHAIIVDGHSVEELC(1)K	-0.13514	1							0.586	0.591	0.579	1.435	1.462	1.422
P29590	151	C	Protein PML OS=Homo sapiens OX=9606 GN=PML PE=1 SV=3	PML	1	4.4366e-09	151.22	2	C(1)FEAHQWFLK	1.0714	5	1.477	1.506	1.421	0.512	0.569	0.514	1.264	1.281	1.25	0.714	0.72	0.724	1.169	1.176	1.137	0.717	0.79	0.71	0.637	0.000221165
P29590	338	C	Protein PML OS=Homo sapiens OX=9606 GN=PML PE=1 SV=3	PML	1	0.00156204	63.682	3	C(1)YASDQEVLDMHGFLR	0.40531	1	1.504	1.409	1.466	0.538	0.441	0.642	1.264	1.281	1.25	0.714	0.72	0.724	1.19	1.1	1.173	0.754	0.612	0.887	0.651	0.01609
P29590	189	C	Protein PML OS=Homo sapiens OX=9606 GN=PML PE=1 SV=3	PML	1	0.0034898	62.891	3	TNNIFC(1)SNPNHR	-0.26757	1	1.415	1.382	1.408	0.67	0.571	0.554	1.264	1.281	1.25	0.714	0.72	0.724	1.119	1.079	1.126	0.938	0.793	0.765	0.751	0.0106532
P29590	204	C	Protein PML OS=Homo sapiens OX=9606 GN=PML PE=1 SV=3	PML	1	2.68775e-06	134.68	2	TPTLTSIYC(1)R	0.30988	3	1.7	1.52	1.55	0.426	0.406	0.399	1.264	1.281	1.25	0.714	0.72	0.724	1.345	1.187	1.24	0.597	0.564	0.551	0.454	5.51644e-05
P29992	144	C	Guanine nucleotide-binding protein subunit alpha-11 OS=Homo sapiens OX=9606 GN=GNA11 PE=1 SV=2	GNA11	1	2.10105e-08	150.06	2	TLWEDPGIQEC(1)YDR	-0.33916	2	1.756	1.701	1.509	0.354	0.354	0.325	1.25	1.284	1.283	0.707	0.705	0.722	1.405	1.325	1.176	0.501	0.502	0.45	0.372	0.000100462
P30041	47	C	Peroxiredoxin-6 OS=Homo sapiens OX=9606 GN=PRDX6 PE=1 SV=3	PRDX6	1	0.000166742	103.22	2	DFTPVC(1)TTELGR	-0.0095102	7	0.671	0.655	0.678	1.407	1.265	1.325	0.583	0.573	0.573	1.454	1.449	1.42	1.151	1.143	1.183	0.968	0.873	0.933	0.798	0.0020958
P30048	229	C	Thioredoxin-dependent peroxide reductase, mitochondrial OS=Homo sapiens OX=9606 GN=PRDX3 PE=1 SV=3	PRDX3	1	2.54804e-199	371.1	4	AFQYVETHGEVC(1)PANWTPDSPTIKPSPAASK	-0.58553	11	1.251	1.222	1.337	0.764	0.722	0.705	1.174	1.174	1.13	0.832	0.838	0.847	1.066	1.041	1.183	0.918	0.862	0.832	0.794	0.00913222
P30050	17	C	60S ribosomal protein L12 OS=Homo sapiens OX=9606 GN=RPL12 PE=1 SV=1	RPL12	1	1.63189e-06	145.46	2	C(1)TGGEVGATSALAPK	-0.13046	2	1.126	1.062	1.051	0.972	0.857	0.933	0.823	0.862	0.86	1.157	1.197	1.141	1.368	1.232	1.222	0.84	0.716	0.818	0.621	0.0014711
P30050	162	C	60S ribosomal protein L12 OS=Homo sapiens OX=9606 GN=RPL12 PE=1 SV=1	RPL12	1	2.15183e-29	208.27	2	HPHDIIDDINSGAVEC(1)PAS	0.48976	8	1.167	1.073	1.074	0.921	0.858	0.907	0.823	0.862	0.86	1.157	1.197	1.141	1.418	1.245	1.249	0.796	0.717	0.795	0.59	0.000667313
P30084	111	C	Enoyl-CoA hydratase, mitochondrial OS=Homo sapiens OX=9606 GN=ECHS1 PE=1 SV=4	ECHS1	1	6.73889e-05	101.36	3	EMQNLSFQDC(1)YSSK	-0.062581	2	1.464	1.068	1.142	0.718	0.664	0.945	1.247	1.226	1.223	0.78	0.779	0.76	1.174	0.871	0.934	0.921	0.852	1.243	1.012	0.964048
P30101	244	C	Protein disulfide-isomerase A3 OS=Homo sapiens OX=9606 GN=PDIA3 PE=1 SV=4	PDIA3	1	4.1434e-15	134.29	3	FIQENIFGIC(1)PHMTEDNKDLIQGK	-0.16708	3	1.15	1.138	1.163	0.943	0.831	0.774	1.082	1.076	1.045	0.94	0.927	0.94	1.063	1.058	1.113	1.003	0.896	0.823	0.842	0.0421165
P30153	154	C	Serine/threonine-protein phosphatase 2A 65 kDa regulatory subunit A alpha isoform OS=Homo sapiens OX=9606 GN=PPP2R1A PE=1 SV=4	PPP2R1A	0.999996	0.00119259	87.18	3	TSACGLFSVC(1)YPR	0.18445	1							0.939	0.935	0.937	1.067	1.095	1.074
P30153	310	C	Serine/threonine-protein phosphatase 2A 65 kDa regulatory subunit A alpha isoform OS=Homo sapiens OX=9606 GN=PPP2R1A PE=1 SV=4	PPP2R1A	1	0.00178991	88.075	4	VKEFC(1)ENLSADC(1)R	-0.1855	1							0.939	0.935	0.937	1.067	1.095	1.074
P30153	317	C	Serine/threonine-protein phosphatase 2A 65 kDa regulatory subunit A alpha isoform OS=Homo sapiens OX=9606 GN=PPP2R1A PE=1 SV=4	PPP2R1A	1	0.00178991	88.075	4	VKEFC(1)ENLSADC(1)R	-0.1855	1							0.939	0.935	0.937	1.067	1.095	1.074
P30405	157	C	Peptidyl-prolyl cis-trans isomerase F, mitochondrial OS=Homo sapiens OX=9606 GN=PPIF PE=1 SV=1	PPIF	1	3.81908e-49	228.63	3	HVGPGVLSMANAGPNTNGSQFFIC(1)TIK	-0.1337	4	1.728	1.496	1.473	0.473	0.374	0.457	1.475	1.479	1.402	0.526	0.549	0.536	1.172	1.011	1.051	0.899	0.681	0.853	0.752	0.039233
P30405	104	C	Peptidyl-prolyl cis-trans isomerase F, mitochondrial OS=Homo sapiens OX=9606 GN=PPIF PE=1 SV=1	PPIF	1	1.33422e-09	115.46	4	VIPSFMC(1)QAGDFTNHNGTGGK	0.28354	9	1.423	1.389	1.213	0.72	0.647	0.608	1.475	1.479	1.402	0.526	0.549	0.536	0.965	0.939	0.865	1.369	1.179	1.134	1.33	0.0129118
P30511	185	C	HLA class I histocompatibility antigen, alpha chain F OS=Homo sapiens OX=9606 GN=HLA-F PE=1 SV=3	HLA-F	1	8.06906e-05	101.6	3	TYLEGEC(1)LELLR	-0.50992	2	1.989	1.891	1.89	0.071	0.1	0.059	1.634	1.737	1.622	0.27	0.332	0.332	1.217	1.089	1.165	0.263	0.301	0.178	0.214	0.000623206
P30519	265	C	Heme oxygenase 2 OS=Homo sapiens OX=9606 GN=HMOX2 PE=1 SV=2	HMOX2	1	5.32193e-06	128.01	2	KC(1)PFYAAEQDK	0.27391	1	1.546	1.52	1.348	0.557	0.462	0.566	1.262	1.235	1.232	0.75	0.766	0.732	1.225	1.231	1.094	0.743	0.603	0.773	0.597	0.00378866
P30520	58	C	Adenylosuccinate synthetase isozyme 2 OS=Homo sapiens OX=9606 GN=ADSS2 PE=1 SV=3	ADSS2	1	4.01633e-05	113.72	2	VVDLLAQDADIVC(1)R	-0.16193	2	1.128	1.132	1.022	0.893	0.906	0.919	0.632	0.666	0.686	1.347	1.402	1.313	1.785	1.7	1.49	0.663	0.646	0.7	0.404	0.000104983
P30530	56	C	Tyrosine-protein kinase receptor UFO OS=Homo sapiens OX=9606 GN=AXL PE=1 SV=4	AXL	1	8.02551e-05	90.754	4	C(1)QLQVQGEPPEVHWLR	-0.16332	3	1.378	1.199	1.177	0.887	0.689	0.67	1.098	1.212	1.188	0.822	0.866	0.813	1.255	0.989	0.991	1.079	0.796	0.824	0.834	0.21296
P30566	27	C	Adenylosuccinate lyase OS=Homo sapiens OX=9606 GN=ADSL PE=1 SV=2	ADSL	1	0.00192127	68.83	3	YASPEMC(1)FVFSDR	-1.3596	1							0.528	0.548	0.583	1.443	1.471	1.444
P30622	242	C	CAP-Gly domain-containing linker protein 1 OS=Homo sapiens OX=9606 GN=CLIP1 PE=1 SV=2	CLIP1	1	0.0489786	42.001	2	GEWC(1)GVELDEPLGK	0.4201	1	1.054	0.995	1.186	1.047	0.644	1.075	0.73	0.726	0.734	1.291	1.302	1.265	1.444	1.371	1.616	0.811	0.495	0.85	0.487	0.0142181
P30622	111	C	CAP-Gly domain-containing linker protein 1 OS=Homo sapiens OX=9606 GN=CLIP1 PE=1 SV=2	CLIP1	1	0.0583666	51.346	3	YFQC(1)EPLK	-0.36183	1							0.73	0.726	0.734	1.291	1.302	1.265
P30626	162	C	Sorcin OS=Homo sapiens OX=9606 GN=SRI PE=1 SV=1	SRI	1	0.000907534	83.314	4	ITFDDYIAC(1)C(1)VK	-0.71442	1							0.486	0.485	0.489	1.499	1.562	1.516
P30626	163	C	Sorcin OS=Homo sapiens OX=9606 GN=SRI PE=1 SV=1	SRI	1	0.000599063	91.584	4	ITFDDYIAC(1)C(1)VK	-0.71442	2	0.791	0.883	0.827	1.299	1.051	1.149	0.486	0.485	0.489	1.499	1.562	1.516	1.628	1.821	1.691	0.867	0.673	0.758	0.447	0.000543184
P30837	169	C	Aldehyde dehydrogenase X, mitochondrial OS=Homo sapiens OX=9606 GN=ALDH1B1 PE=1 SV=3	ALDH1B1	1	0.000228172	89.231	3	TIPMDGQHFC(1)FTR	-0.44209	7	1.319	1.241	1.203	0.759	0.71	0.769	1.102	1.088	1.068	0.923	0.93	0.898	1.197	1.141	1.126	0.822	0.763	0.856	0.705	0.000801728
P30876	1093	C	DNA-directed RNA polymerase II subunit RPB2 OS=Homo sapiens OX=9606 GN=POLR2B PE=1 SV=1	POLR2B	1	0.000599258	77.776	3	DC(1)QIAHGAAQFLR	-0.86855	1	1.427	1.452	1.298	0.646	0.578	0.598	1.074	1.074	1.1	0.927	0.892	0.91	1.329	1.352	1.18	0.697	0.648	0.657	0.519	0.000170305
P30876	221	C	DNA-directed RNA polymerase II subunit RPB2 OS=Homo sapiens OX=9606 GN=POLR2B PE=1 SV=1	POLR2B	1	0.00505852	73.248	3	YAYTGEC(1)R	0.26704	1	1.399	1.424	1.415	0.662	0.583	0.518	1.074	1.074	1.1	0.927	0.892	0.91	1.303	1.326	1.286	0.714	0.654	0.569	0.495	0.000445625
Q86SG5	47	C	Protein S100-A7A OS=Homo sapiens OX=9606 GN=S100A7A PE=1 SV=3	S100A7A	1	0.000242364	90.926	2	ENFPNFLSAC(1)DK	0.20707	2	1.34	1.289	1.154	0.78	0.642	0.795
P31350	270	C	Ribonucleoside-diphosphate reductase subunit M2 OS=Homo sapiens OX=9606 GN=RRM2 PE=1 SV=1	RRM2	1	5.43122e-05	103.13	4	DEGLHC(1)DFAC(1)LMFK	-0.3008	2							1.02	0.981	0.99	0.992	1	1.013
P31350	274	C	Ribonucleoside-diphosphate reductase subunit M2 OS=Homo sapiens OX=9606 GN=RRM2 PE=1 SV=1	RRM2	1	5.43122e-05	103.13	4	DEGLHC(1)DFAC(1)LMFK	-0.3008	3							1.02	0.981	0.99	0.992	1	1.013
P31689	177	C	DnaJ homolog subfamily A member 1 OS=Homo sapiens OX=9606 GN=DNAJA1 PE=1 SV=2	DNAJA1	0.791081	1.41853e-15	134.34	4	IHQIGPGMVQQIQSVC(0.791)MEC(0.209)QGHGER	-0.41646	1	1.164	1.063	1.075	0.846	0.951	0.9	0.985	0.991	0.962	1.054	1.018	1.042	1.182	1.073	1.117	0.803	0.934	0.864	0.771	0.00735516
P31751	77	C	RAC-beta serine/threonine-protein kinase OS=Homo sapiens OX=9606 GN=AKT2 PE=1 SV=2	AKT2	1	0.0004275	91.549	3	C(1)LQWTTVIER	0.35904	1	1.137	0.959	0.945	1.101	0.854	1.005	0.473	0.474	0.484	1.499	1.6	1.478	2.404	2.023	1.952	0.734	0.534	0.68	0.305	0.000498097
P31751	311	C	RAC-beta serine/threonine-protein kinase OS=Homo sapiens OX=9606 GN=AKT2 PE=1 SV=2	AKT2	1	3.13561e-10	127.32	4	TFC(1)GTPEYLAPEVLEDNDYGR	0.28778	2	1.171	0.998	1.049	0.966	0.895	0.921	0.473	0.474	0.484	1.499	1.6	1.478	2.476	2.105	2.167	0.644	0.559	0.623	0.271	3.78879e-05
P31930	154	C	Cytochrome b-c1 complex subunit 1, mitochondrial OS=Homo sapiens OX=9606 GN=UQCRC1 PE=1 SV=3	UQCRC1	1	5.82423e-14	153.21	3	AVELLGDIVQNC(1)SLEDSQIEK	0.044502	1	1.249	1.529	1.435	0.58	0.577	0.631	1.08	1.108	1.09	0.884	0.901	0.893	1.156	1.38	1.317	0.656	0.64	0.707	0.52	0.0004295
P31930	268	C	Cytochrome b-c1 complex subunit 1, mitochondrial OS=Homo sapiens OX=9606 GN=UQCRC1 PE=1 SV=3	UQCRC1	1	1.37462e-18	172.23	3	HLGGIPWTYAEDAVPTLTPC(1)R	-0.10233	2	1.686	1.564	1.573	0.361	0.376	0.439	1.08	1.108	1.09	0.884	0.901	0.893	1.561	1.412	1.443	0.408	0.417	0.492	0.298	5.32075e-05
P31930	380	C	Cytochrome b-c1 complex subunit 1, mitochondrial OS=Homo sapiens OX=9606 GN=UQCRC1 PE=1 SV=3	UQCRC1	1	6.09742e-06	130.98	2	LC(1)TSATESEVAR	0.77782	1	1.461	1.609	1.467	0.536	0.442	0.485	1.08	1.108	1.09	0.884	0.901	0.893	1.353	1.452	1.346	0.606	0.491	0.543	0.395	0.000141832
P31930	453	C	Cytochrome b-c1 complex subunit 1, mitochondrial OS=Homo sapiens OX=9606 GN=UQCRC1 PE=1 SV=3	UQCRC1	1	1.41577e-14	154.14	3	YIYDQC(1)PAVAGYGPIEQLPDYNR	0.26024	1	1.458	1.392	1.227	0.619	0.546	0.758	1.08	1.108	1.09	0.884	0.901	0.893	1.35	1.256	1.126	0.7	0.606	0.849	0.577	0.00744425
P31937	75	C	3-hydroxyisobutyrate dehydrogenase, mitochondrial OS=Homo sapiens OX=9606 GN=HIBADH PE=1 SV=2	HIBADH	1	4.28708e-07	145.29	4	HGYPLIIYDVFPDAC(1)K	-0.17019	3	1.252	1.432	1.38	0.623	0.651	0.663	1.181	1.162	1.163	0.863	0.808	0.798	1.06	1.232	1.187	0.722	0.806	0.831	0.678	0.00335403
P31939	287	C	Bifunctional purine biosynthesis protein ATIC OS=Homo sapiens OX=9606 GN=ATIC PE=1 SV=3	ATIC	1	0.00377962	72.643	3	VC(1)MVYDLYK	-0.81341	1	0.824	0.667	0.62	1.28	1.255	1.353	0.412	0.39	0.419	1.607	1.638	1.6	2	1.71	1.48	0.797	0.766	0.846	0.464	0.00114827
P31939	434	C	Bifunctional purine biosynthesis protein ATIC OS=Homo sapiens OX=9606 GN=ATIC PE=1 SV=3	ATIC	1	0.000122224	105.4	2	YTQSNSVC(1)YAK	0.37622	1	0.921	0.777	0.947	1.268	1.082	1.006	0.412	0.39	0.419	1.607	1.638	1.6	2.235	1.992	2.26	0.789	0.661	0.629	0.32	0.000138552
P31943	267	C	Heterogeneous nuclear ribonucleoprotein H OS=Homo sapiens OX=9606 GN=HNRNPH1 PE=1 SV=4	HNRNPH1	1	1.38413e-10	166.04	4	DLNYC(1)FSGMSDHR	0.12825	5	1.439	1.44	1.334	0.637	0.576	0.575	1.117	1.085	1.126	0.89	0.888	0.881	1.288	1.327	1.185	0.716	0.649	0.653	0.531	0.000167982
P31943	22	C	Heterogeneous nuclear ribonucleoprotein H OS=Homo sapiens OX=9606 GN=HNRNPH1 PE=1 SV=4	HNRNPH1	1	0.000261939	89.013	2	GLPWSC(1)SADEVQR	0.28626	2	1.084	1.005	1.035	0.945	0.989	0.942	1.117	1.085	1.126	0.89	0.888	0.881	0.97	0.926	0.919	1.062	1.114	1.069	1.153	0.00323523
P31943	290	C	Heterogeneous nuclear ribonucleoprotein H OS=Homo sapiens OX=9606 GN=HNRNPH1 PE=1 SV=4	HNRNPH1	1	5.43693e-07	114.34	4	YGDGGSTFQSTTGHC(1)VHMR	-0.24053	2	1.332	1.394	1.363	0.628	0.698	0.584	1.117	1.085	1.126	0.89	0.888	0.881	1.192	1.285	1.21	0.706	0.786	0.663	0.584	0.00059637
P31948	471	C	Stress-induced-phosphoprotein 1 OS=Homo sapiens OX=9606 GN=STIP1 PE=1 SV=1	STIP1	1	0.000197903	118.69	2	C(1)MMAQYNR	-0.6592	2	0.876	0.82	0.838	1.21	1.128	1.127	0.531	0.534	0.539	1.483	1.483	1.488	1.65	1.536	1.555	0.816	0.761	0.757	0.492	2.70143e-05
P31948	420	C	Stress-induced-phosphoprotein 1 OS=Homo sapiens OX=9606 GN=STIP1 PE=1 SV=1	STIP1	0.995337	8.01059e-09	150.22	3	DC(0.005)EEC(0.995)IQLEPTFIK	0.50336	4	0.667	0.67	0.69	1.358	1.333	1.281	0.531	0.534	0.539	1.483	1.483	1.488	1.256	1.255	1.28	0.916	0.899	0.861	0.706	5.67771e-05
P32004	57	C	Neural cell adhesion molecule L1 OS=Homo sapiens OX=9606 GN=L1CAM PE=1 SV=2	L1CAM	1	7.25927e-13	167.84	2	C(1)EASGKPEVQFR	0.064035	3	1.557	1.437	1.502	0.568	0.465	0.471	1.419	1.377	1.405	0.634	0.57	0.612	1.097	1.044	1.069	0.896	0.816	0.77	0.773	0.00505581
P32004	312	C	Neural cell adhesion molecule L1 OS=Homo sapiens OX=9606 GN=L1CAM PE=1 SV=2	L1CAM	1	7.14987e-06	134.59	2	C(1)LAENSLGSAR	-0.020038	1	1.53	1.504	1.393	0.555	0.524	0.494	1.419	1.377	1.405	0.634	0.57	0.612	1.078	1.092	0.991	0.875	0.919	0.807	0.823	0.0158248
P32004	1043	C	Neural cell adhesion molecule L1 OS=Homo sapiens OX=9606 GN=L1CAM PE=1 SV=2	L1CAM	1	0.00284054	86.086	2	EGQC(1)NFR	0.46377	2	1.609	1.573	1.389	0.508	0.465	0.456	1.419	1.377	1.405	0.634	0.57	0.612	1.134	1.142	0.989	0.801	0.816	0.745	0.723	0.00407386
P32004	404	C	Neural cell adhesion molecule L1 OS=Homo sapiens OX=9606 GN=L1CAM PE=1 SV=2	L1CAM	1	0.000334465	69.122	3	GALILSNVQPSDTMVTQC(1)EAR	0.084007	2	1.316	1.191	1.236	0.749	0.721	0.786	1.419	1.377	1.405	0.634	0.57	0.612	0.927	0.865	0.88	1.181	1.265	1.284	1.396	0.000547265
P32004	354	C	Neural cell adhesion molecule L1 OS=Homo sapiens OX=9606 GN=L1CAM PE=1 SV=2	L1CAM	1	1.48338e-05	130.28	3	LDC(1)QVQGR	-0.13404	2	1.554	1.452	1.459	0.542	0.492	0.501	1.419	1.377	1.405	0.634	0.57	0.612	1.095	1.054	1.038	0.855	0.863	0.819	0.796	0.000545657
P32320	99	C	Cytidine deaminase OS=Homo sapiens OX=9606 GN=CDA PE=1 SV=2	CDA	1	9.20779e-07	103.5	3	AIAIASDMQDDFISPC(1)GAC(1)R	-0.051465	4	1.558	1.566	1.718	0.416	0.411	0.332	1.358	1.354	1.348	0.636	0.624	0.635	1.147	1.157	1.274	0.654	0.659	0.523	0.513	0.00126399
P32320	102	C	Cytidine deaminase OS=Homo sapiens OX=9606 GN=CDA PE=1 SV=2	CDA	1	9.20779e-07	103.5	3	AIAIASDMQDDFISPC(1)GAC(1)R	-0.051465	4	1.558	1.566	1.718	0.416	0.411	0.332	1.358	1.354	1.348	0.636	0.624	0.635	1.147	1.157	1.274	0.654	0.659	0.523	0.513	0.00126399
P32322	120	C	Pyrroline-5-carboxylate reductase 1, mitochondrial OS=Homo sapiens OX=9606 GN=PYCR1 PE=1 SV=2	PYCR1	1	0.0134626	55.314	3	C(1)MTNTPVVVR	-0.82955	1							1.138	1.138	1.179	0.818	0.817	0.864
Q96C36	262	C	Pyrroline-5-carboxylate reductase 2 OS=Homo sapiens OX=9606 GN=PYCR2 PE=1 SV=1	PYCR2	1	0.0607165	59.542	2	SLLINAVEASC(1)IR	0.089034	1	1.207	1.153	1.161	0.948	0.711	0.82	1.018	0.992	0.972	0.978	0.999	0.982	1.186	1.162	1.194	0.969	0.712	0.835	0.71	0.017319
P32926	587	C	Desmoglein-3 OS=Homo sapiens OX=9606 GN=DSG3 PE=1 SV=2	DSG3	1	0.00195474	74.46	3	SLTLEVC(1)QC(1)DNR	-0.49136	2							1.152	1.252	1.17	0.759	0.769	0.693
P32926	589	C	Desmoglein-3 OS=Homo sapiens OX=9606 GN=DSG3 PE=1 SV=2	DSG3	1	0.00195474	74.46	3	SLTLEVC(1)QC(1)DNR	-0.49136	2							1.152	1.252	1.17	0.759	0.769	0.693
P32929	109	C	Cystathionine gamma-lyase OS=Homo sapiens OX=9606 GN=CTH PE=1 SV=3	CTH	1	0.0133749	43.791	3	AGDQIIC(1)MDDVYGGTNR	4.269	2	1.14	1.273	1.237	0.893	0.69	0.767
P32969	74	C	60S ribosomal protein L9 OS=Homo sapiens OX=9606 GN=RPL9 PE=1 SV=1	RPL9	1	8.57547e-06	115.33	3	TIC(1)SHVQNMIK	-0.17692	1	1.178	1.158	1.256	0.74	0.783	0.886	0.874	0.845	0.816	1.13	1.176	1.149	1.348	1.37	1.539	0.655	0.666	0.771	0.491	0.000433102
P32970	168	C	CD70 antigen OS=Homo sapiens OX=9606 GN=CD70 PE=1 SV=2	CD70	1	0.00207114	58.671	3	GDTLC(1)TNLTGTLLPSR	-0.012573	1	0.808	1.083	1.008	1.343	0.863	0.895	0.332	0.301	0.321	1.674	1.701	1.686	2.434	3.598	3.14	0.802	0.507	0.531	0.201	0.000954729
P32970	133	C	CD70 antigen OS=Homo sapiens OX=9606 GN=CD70 PE=1 SV=2	CD70	1	0.000296574	76.151	3	HHPTTLAVGIC(1)SPASR	-0.66458	1	0.975	0.9	1.058	1.118	0.883	1.066	0.332	0.301	0.321	1.674	1.701	1.686	2.937	2.99	3.296	0.668	0.519	0.632	0.197	4.28959e-05
P33176	632	C	Kinesin-1 heavy chain OS=Homo sapiens OX=9606 GN=KIF5B PE=1 SV=1	KIF5B	1	0.0162947	40.801	4	ELAAC(1)QLRISQHEAKIK	-1.3295	1	1.176	1.48	1.1	0.81	0.826	0.609	0.569	0.572	0.584	1.441	1.458	1.412	2.067	2.587	1.884	0.562	0.567	0.431	0.239	0.00038886
P33176	174	C	Kinesin-1 heavy chain OS=Homo sapiens OX=9606 GN=KIF5B PE=1 SV=1	KIF5B	1	0.0069043	53.168	3	FVC(1)SPDEVMDTIDEGK	-0.43813	1	1.643	1.208	1.361	0.607	0.585	0.596	0.569	0.572	0.584	1.441	1.458	1.412	2.888	2.112	2.33	0.421	0.401	0.422	0.17	4.711e-05
P33176	294	C	Kinesin-1 heavy chain OS=Homo sapiens OX=9606 GN=KIF5B PE=1 SV=1	KIF5B	1	0.000979094	76.143	3	ILQDSLGGNC(1)R	-0.48116	2	1.197	1.036	1.066	0.94	0.818	0.942	0.569	0.572	0.584	1.441	1.458	1.412	2.104	1.811	1.825	0.652	0.561	0.667	0.328	0.000106379
P33316	166	C	Deoxyuridine 5'-triphosphate nucleotidohydrolase, mitochondrial OS=Homo sapiens OX=9606 GN=DUT PE=1 SV=4	DUT	1	0.000101182	112.13	2	TDIQIALPSGC(1)YGR	-0.026588	1	0.86	0.87	0.915	1.206	1.002	1.147	0.494	0.491	0.495	1.54	1.528	1.544	1.741	1.772	1.848	0.783	0.656	0.743	0.407	8.34225e-05
P33981	465	C	Dual specificity protein kinase TTK OS=Homo sapiens OX=9606 GN=TTK PE=1 SV=2	TTK	1	2.15335e-05	122.93	3	TPSSNTLDDYMSC(1)FR	0.1073	1	1.275	1.179	1.497	0.791	0.598	0.661	1.088	1.05	1.076	0.932	0.936	0.98	1.172	1.123	1.391	0.849	0.639	0.674	0.587	0.00789444
P33991	328	C	DNA replication licensing factor MCM4 OS=Homo sapiens OX=9606 GN=MCM4 PE=1 SV=5	MCM4	1	0.000158282	108.98	3	IAEPSVC(1)GR	2.3977	2	1.189	1.265	1.154	0.845	0.792	0.755	0.935	0.944	0.946	1.075	1.066	1.072	1.272	1.34	1.22	0.786	0.743	0.704	0.583	0.000206831
P33991	306	C	DNA replication licensing factor MCM4 OS=Homo sapiens OX=9606 GN=MCM4 PE=1 SV=5	MCM4	0.997588	5.73452e-12	142.41	3	TSQLIPEMQEAFFQC(0.998)QVC(0.002)AHTTR	-0.19592	3	1.03	1.019	1.078	0.9	0.937	1.036	0.935	0.944	0.946	1.075	1.066	1.072	1.102	1.079	1.14	0.837	0.879	0.966	0.808	0.00876546
P33992	249	C	DNA replication licensing factor MCM5 OS=Homo sapiens OX=9606 GN=MCM5 PE=1 SV=5	MCM5	1	7.97849e-06	138.54	3	HMQLYC(1)DR	0.80511	3	1.32	1.166	1.248	0.827	0.722	0.717	0.951	0.962	0.972	1.064	1.026	1.074	1.388	1.212	1.284	0.777	0.704	0.668	0.553	0.000561521
P34096	67	C	Ribonuclease 4 OS=Homo sapiens OX=9606 GN=RNASE4 PE=1 SV=3	RNASE4	1	0.0385669	44.447	3	MTLYHC(1)K	-0.66264	1
P34810	314	C	Macrosialin OS=Homo sapiens OX=9606 GN=CD68 PE=1 SV=2	CD68	1	3.4545e-14	153.82	3	LQAAQLPHTGVFGQSFSC(1)PSDR	-0.0864	1	1.035	0.911	1.163	0.978	0.969	0.945
P34932	34	C	Heat shock 70 kDa protein 4 OS=Homo sapiens OX=9606 GN=HSPA4 PE=1 SV=4	HSPA4	0.999503	0.000806443	90.629	2	C(1)TPACISFGPK	1.1337	1	1.031	1.052	0.962	0.991	1.035	0.929	0.466	0.472	0.48	1.586	1.576	1.522	2.212	2.229	2.004	0.625	0.657	0.61	0.294	7.21388e-06
P34932	245	C	Heat shock 70 kDa protein 4 OS=Homo sapiens OX=9606 GN=HSPA4 PE=1 SV=4	HSPA4	1	1.90361e-05	117.18	4	KFDEVLVNHFC(1)EEFGK	0.061518	1	0.889	0.686	0.64	1.206	1.386	1.194	0.466	0.472	0.48	1.586	1.576	1.522	1.908	1.453	1.333	0.76	0.879	0.784	0.516	0.00506643
P34932	167	C	Heat shock 70 kDa protein 4 OS=Homo sapiens OX=9606 GN=HSPA4 PE=1 SV=4	HSPA4	1	4.8118e-05	105.14	3	SVMDATQIAGLNC(1)LR	-1.1711	1	0.622	0.807	0.99	1.374	1.128	1.079	0.466	0.472	0.48	1.586	1.576	1.522	1.335	1.71	2.062	0.866	0.716	0.709	0.449	0.00507072
P35052	415	C	Glypican-1 OS=Homo sapiens OX=9606 GN=GPC1 PE=1 SV=2	GPC1	1	0.00365679	97.596	2	C(1)WNGMAR	-0.2078	2	1.457	1.447	1.466	0.601	0.501	0.529	1.328	1.312	1.383	0.625	0.658	0.674	1.097	1.103	1.06	0.962	0.761	0.785	0.769	0.0229667
P35052	401	C	Glypican-1 OS=Homo sapiens OX=9606 GN=GPC1 PE=1 SV=2	GPC1	1	3.66136e-05	91.457	2	DVQDFWISLPGTLC(1)SEK	0.1053	3	1.627	1.637	1.73	0.297	0.46	0.249	1.328	1.312	1.383	0.625	0.658	0.674	1.225	1.248	1.251	0.475	0.699	0.369	0.414	0.00788585
P35052	279	C	Glypican-1 OS=Homo sapiens OX=9606 GN=GPC1 PE=1 SV=2	GPC1	1	0.00387016	68.551	2	GC(1)LANQADLDAEWR	-0.24859	2	1.372	1.585	1.595	0.477	0.486	0.485	1.328	1.312	1.383	0.625	0.658	0.674	1.033	1.208	1.153	0.763	0.739	0.72	0.655	0.00102762
P35052	268	C	Glypican-1 OS=Homo sapiens OX=9606 GN=GPC1 PE=1 SV=2	GPC1	1	0.00741578	73.039	4	PC(1)PDYC(1)R	1.1854	2							1.328	1.312	1.383	0.625	0.658	0.674
P35052	272	C	Glypican-1 OS=Homo sapiens OX=9606 GN=GPC1 PE=1 SV=2	GPC1	1	0.00741578	73.039	4	PC(1)PDYC(1)R	1.1854	2							1.328	1.312	1.383	0.625	0.658	0.674
P35052	191	C	Glypican-1 OS=Homo sapiens OX=9606 GN=GPC1 PE=1 SV=2	GPC1	1	1.35211e-06	110.12	3	QLHPQLLLPDDYLDC(1)LGK	0.010537	2	1.441	1.617	1.538	0.536	0.472	0.396	1.328	1.312	1.383	0.625	0.658	0.674	1.085	1.232	1.112	0.858	0.717	0.588	0.631	0.0152729
P35052	246	C	Glypican-1 OS=Homo sapiens OX=9606 GN=GPC1 PE=1 SV=2	GPC1	1	0.000518795	83.617	3	VAQVPLGPEC(1)SR	-0.94119	1	1.293	1.371	1.201	0.735	0.704	0.696	1.328	1.312	1.383	0.625	0.658	0.674	0.974	1.045	0.868	1.176	1.07	1.033	1.136	0.125084
P35080	84	C	Profilin-2 OS=Homo sapiens OX=9606 GN=PFN2 PE=1 SV=3	PFN2	1	0.00108896	72.417	3	DSLYVDGDC(1)TMDIR	-1.3608	2	1.111	1.013	1.031	0.934	0.991	0.92	0.417	0.397	0.383	1.65	1.671	1.574	2.664	2.552	2.692	0.566	0.593	0.584	0.22	2.37351e-07
P35251	607	C	Replication factor C subunit 1 OS=Homo sapiens OX=9606 GN=RFC1 PE=1 SV=4	RFC1	1	0.00401933	73.386	3	TIIGQQGDQSC(1)ANK	0.16431	1							1.352	1.363	1.388	0.632	0.605	0.612
P35354	145	C	Prostaglandin G/H synthase 2 OS=Homo sapiens OX=9606 GN=PTGS2 PE=1 SV=2	PTGS2	1	0.0151744	44.567	3	ALPPVPDDC(1)PTPLGVK	-0.20158	1	1.532	1.277	1.461	0.628	0.557	0.545	1.601	1.586	1.64	0.346	0.355	0.368	0.957	0.805	0.891	1.815	1.569	1.481	1.834	0.00153172
P35555	315	C	Fibrillin-1 OS=Homo sapiens OX=9606 GN=FBN1 PE=1 SV=4	FBN1	1	0.00121392	72.891	3	C(1)PPGFYTSPDGTR	-0.082804	1	1.57	1.432	1.499	0.533	0.482	0.484	1.406	1.228	1.359	0.592	0.698	0.684	1.117	1.166	1.103	0.9	0.691	0.708	0.679	0.0101508
P35555	908	C	Fibrillin-1 OS=Homo sapiens OX=9606 GN=FBN1 PE=1 SV=4	FBN1	1	1.96038e-06	105.38	5	GTQC(1)EDIDEC(1)EVFPGVC(1)K	-0.94978	1							1.406	1.228	1.359	0.592	0.698	0.684
P35555	914	C	Fibrillin-1 OS=Homo sapiens OX=9606 GN=FBN1 PE=1 SV=4	FBN1	1	1.96038e-06	105.38	5	GTQC(1)EDIDEC(1)EVFPGVC(1)K	-0.94978	1							1.406	1.228	1.359	0.592	0.698	0.684
P35555	921	C	Fibrillin-1 OS=Homo sapiens OX=9606 GN=FBN1 PE=1 SV=4	FBN1	1	1.96038e-06	105.38	5	GTQC(1)EDIDEC(1)EVFPGVC(1)K	-0.94978	1							1.406	1.228	1.359	0.592	0.698	0.684
P35556	1999	C	Fibrillin-2 OS=Homo sapiens OX=9606 GN=FBN2 PE=1 SV=3	FBN2	1	0.00170851	73.022	4	C(1)LC(1)NEGYELTPDGK	0.7729	1
P35556	2001	C	Fibrillin-2 OS=Homo sapiens OX=9606 GN=FBN2 PE=1 SV=3	FBN2	1	0.00170851	73.022	4	C(1)LC(1)NEGYELTPDGK	0.7729	1
P35579	569	C	Myosin-9 OS=Homo sapiens OX=9606 GN=MYH9 PE=1 SV=4	MYH9	1	8.55293e-06	113.72	4	DKADFC(1)IIHYAGK	-0.32369	4	1.313	1.272	1.279	0.74	0.667	0.729	0.974	0.978	0.98	1.037	1.027	1.029	1.348	1.301	1.305	0.714	0.649	0.708	0.524	3.769e-05
P35579	671	C	Myosin-9 OS=Homo sapiens OX=9606 GN=MYH9 PE=1 SV=4	MYH9	1	0.000588593	106.04	3	C(1)IIPNHEK	0.61875	2	1.453	1.337	1.304	0.686	0.624	0.595	0.974	0.978	0.98	1.037	1.027	1.029	1.492	1.367	1.331	0.662	0.608	0.578	0.441	9.86363e-05
P35579	172	C	Myosin-9 OS=Homo sapiens OX=9606 GN=MYH9 PE=1 SV=4	MYH9	1	6.06783e-13	170.79	2	EDQSILC(1)TGESGAGK	0.35554	1	1.412	1.471	1.442	0.687	0.574	0.414	0.974	0.978	0.98	1.037	1.027	1.029	1.45	1.504	1.471	0.662	0.559	0.402	0.367	0.00222642
P35579	917	C	Myosin-9 OS=Homo sapiens OX=9606 GN=MYH9 PE=1 SV=4	MYH9	1	4.78746e-05	113.59	3	KQELEEIC(1)HDLEAR	-0.23951	1	1.39	1.264	1.114	0.831	0.719	0.682	0.974	0.978	0.98	1.037	1.027	1.029	1.427	1.292	1.137	0.801	0.7	0.663	0.561	0.00263239
P35579	816	C	Myosin-9 OS=Homo sapiens OX=9606 GN=MYH9 PE=1 SV=4	MYH9	1	2.55039e-05	138.07	2	NC(1)AAYLK	-1.1916	1	1.198	1.275	1.174	0.748	0.783	0.823	0.974	0.978	0.98	1.037	1.027	1.029	1.23	1.304	1.198	0.721	0.762	0.8	0.612	0.00023033
P35579	740	C	Myosin-9 OS=Homo sapiens OX=9606 GN=MYH9 PE=1 SV=4	MYH9	1	0.0054401	72.485	3	QAC(1)VLMIK	-0.41848	1	1.436	1.086	1.136	0.748	0.661	0.933	0.974	0.978	0.98	1.037	1.027	1.029	1.474	1.11	1.159	0.721	0.644	0.907	0.607	0.020028
P35579	91	C	Myosin-9 OS=Homo sapiens OX=9606 GN=MYH9 PE=1 SV=4	MYH9	1	0.000546811	63.302	3	VEDMAELTC(1)LNEASVLHNLK	-0.022329	1	1.093	1.155	1.067	1.015	0.784	0.886	0.974	0.978	0.98	1.037	1.027	1.029	1.122	1.181	1.089	0.979	0.763	0.861	0.767	0.0236858
P35606	56	C	Coatomer subunit beta' OS=Homo sapiens OX=9606 GN=COPB2 PE=1 SV=2	COPB2	1	0.000522156	95.531	3	TFEVC(1)DLPVR	-0.28607	3	1.135	1.039	1.185	0.948	0.85	0.843	0.742	0.748	0.748	1.251	1.273	1.216	1.53	1.389	1.584	0.758	0.668	0.693	0.471	0.000156782
P35610	92	C	Sterol O-acyltransferase 1 OS=Homo sapiens OX=9606 GN=SOAT1 PE=1 SV=3	SOAT1	1	3.13285e-11	141.31	3	SASLDNGGC(1)ALTTFSVLEGEK	0.67072	1	1.669	1.446	1.673	0.308	0.581	0.323	1.265	1.209	1.241	0.775	0.752	0.762	1.319	1.196	1.348	0.397	0.773	0.424	0.413	0.0123687
P35611	525	C	Alpha-adducin OS=Homo sapiens OX=9606 GN=ADD1 PE=1 SV=2	ADD1	1	2.54388e-05	113.29	3	TAGPQSQVLC(1)GVVMDR	-0.35135	1	1.621	1.456	1.654	0.505	0.362	0.402	1.048	1.076	1.12	0.91	0.907	0.891	1.547	1.353	1.477	0.555	0.399	0.451	0.321	0.000388206
P35625	192	C	Metalloproteinase inhibitor 3 OS=Homo sapiens OX=9606 GN=TIMP3 PE=1 SV=2	TIMP3	1	0.00211421	85.212	3	GGYC(1)SWYR	-0.38687	2	1.566	1.524	1.603	0.457	0.426	0.423	1.414	1.286	1.373	0.596	0.663	0.637	1.107	1.185	1.168	0.767	0.643	0.664	0.599	0.000895754
P35625	91	C	Metalloproteinase inhibitor 3 OS=Homo sapiens OX=9606 GN=TIMP3 PE=1 SV=2	TIMP3	1	1.77702e-07	126	5	MPHVQYIHTEASESLC(1)GLK	-0.45114	3	1.645	1.378	1.827	0.4	0.365	0.385	1.414	1.286	1.373	0.596	0.663	0.637	1.163	1.072	1.331	0.671	0.551	0.604	0.512	0.00141108
P35625	118	C	Metalloproteinase inhibitor 3 OS=Homo sapiens OX=9606 GN=TIMP3 PE=1 SV=2	TIMP3	1	0.000110114	96.64	3	MYTGLC(1)NFVER	1.2003	2	1.822	1.612	1.935	0.278	0.186	0.167	1.414	1.286	1.373	0.596	0.663	0.637	1.289	1.253	1.409	0.466	0.281	0.262	0.255	0.00163636
P35637	428	C	RNA-binding protein FUS OS=Homo sapiens OX=9606 GN=FUS PE=1 SV=1	FUS	1	8.06355e-09	150.12	3	C(1)PNPTCENMNFSWR	-0.14277	7	1.321	1.315	1.195	0.754	0.695	0.72	1.097	1.082	1.079	0.926	0.92	0.901	1.204	1.215	1.108	0.814	0.755	0.799	0.671	0.000425202
P35637	433	C	RNA-binding protein FUS OS=Homo sapiens OX=9606 GN=FUS PE=1 SV=1	FUS	0.993063	8.06355e-09	150.11	3	C(0.007)PNPTC(0.993)ENMNFSWR	1.2606	4	1.329	1.348	1.189	0.741	0.676	0.716	1.097	1.082	1.079	0.926	0.92	0.901	1.211	1.246	1.102	0.8	0.735	0.795	0.655	0.000780135
P35659	161	C	Protein DEK OS=Homo sapiens OX=9606 GN=DEK PE=1 SV=1	DEK	1	1.02903e-05	129.85	2	SIC(1)EVLDLER	-0.59354	1	1.199	1.156	1.13	0.942	0.783	0.789	1.054	1.043	1.032	0.954	0.977	0.936	1.138	1.108	1.095	0.987	0.801	0.843	0.787	0.0190799
P35754	8	C	Glutaredoxin-1 OS=Homo sapiens OX=9606 GN=GLRX PE=1 SV=2	GLRX	1	6.05792e-06	130.34	2	AQEFVNC(1)K	0.17873	1	1.073	1.114	1.146	0.958	0.868	0.842	0.822	0.929	0.771	1.109	1.212	1.192	1.305	1.199	1.486	0.864	0.716	0.706	0.573	0.00348134
P35754	79	C	Glutaredoxin-1 OS=Homo sapiens OX=9606 GN=GLRX PE=1 SV=2	GLRX	1	5.28945e-11	140.35	4	DC(1)IGGC(1)SDLVSLQQSGELLTR	0.78769	1							0.822	0.929	0.771	1.109	1.212	1.192
P35754	83	C	Glutaredoxin-1 OS=Homo sapiens OX=9606 GN=GLRX PE=1 SV=2	GLRX	1	5.28945e-11	140.35	4	DC(1)IGGC(1)SDLVSLQQSGELLTR	0.78769	1							0.822	0.929	0.771	1.109	1.212	1.192
P35998	236	C	26S proteasome regulatory subunit 7 OS=Homo sapiens OX=9606 GN=PSMC2 PE=1 SV=3	PSMC2	1	0.00158398	92.822	2	TDAC(1)FIR	-0.56899	2	1.207	1.218	1.201	0.821	0.793	0.76	0.744	0.735	0.688	1.288	1.297	1.296	1.622	1.657	1.746	0.637	0.611	0.586	0.365	6.47465e-06
P36542	103	C	ATP synthase subunit gamma, mitochondrial OS=Homo sapiens OX=9606 GN=ATP5F1C PE=1 SV=1	ATP5F1C	1	2.69256e-06	130.56	3	GLC(1)GAIHSSIAK	0.62318	1	1.242	1.033	1.163	0.841	0.948	0.773	1.072	1.051	1.039	0.955	0.952	0.934	1.159	0.983	1.119	0.881	0.996	0.828	0.83	0.0641277
P36578	96	C	60S ribosomal protein L4 OS=Homo sapiens OX=9606 GN=RPL4 PE=1 SV=5	RPL4	1	7.00008e-06	118.28	3	SGQGAFGNMC(1)R	-0.41695	7	1.407	1.415	1.453	0.607	0.55	0.567	0.918	0.929	0.89	1.124	1.087	1.057	1.533	1.523	1.633	0.54	0.506	0.536	0.337	3.60044e-06
P36776	682	C	Lon protease homolog, mitochondrial OS=Homo sapiens OX=9606 GN=LONP1 PE=1 SV=2	LONP1	1	0.000643588	101.72	2	ALC(1)GLDESK	0.48038	1	1.405	1.425	1.321	0.62	0.62	0.609	1.098	1.098	1.114	0.863	0.906	0.853	1.28	1.298	1.186	0.718	0.684	0.714	0.562	5.59301e-05
P36871	160	C	Phosphoglucomutase-1 OS=Homo sapiens OX=9606 GN=PGM1 PE=1 SV=3	PGM1	1	9.34526e-09	156.12	3	TIEEYAVC(1)PDLK	1.2756	2	1.111	0.865	1.077	1.03	0.984	0.934	0.454	0.456	0.465	1.557	1.547	1.572	2.447	1.897	2.316	0.662	0.636	0.594	0.284	0.00011502
P36941	62	C	Tumor necrosis factor receptor superfamily member 3 OS=Homo sapiens OX=9606 GN=LTBR PE=1 SV=1	LTBR	1	8.05117e-06	130.75	2	C(1)PPGTYVSAK	0.59075	1	1.639	1.454	1.442	0.511	0.483	0.471	1.329	1.344	1.364	0.578	0.617	0.639	1.233	1.082	1.057	0.884	0.783	0.737	0.713	0.00916875
P36954	17	C	DNA-directed RNA polymerase II subunit RPB9 OS=Homo sapiens OX=9606 GN=POLR2I PE=1 SV=1	POLR2I	1	0.023395	44.616	3	FC(1)QEC(1)NNMLYPK	0.094625	1							1.07	1.062	1.089	0.933	1.035	0.839
P36954	20	C	DNA-directed RNA polymerase II subunit RPB9 OS=Homo sapiens OX=9606 GN=POLR2I PE=1 SV=1	POLR2I	1	0.023395	44.616	3	FC(1)QEC(1)NNMLYPK	0.094625	1							1.07	1.062	1.089	0.933	1.035	0.839
P36954	42	C	DNA-directed RNA polymerase II subunit RPB9 OS=Homo sapiens OX=9606 GN=POLR2I PE=1 SV=1	POLR2I	1	7.17515e-07	131.56	3	NC(1)DYQQEADNSC(1)IYVNK	-0.11212	3	1.108	1.164	1.163	0.848	0.697	1.02	1.07	1.062	1.089	0.933	1.035	0.839	1.036	1.096	1.068	0.909	0.673	1.216	0.874	0.39613
P36954	52	C	DNA-directed RNA polymerase II subunit RPB9 OS=Homo sapiens OX=9606 GN=POLR2I PE=1 SV=1	POLR2I	1	1.13343e-05	116.35	3	NC(1)DYQQEADNSC(1)IYVNK	-0.11212	2							1.07	1.062	1.089	0.933	1.035	0.839
P37235	38	C	Hippocalcin-like protein 1 OS=Homo sapiens OX=9606 GN=HPCAL1 PE=1 SV=3	HPCAL1	1	1.18886e-19	198.14	3	DC(1)PTGHLTVDEFK	-0.68949	1	1.283	1.274	1.326	0.796	0.674	0.647	1.05	1.052	1.043	0.958	0.947	0.995	1.222	1.211	1.271	0.831	0.712	0.65	0.592	0.00194525
P37268	374	C	Squalene synthase OS=Homo sapiens OX=9606 GN=FDFT1 PE=1 SV=1	FDFT1	1	8.80867e-05	100.22	2	TQNLPNC(1)QLISR	-0.23356	2	1.724	1.571	1.581	0.354	0.364	0.406	1.394	1.366	1.378	0.581	0.604	0.616	1.237	1.15	1.147	0.609	0.603	0.659	0.529	7.04186e-05
P37268	147	C	Squalene synthase OS=Homo sapiens OX=9606 GN=FDFT1 PE=1 SV=1	FDFT1	1	1.05699e-19	193.82	3	YQTVIADIC(1)R	0.94127	2	1.84	1.736	1.416	0.366	0.304	0.338	1.394	1.366	1.378	0.581	0.604	0.616	1.32	1.271	1.028	0.63	0.503	0.549	0.465	0.00167639
P37802	124	C	Transgelin-2 OS=Homo sapiens OX=9606 GN=TAGLN2 PE=1 SV=3	TAGLN2	1	6.00102e-13	178.24	2	NMAC(1)VQR	0.048975	1	1.681	1.631	1.695	0.358	0.322	0.313	0.838	0.861	0.852	1.154	1.178	1.138	2.006	1.894	1.989	0.31	0.273	0.275	0.146	1.76371e-06
P38117	66	C	Electron transfer flavoprotein subunit beta OS=Homo sapiens OX=9606 GN=ETFB PE=1 SV=3	ETFB	0.999473	4.74499e-06	119.46	3	EVIAVSC(0.999)GPAQC(0.001)QETIR	-0.67873	3	1.414	1.41	1.345	0.659	0.586	0.587	1.187	1.173	1.138	0.839	0.821	0.817	1.191	1.202	1.182	0.785	0.714	0.718	0.62	0.000103813
P38117	42	C	Electron transfer flavoprotein subunit beta OS=Homo sapiens OX=9606 GN=ETFB PE=1 SV=3	ETFB	1	0.00015961	87.287	3	HSMNPFC(1)EIAVEEAVR	-0.41275	1	1.354	1.152	1.258	0.708	0.782	0.745	1.187	1.173	1.138	0.839	0.821	0.817	1.141	0.982	1.105	0.844	0.952	0.912	0.839	0.0386778
P38398	801	C	Breast cancer type 1 susceptibility protein OS=Homo sapiens OX=9606 GN=BRCA1 PE=1 SV=2	BRCA1	1	0.000816684	84.718	4	C(1)VSQC(1)AAFENPK	0.50538	1							1.368	1.29	1.336	0.68	0.685	0.659
P38398	805	C	Breast cancer type 1 susceptibility protein OS=Homo sapiens OX=9606 GN=BRCA1 PE=1 SV=2	BRCA1	1	0.000816684	84.718	4	C(1)VSQC(1)AAFENPK	0.50538	1							1.368	1.29	1.336	0.68	0.685	0.659
P38435	99	C	Vitamin K-dependent gamma-carboxylase OS=Homo sapiens OX=9606 GN=GGCX PE=1 SV=2	GGCX	1	0.00338176	84.476	2	YLDGLDVC(1)R	-0.31692	2	1.155	1.07	1.084	0.923	0.832	0.937	1.08	1.114	1.106	0.896	0.87	0.924	1.069	0.961	0.98	1.03	0.956	1.014	0.997	0.948108
P38606	138	C	V-type proton ATPase catalytic subunit A OS=Homo sapiens OX=9606 GN=ATP6V1A PE=1 SV=2	ATP6V1A	1	0.00425651	78.496	3	WDFTPC(1)K	0.058141	2	1.614	1.467	1.458	0.62	0.4	0.441	0.962	0.937	0.94	1.059	1.076	1.055	1.678	1.566	1.551	0.585	0.372	0.418	0.287	0.000779651
P39023	114	C	60S ribosomal protein L3 OS=Homo sapiens OX=9606 GN=RPL3 PE=1 SV=2	RPL3	1	1.68624e-13	180.36	3	TVFAEHISDEC(1)K	0.34038	6	1.328	1.252	1.245	0.764	0.701	0.71	0.916	0.94	0.909	1.067	1.06	1.108	1.45	1.332	1.37	0.716	0.661	0.641	0.486	6.32452e-05
P39023	253	C	60S ribosomal protein L3 OS=Homo sapiens OX=9606 GN=RPL3 PE=1 SV=2	RPL3	1	7.27693e-06	114.86	2	VAC(1)IGAWHPAR	1.2752	4	1.222	1.13	1.236	0.889	0.738	0.785	0.916	0.94	0.909	1.067	1.06	1.108	1.334	1.202	1.36	0.833	0.696	0.708	0.574	0.00127611
P39060	1706	C	Collagen alpha-1(XVIII) chain OS=Homo sapiens OX=9606 GN=COL18A1 PE=1 SV=5	COL18A1	1	0.000100375	107.83	3	RLTESYC(1)ETWR	0.12542	4	0.696	0.598	0.626	1.422	1.335	1.324	0.641	0.646	0.686	1.352	1.414	1.368	1.086	0.926	0.913	1.052	0.944	0.968	1.013	0.824132
P40189	491	C	Interleukin-6 receptor subunit beta OS=Homo sapiens OX=9606 GN=IL6ST PE=1 SV=2	IL6ST	1	1.15888e-06	95.5	3	C(1)YLITVTPVYADGPGSPESIK	-0.56863	1	1.544	1.139	1.424	0.563	0.648	0.683	1.076	1.032	1.048	0.955	0.93	0.965	1.435	1.104	1.359	0.59	0.697	0.708	0.512	0.0025235
P40189	419	C	Interleukin-6 receptor subunit beta OS=Homo sapiens OX=9606 GN=IL6ST PE=1 SV=2	IL6ST	1	4.28216e-10	116.45	3	SDAAVLTIPAC(1)DFQATHPVMDLK	-0.67109	1	1.086	1.153	1.147	0.641	1.02	0.954	1.076	1.032	1.048	0.955	0.93	0.965	1.009	1.117	1.094	0.671	1.097	0.989	0.856	0.314377
P40189	458	C	Interleukin-6 receptor subunit beta OS=Homo sapiens OX=9606 GN=IL6ST PE=1 SV=2	IL6ST	1	4.28894e-07	134.2	3	YILEWC(1)VLSDK	-0.36182	2	1.228	1.046	1.18	0.77	0.826	0.949	1.076	1.032	1.048	0.955	0.93	0.965	1.141	1.014	1.126	0.806	0.888	0.983	0.816	0.0398441
P40429	38	C	60S ribosomal protein L13a OS=Homo sapiens OX=9606 GN=RPL13A PE=1 SV=2	RPL13A	1	4.08686e-05	108.98	3	C(1)EGINISGNFYR	0.36791	2	1.401	1.323	1.231	0.651	0.649	0.744	0.895	0.909	0.878	1.11	1.155	1.119	1.565	1.455	1.402	0.586	0.562	0.665	0.41	0.000118778
P40763	251	C	Signal transducer and activator of transcription 3 OS=Homo sapiens OX=9606 GN=STAT3 PE=1 SV=2	STAT3	0.999952	0.000181805	83.418	3	QQIAC(1)IGGPPNICLDR	-0.60103	1	1.215	1.09	1.1	1.008	0.829	0.758	0.725	0.725	0.747	1.281	1.291	1.275	1.676	1.503	1.473	0.787	0.642	0.595	0.435	0.000827994
P40926	275	C	Malate dehydrogenase, mitochondrial OS=Homo sapiens OX=9606 GN=MDH2 PE=1 SV=3	MDH2	1	0.000416637	100.02	2	EGVVEC(1)SFVK	0.18861	2	0.81	0.884	1.522	0.897	0.942	0.946	1.086	1.066	1.052	0.938	0.934	0.925	0.746	0.829	1.447	0.956	1.009	1.023	0.989	0.882275
P40926	285	C	Malate dehydrogenase, mitochondrial OS=Homo sapiens OX=9606 GN=MDH2 PE=1 SV=3	MDH2	1	1.87167e-09	156.5	2	SQETEC(1)TYFSTPLLLGK	0.0066509	3	1.296	1.39	1.299	0.722	0.634	0.66	1.086	1.066	1.052	0.938	0.934	0.925	1.193	1.304	1.235	0.77	0.679	0.714	0.58	0.000259756
P40937	73	C	Replication factor C subunit 5 OS=Homo sapiens OX=9606 GN=RFC5 PE=1 SV=1	RFC5	1	0.0163083	53.683	3	TSTILAC(1)AK	0.080937	1							1.109	1.067	1.135	0.914	0.868	0.877
P40938	230	C	Replication factor C subunit 3 OS=Homo sapiens OX=9606 GN=RFC3 PE=1 SV=2	RFC3	1	0.0280634	48.091	3	ALLMC(1)EAC(1)R	0.029863	1							1.1	1.203	1.166	0.821	0.801	0.806
P40938	233	C	Replication factor C subunit 3 OS=Homo sapiens OX=9606 GN=RFC3 PE=1 SV=2	RFC3	1	0.0280634	48.091	3	ALLMC(1)EAC(1)R	0.029863	1							1.1	1.203	1.166	0.821	0.801	0.806
P41091	434	C	Eukaryotic translation initiation factor 2 subunit 3 OS=Homo sapiens OX=9606 GN=EIF2S3 PE=1 SV=3	EIF2S3	1	0.000308829	91.937	2	IVLTNPVC(1)TEVGEK	-0.71763	1	1.28	1.032	1.309	0.81	0.799	0.77	0.813	0.78	0.804	1.211	1.178	1.203	1.574	1.323	1.628	0.669	0.678	0.64	0.439	0.000250778
P41091	236	C	Eukaryotic translation initiation factor 2 subunit 3 OS=Homo sapiens OX=9606 GN=EIF2S3 PE=1 SV=3	EIF2S3	1	9.32214e-07	145.55	2	YNIEVVC(1)EYIVK	-0.026805	2	0.84	0.858	0.914	1.078	1.085	1.224	0.813	0.78	0.804	1.211	1.178	1.203	1.033	1.1	1.137	0.89	0.921	1.017	0.865	0.0404721
P41134	34	C	DNA-binding protein inhibitor ID-1 OS=Homo sapiens OX=9606 GN=ID1 PE=1 SV=3	ID1	1	0.00330085	66.267	3	C(1)LSEQSVAISR	0.27948	1
Q9H1J7	141	C	Protein Wnt-5b OS=Homo sapiens OX=9606 GN=WNT5B PE=2 SV=2	WNT5B	1	0.00700851	62.89	4	EGELSTC(1)GC(1)SR	-0.0056378	1
Q9H1J7	143	C	Protein Wnt-5b OS=Homo sapiens OX=9606 GN=WNT5B PE=2 SV=2	WNT5B	1	0.00700851	62.89	4	EGELSTC(1)GC(1)SR	-0.0056378	1
P41221	238	C	Protein Wnt-5a OS=Homo sapiens OX=9606 GN=WNT5A PE=1 SV=2	WNT5A	1	1.21136e-05	119.53	3	TVYNLADVAC(1)K	0.22974	2	0.92	0.947	0.934	1.106	0.973	1.121
P41223	78	C	Protein BUD31 homolog OS=Homo sapiens OX=9606 GN=BUD31 PE=1 SV=2	BUD31	1	0.00134702	96.19	2	ELYEYC(1)IK	0.61788	1							1.065	1.016	1.014	0.966	0.933	1.012
P41240	31	C	Tyrosine-protein kinase CSK OS=Homo sapiens OX=9606 GN=CSK PE=1 SV=1	CSK	1	4.98991e-05	95.767	3	YNFHGTAEQDLPFC(1)K	-1.4774	1	1.355	1.348	1.339	0.681	0.652	0.624	0.745	0.748	0.759	1.251	1.283	1.264	1.819	1.802	1.764	0.544	0.508	0.494	0.287	2.00353e-06
P41250	471	C	Glycine--tRNA ligase OS=Homo sapiens OX=9606 GN=GARS1 PE=1 SV=3	GARS1	1	3.19902e-05	120.09	3	SCYDLSC(1)HAR	-0.70796	4	0.932	0.847	0.946	1.194	1.042	1.039	0.609	0.591	0.603	1.396	1.469	1.387	1.53	1.433	1.569	0.855	0.709	0.749	0.51	0.00039889
P42166	280	C	Lamina-associated polypeptide 2, isoform alpha OS=Homo sapiens OX=9606 GN=TMPO PE=1 SV=2	TMPO	1	0.00186876	104.45	3	NLFISC(1)K	-0.091991	4	1.644	1.613	1.601	0.438	0.342	0.362	0.834	0.845	0.861	1.114	1.175	1.203	1.971	1.909	1.859	0.393	0.291	0.301	0.172	5.18702e-05
P42166	629	C	Lamina-associated polypeptide 2, isoform alpha OS=Homo sapiens OX=9606 GN=TMPO PE=1 SV=2	TMPO	1	9.8295e-77	281.48	2	TYDAASYIC(1)EAAFDEVK	-0.16137	2	1.176	1.086	0.993	0.964	0.922	0.86	0.834	0.845	0.861	1.114	1.175	1.203	1.41	1.285	1.153	0.865	0.785	0.715	0.615	0.0037016
P42226	272	C	Signal transducer and activator of transcription 6 OS=Homo sapiens OX=9606 GN=STAT6 PE=1 SV=1	STAT6	1	0.000183321	101.38	3	TLVTSC(1)FLVEK	0.15867	2	1.179	1.068	1.041	0.907	0.924	0.88	0.727	0.707	0.711	1.313	1.293	1.312	1.622	1.511	1.464	0.691	0.715	0.671	0.452	2.34766e-05
P42345	674	C	Serine/threonine-protein kinase mTOR OS=Homo sapiens OX=9606 GN=MTOR PE=1 SV=1	MTOR	1	0.0578817	42.802	3	YC(1)VLASLDER	-0.19428	1							0.97	0.993	1.01	0.998	1.001	0.99
Q71UM5	77	C	40S ribosomal protein S27-like OS=Homo sapiens OX=9606 GN=RPS27L PE=1 SV=3	RPS27L	1	0.00325112	78.334	2	LTEGC(1)SFR	0.70263	3	1.563	1.522	1.645	0.413	0.411	0.445	0.907	0.877	0.864	1.085	1.109	1.124	1.723	1.735	1.904	0.381	0.371	0.396	0.214	2.06561e-06
P42695	15	C	Condensin-2 complex subunit D3 OS=Homo sapiens OX=9606 GN=NCAPD3 PE=1 SV=2	NCAPD3	1	0.00187176	64.675	3	GLGSGLQPWC(1)PLDLR	-0.2889	1							1.216	1.227	1.231	0.815	0.785	0.773
P42704	930	C	Leucine-rich PPR motif-containing protein, mitochondrial OS=Homo sapiens OX=9606 GN=LRPPRC PE=1 SV=3	LRPPRC	1	2.23539e-06	141.88	2	C(1)VANNQVETLEK	0.46141	1	1.076	1.014	0.951	0.894	1.065	0.999	1.028	1.016	1.016	0.98	0.982	0.988	1.047	0.998	0.936	0.912	1.085	1.011	1.009	0.906034
P42704	1043	C	Leucine-rich PPR motif-containing protein, mitochondrial OS=Homo sapiens OX=9606 GN=LRPPRC PE=1 SV=3	LRPPRC	1	0.00126192	95.62	3	DILIAC(1)R	-0.067556	1	0.902	0.821	0.784	1.27	1.091	1.132	1.028	1.016	1.016	0.98	0.982	0.988	0.877	0.808	0.772	1.296	1.111	1.146	1.446	0.00358818
P42704	927	C	Leucine-rich PPR motif-containing protein, mitochondrial OS=Homo sapiens OX=9606 GN=LRPPRC PE=1 SV=3	LRPPRC	1	0.000832937	103.92	2	LQWFC(1)DR	-0.080896	2	1.105	1.085	1.033	1.028	0.889	0.86	1.028	1.016	1.016	0.98	0.982	0.988	1.075	1.068	1.017	1.049	0.905	0.87	0.894	0.124774
P42704	130	C	Leucine-rich PPR motif-containing protein, mitochondrial OS=Homo sapiens OX=9606 GN=LRPPRC PE=1 SV=3	LRPPRC	1	2.77255e-13	170.24	2	SC(1)GSLLPELK	0.14764	3	1.003	1.022	1.255	1.011	0.842	0.867	1.028	1.016	1.016	0.98	0.982	0.988	0.976	1.006	1.235	1.032	0.857	0.878	0.86	0.189773
P42704	113	C	Leucine-rich PPR motif-containing protein, mitochondrial OS=Homo sapiens OX=9606 GN=LRPPRC PE=1 SV=3	LRPPRC	1	0.00299379	85.265	3	VFNDTC(1)R	1.3245	1	1.095	1.148	1.116	0.933	0.829	0.88	1.028	1.016	1.016	0.98	0.982	0.988	1.065	1.13	1.098	0.952	0.844	0.891	0.816	0.00622742
P42765	116	C	3-ketoacyl-CoA thiolase, mitochondrial OS=Homo sapiens OX=9606 GN=ACAA2 PE=1 SV=2	ACAA2	1	3.21525e-33	209.73	4	EAEVVLC(1)GGTESMSQAPYC(1)VR	0.085336	3	1.594	1.702	1.648	0.312	0.385	0.359	1.257	1.21	1.177	0.78	0.77	0.784	1.268	1.407	1.4	0.4	0.5	0.458	0.333	0.000113558
P42765	128	C	3-ketoacyl-CoA thiolase, mitochondrial OS=Homo sapiens OX=9606 GN=ACAA2 PE=1 SV=2	ACAA2	1	3.21525e-33	209.73	4	EAEVVLC(1)GGTESMSQAPYC(1)VR	0.085336	3	1.594	1.702	1.648	0.312	0.385	0.359	1.257	1.21	1.177	0.78	0.77	0.784	1.268	1.407	1.4	0.4	0.5	0.458	0.333	0.000113558
P42785	310	C	Lysosomal Pro-X carboxypeptidase OS=Homo sapiens OX=9606 GN=PRCP PE=1 SV=1	PRCP	1	0.00262608	98.133	2	VVC(1)QYLK	-3.1508	2	0.966	0.898	1.018	1.107	1.021	0.991	0.998	0.959	0.971	0.989	0.978	0.998	0.968	0.936	1.048	1.119	1.044	0.993	1.069	0.238254
P42892	755	C	Endothelin-converting enzyme 1 OS=Homo sapiens OX=9606 GN=ECE1 PE=1 SV=2	ECE1	1	1.26808e-05	121.68	4	C(1)PPGSPMNPPHK	-0.50371	2	1.349	1.101	1.098	0.861	0.753	0.838	1.119	1.143	1.143	0.84	0.878	0.838	1.206	0.963	0.961	1.025	0.858	1	0.921	0.444174
P42892	435	C	Endothelin-converting enzyme 1 OS=Homo sapiens OX=9606 GN=ECE1 PE=1 SV=2	ECE1	1	1.47063e-07	117.18	3	FC(1)VSDTENNLGFALGPMFVK	-0.9186	2	1.339	1.072	1.22	0.844	0.876	0.649	1.119	1.143	1.143	0.84	0.878	0.838	1.197	0.938	1.067	1.005	0.998	0.774	0.867	0.262883
P43121	223	C	Cell surface glycoprotein MUC18 OS=Homo sapiens OX=9606 GN=MCAM PE=1 SV=2	MCAM	1	4.23014e-17	185.25	2	EDKDAQFYC(1)ELNYR	-0.0025973	14	1.305	1.243	1.334	0.727	0.688	0.703	1.293	1.268	1.26	0.711	0.708	0.728	1.009	0.98	1.059	1.023	0.972	0.966	0.971	0.377239
P43121	272	C	Cell surface glycoprotein MUC18 OS=Homo sapiens OX=9606 GN=MCAM PE=1 SV=2	MCAM	1	4.90733e-05	100.55	2	C(1)LADGNPPPHFSISK	-0.34818	8	1.318	1.259	1.252	0.802	0.714	0.654	1.293	1.268	1.26	0.711	0.708	0.728	1.019	0.993	0.994	1.128	1.008	0.898	1.009	0.943377
P43121	161	C	Cell surface glycoprotein MUC18 OS=Homo sapiens OX=9606 GN=MCAM PE=1 SV=2	MCAM	1	0.000652074	83.045	3	EPEEVATC(1)VGR	-0.079191	2	1.45	1.264	1.355	0.67	0.651	0.61	1.293	1.268	1.26	0.711	0.708	0.728	1.121	0.997	1.075	0.942	0.919	0.838	0.845	0.0272272
P43121	116	C	Cell surface glycoprotein MUC18 OS=Homo sapiens OX=9606 GN=MCAM PE=1 SV=2	MCAM	1	0.0590978	49.59	3	IFLC(1)QGK	0.044305	1							1.293	1.268	1.26	0.711	0.708	0.728
P43243	230	C	Matrin-3 OS=Homo sapiens OX=9606 GN=MATR3 PE=1 SV=2	MATR3	1	1.43967e-06	141.86	5	C(1)RDDSFFGETSHNYHK	0.041697	3	1.583	1.563	1.419	0.528	0.45	0.456	1.221	1.194	1.184	0.788	0.786	0.817	1.296	1.309	1.198	0.67	0.573	0.558	0.474	0.000295536
P43243	806	C	Matrin-3 OS=Homo sapiens OX=9606 GN=MATR3 PE=1 SV=2	MATR3	1	8.44186e-06	133.02	2	LC(1)SLFYTNEEVAK	0.2509	4	1.492	1.356	1.291	0.674	0.634	0.554	1.221	1.194	1.184	0.788	0.786	0.817	1.222	1.136	1.09	0.855	0.807	0.678	0.679	0.00717345
P43251	143	C	Biotinidase OS=Homo sapiens OX=9606 GN=BTD PE=1 SV=2	BTD	1	0.0176459	52.79	3	WNPC(1)LEPHR	-0.13186	1	1.182	1.184	1.233	0.685	0.933	0.784
P43304	285	C	Glycerol-3-phosphate dehydrogenase, mitochondrial OS=Homo sapiens OX=9606 GN=GPD2 PE=1 SV=3	GPD2	1	3.65905e-06	134.04	3	C(1)VINATGPFTDSVR	-0.26663	1	1.39	1.237	1.452	0.639	0.624	0.659	1.12	1.14	1.127	0.864	0.839	0.841	1.241	1.085	1.288	0.74	0.744	0.784	0.628	0.00110409
P43487	132	C	Ran-specific GTPase-activating protein OS=Homo sapiens OX=9606 GN=RANBP1 PE=1 SV=1	RANBP1	1	0.00914885	45.885	4	AWVWNTHADFADEC(1)PKPELLAIR	-0.30529	1	1.143	1.484	1.12	0.821	0.712	0.721	0.53	0.591	0.579	1.436	1.427	1.454	2.157	2.511	1.934	0.572	0.499	0.496	0.237	8.61441e-05
P43490	401	C	Nicotinamide phosphoribosyltransferase OS=Homo sapiens OX=9606 GN=NAMPT PE=1 SV=1	NAMPT	1	0.000888067	73.386	3	C(1)SYVVTNGLGINVFK	0.14093	1	1.233	1.103	1.195	0.717	0.818	0.934	0.577	0.604	0.621	1.448	1.43	1.405	2.137	1.826	1.924	0.495	0.572	0.665	0.294	0.000223483
P43490	39	C	Nicotinamide phosphoribosyltransferase OS=Homo sapiens OX=9606 GN=NAMPT PE=1 SV=1	NAMPT	1	0.000744436	105.39	3	VYSYFEC(1)R	0.48034	2	1.028	1.075	1.023	0.998	1.001	0.875	0.577	0.604	0.621	1.448	1.43	1.405	1.782	1.78	1.647	0.689	0.7	0.623	0.386	2.91386e-05
P43686	210	C	26S proteasome regulatory subunit 6B OS=Homo sapiens OX=9606 GN=PSMC4 PE=1 SV=2	PSMC4	1	0.00179936	76.827	2	GVLMYGPPGC(1)GK	-0.2328	1	1.243	1.166	1.218	0.761	0.745	0.867	0.618	0.619	0.623	1.428	1.398	1.357	2.011	1.884	1.955	0.533	0.533	0.639	0.291	4.064e-05
P43686	379	C	26S proteasome regulatory subunit 6B OS=Homo sapiens OX=9606 GN=PSMC4 PE=1 SV=2	PSMC4	1	0.000774941	65.085	3	ISGADINSIC(1)QESGMLAVR	-0.85361	1	1.079	1.036	1.206	0.948	0.882	0.849	0.618	0.619	0.623	1.428	1.398	1.357	1.746	1.674	1.936	0.664	0.631	0.626	0.359	2.62229e-05
P45880	47	C	Voltage-dependent anion-selective channel protein 2 OS=Homo sapiens OX=9606 GN=VDAC2 PE=1 SV=2	VDAC2	1	2.25196e-29	207.72	2	SC(1)SGVEFSTSGSSNTDTGK	0.18856	4	1.223	1.08	1.101	0.919	0.806	0.871	1.04	1.031	1.014	0.972	0.954	0.95	1.176	1.048	1.086	0.945	0.845	0.917	0.818	0.013552
Q13185	160	C	Chromobox protein homolog 3 OS=Homo sapiens OX=9606 GN=CBX3 PE=1 SV=4	CBX3	1	0.00202909	70.089	3	C(1)PQIVIAFYEER	-0.52579	1	1.113	1.172	0.847	1.164	0.73	0.973	1.093	1.107	1.067	0.941	0.953	0.881	1.018	1.059	0.794	1.237	0.766	1.104	1.082	0.714776
P45974	219	C	Ubiquitin carboxyl-terminal hydrolase 5 OS=Homo sapiens OX=9606 GN=USP5 PE=1 SV=2	USP5	1	0.00800222	52.026	3	ENLWLNLTDGSILC(1)GR	-0.7777	1							0.871	0.838	0.836	1.159	1.122	1.174
P45985	379	C	Dual specificity mitogen-activated protein kinase kinase 4 OS=Homo sapiens OX=9606 GN=MAP2K4 PE=1 SV=1	MAP2K4	1	0.00025541	95.573	3	AVEVAC(1)YVC(1)K	0.65645	1							0.625	0.695	0.69	1.322	1.352	1.402
P45985	382	C	Dual specificity mitogen-activated protein kinase kinase 4 OS=Homo sapiens OX=9606 GN=MAP2K4 PE=1 SV=1	MAP2K4	1	0.00025541	95.573	3	AVEVAC(1)YVC(1)K	0.65645	1							0.625	0.695	0.69	1.322	1.352	1.402
P46013	824	C	Proliferation marker protein Ki-67 OS=Homo sapiens OX=9606 GN=MKI67 PE=1 SV=2	MKI67	1	0.000588593	95.909	3	C(1)SASPPLR	0.24335	1	1.547	1.123	1.368	0.624	0.719	0.619	1.455	1.439	1.418	0.543	0.54	0.541	1.063	0.78	0.965	1.149	1.331	1.144	1.291	0.0663926
P46013	261	C	Proliferation marker protein Ki-67 OS=Homo sapiens OX=9606 GN=MKI67 PE=1 SV=2	MKI67	1	1.99745e-08	150.84	2	ENVLQYC(1)R	-0.75573	3	1.836	1.785	1.773	0.178	0.206	0.221	1.455	1.439	1.418	0.543	0.54	0.541	1.262	1.24	1.25	0.328	0.381	0.409	0.298	4.89827e-05
P46013	903	C	Proliferation marker protein Ki-67 OS=Homo sapiens OX=9606 GN=MKI67 PE=1 SV=2	MKI67	1	8.58894e-05	115.18	2	SEETNTEIVEC(1)ILK	0.55037	2	1.512	1.481	1.411	0.56	0.547	0.489	1.455	1.439	1.418	0.543	0.54	0.541	1.039	1.029	0.995	1.031	1.013	0.904	0.962	0.409679
P46060	82	C	Ran GTPase-activating protein 1 OS=Homo sapiens OX=9606 GN=RANGAP1 PE=1 SV=1	RANGAP1	1	0.000219174	96.113	3	C(1)HWSDMFTGR	-0.17691	1	1.687	1.497	1.443	0.481	0.393	0.499	1.113	1.106	1.088	0.88	0.907	0.906	1.516	1.354	1.326	0.547	0.433	0.551	0.365	0.000346559
P46060	169	C	Ran GTPase-activating protein 1 OS=Homo sapiens OX=9606 GN=RANGAP1 PE=1 SV=1	RANGAP1	1	0.000447497	87.363	3	ILAAALTEC(1)HR	-0.90996	1	1.575	1.348	1.381	0.575	0.568	0.552	1.113	1.106	1.088	0.88	0.907	0.906	1.415	1.219	1.269	0.653	0.626	0.609	0.484	0.000121129
P46060	274	C	Ran GTPase-activating protein 1 OS=Homo sapiens OX=9606 GN=RANGAP1 PE=1 SV=1	RANGAP1	1	9.32559e-05	97.86	3	QVEVINFGDC(1)LVR	-0.62671	1	1.482	1.58	1.226	0.571	0.561	0.58	1.113	1.106	1.088	0.88	0.907	0.906	1.332	1.429	1.127	0.649	0.619	0.64	0.491	0.000595973
P46109	44	C	Crk-like protein OS=Homo sapiens OX=9606 GN=CRKL PE=1 SV=1	CRKL	1	0.000976102	62.203	3	DSSTC(1)PGDYVLSVSENSR	0.05334	1	1.184	1.255	1.342	0.758	0.677	0.784	0.661	0.576	0.631	1.394	1.364	1.356	1.791	2.179	2.127	0.544	0.496	0.578	0.265	6.38735e-05
P46379	345	C	Large proline-rich protein BAG6 OS=Homo sapiens OX=9606 GN=BAG6 PE=1 SV=2	BAG6	1	0.0486365	45.598	4	C(1)NLAC(1)TPPR	0.93011	1							0.854	0.859	0.904	1.094	1.099	1.171
P46379	349	C	Large proline-rich protein BAG6 OS=Homo sapiens OX=9606 GN=BAG6 PE=1 SV=2	BAG6	1	0.0486365	45.598	4	C(1)NLAC(1)TPPR	0.93011	1							0.854	0.859	0.904	1.094	1.099	1.171
P46459	599	C	Vesicle-fusing ATPase OS=Homo sapiens OX=9606 GN=NSF PE=1 SV=3	NSF	1	0.000246087	89.541	3	SQLSC(1)VVVDDIER	0.19617	1	1.254	1.208	1.244	0.839	0.768	0.687	1.024	1.017	1.019	0.993	0.96	0.992	1.225	1.188	1.221	0.845	0.8	0.693	0.643	0.00176454
P46527	148	C	Cyclin-dependent kinase inhibitor 1B OS=Homo sapiens OX=9606 GN=CDKN1B PE=1 SV=1	CDKN1B	1	0.00825405	48.883	3	TDPSDSQTGLAEQC(1)AGIR	-0.35094	1							0.881	0.907	0.933	1.074	1.13	1.102
P46531	1304	C	Neurogenic locus notch homolog protein 1 OS=Homo sapiens OX=9606 GN=NOTCH1 PE=1 SV=4	NOTCH1	1	0.00213086	78.516	4	C(1)ESVINGC(1)K	0.7947	1							1.325	1.33	1.137	0.679	0.756	0.752
P46531	1311	C	Neurogenic locus notch homolog protein 1 OS=Homo sapiens OX=9606 GN=NOTCH1 PE=1 SV=4	NOTCH1	1	0.00213086	78.516	4	C(1)ESVINGC(1)K	0.7947	1							1.325	1.33	1.137	0.679	0.756	0.752
P46734	305	C	Dual specificity mitogen-activated protein kinase kinase 3 OS=Homo sapiens OX=9606 GN=MAP2K3 PE=1 SV=2	MAP2K3	1	0.000156523	99.522	2	FSPEFVDFTAQC(1)LR	-0.45083	2	1.303	1.322	1.226	0.722	0.746	0.681	0.7	0.716	0.72	1.324	1.329	1.294	1.861	1.846	1.703	0.545	0.561	0.526	0.302	3.8262e-06
P46776	70	C	60S ribosomal protein L27a OS=Homo sapiens OX=9606 GN=RPL27A PE=1 SV=2	RPL27A	1	1.07097e-08	154.66	3	NQSFC(1)PTVNLDK	-0.97491	2	1.274	1.251	1.209	0.819	0.724	0.722	0.81	0.784	0.815	1.224	1.129	1.199	1.573	1.596	1.483	0.669	0.641	0.602	0.411	1.97166e-05
P46776	144	C	60S ribosomal protein L27a OS=Homo sapiens OX=9606 GN=RPL27A PE=1 SV=2	RPL27A	1	0.000577058	94.006	2	SVGGAC(1)VLVA	-0.2379	1	1.192	0.86	1.123	1.295	0.724	0.807	0.81	0.784	0.815	1.224	1.129	1.199	1.472	1.097	1.378	1.058	0.641	0.673	0.601	0.0445626
P46777	62	C	60S ribosomal protein L5 OS=Homo sapiens OX=9606 GN=RPL5 PE=1 SV=3	RPL5	1	0.0505439	47.603	2	DIIC(1)QIAYAR	0.14204	1	1.119	0.899	0.848	1.182	1.033	0.918	0.778	0.803	0.78	1.252	1.232	1.174	1.438	1.12	1.087	0.944	0.838	0.782	0.703	0.029314
P46782	172	C	40S ribosomal protein S5 OS=Homo sapiens OX=9606 GN=RPS5 PE=1 SV=4	RPS5	1	0.000682589	74.789	3	TIAEC(1)LADELINAAK	-0.035665	1	1.302	1.254	1.335	0.759	0.619	0.732	0.831	0.839	0.837	1.15	1.194	1.186	1.567	1.495	1.595	0.66	0.518	0.617	0.385	0.000213391
P46821	2083	C	Microtubule-associated protein 1B OS=Homo sapiens OX=9606 GN=MAP1B PE=1 SV=2	MAP1B	1	0.0134108	53.981	4	QDVDLC(1)LVSSC(1)EYK	-0.22441	1							0.417	0.421	0.425	1.625	1.605	1.587
P46821	2088	C	Microtubule-associated protein 1B OS=Homo sapiens OX=9606 GN=MAP1B PE=1 SV=2	MAP1B	1	0.0134108	53.981	4	QDVDLC(1)LVSSC(1)EYK	-0.22441	1							0.417	0.421	0.425	1.625	1.605	1.587
P46821	2041	C	Microtubule-associated protein 1B OS=Homo sapiens OX=9606 GN=MAP1B PE=1 SV=2	MAP1B	1	0.000477234	78.285	3	TPDTSTYC(1)YETAEK	-0.030572	2	1.099	1.123	1.263	0.885	0.874	0.756	0.417	0.421	0.425	1.625	1.605	1.587	2.635	2.667	2.972	0.545	0.545	0.476	0.189	9.48239e-06
P46926	239	C	Glucosamine-6-phosphate isomerase 1 OS=Homo sapiens OX=9606 GN=GNPDA1 PE=1 SV=1	GNPDA1	1	5.89932e-09	161.62	2	TVFVC(1)DEDATLELK	-0.28422	2	1.011	0.996	1.098	0.936	1.003	0.956	0.459	0.458	0.499	1.501	1.547	1.524	2.203	2.175	2.2	0.624	0.648	0.627	0.289	6.21261e-08
P46940	45	C	Ras GTPase-activating-like protein IQGAP1 OS=Homo sapiens OX=9606 GN=IQGAP1 PE=1 SV=1	IQGAP1	1	0.00022808	85.469	3	QNVAYEYLC(1)HLEEAK	-0.046928	1	1.164	1.148	1.169	0.813	0.913	0.794	0.748	0.746	0.758	1.269	1.254	1.252	1.556	1.539	1.542	0.641	0.728	0.634	0.432	4.60646e-05
P46940	1534	C	Ras GTPase-activating-like protein IQGAP1 OS=Homo sapiens OX=9606 GN=IQGAP1 PE=1 SV=1	IQGAP1	1	0.000367188	108.98	3	TC(1)LDNLASK	0.53902	2	1.155	1.001	1.023	1.005	0.941	0.874	0.748	0.746	0.758	1.269	1.254	1.252	1.544	1.342	1.35	0.792	0.75	0.698	0.529	0.000408222
P46977	193	C	Dolichyl-diphosphooligosaccharide--protein glycosyltransferase subunit STT3A OS=Homo sapiens OX=9606 GN=STT3A PE=1 SV=2	STT3A	1	0.000181321	107.57	3	TGSIC(1)WAAK	-0.43156	1	1.55	1.444	1.39	0.589	0.353	0.674	1.28	1.252	1.25	0.737	0.754	0.728	1.211	1.153	1.112	0.799	0.468	0.926	0.631	0.0746946
P47755	141	C	F-actin-capping protein subunit alpha-2 OS=Homo sapiens OX=9606 GN=CAPZA2 PE=1 SV=3	CAPZA2	1	0.00407865	59.607	3	EHYPNGVC(1)TVYGK	0.28566	1	1.23	1.136	1.263	0.802	0.799	0.77	1.02	1.062	1.026	0.965	0.984	0.953	1.206	1.07	1.231	0.831	0.812	0.808	0.699	0.00132359
P47755	157	C	F-actin-capping protein subunit alpha-2 OS=Homo sapiens OX=9606 GN=CAPZA2 PE=1 SV=3	CAPZA2	1	0.000165663	74.029	4	KIDGQQTIIAC(1)IESHQFQAK	-0.23709	1	1.384	1.393	1.304	0.578	0.735	0.606	1.02	1.062	1.026	0.965	0.984	0.953	1.357	1.312	1.271	0.599	0.747	0.636	0.503	0.000545405
P47756	62	C	F-actin-capping protein subunit beta OS=Homo sapiens OX=9606 GN=CAPZB PE=1 SV=4	CAPZB	1	0.000221931	105.1	3	DYLLC(1)DYNR	0.12535	3	1.292	1.161	1.286	0.751	0.706	0.804	0.986	0.982	0.969	1.006	0.995	1.03	1.31	1.182	1.327	0.747	0.71	0.781	0.586	0.000309964
P47895	164	C	Aldehyde dehydrogenase family 1 member A3 OS=Homo sapiens OX=9606 GN=ALDH1A3 PE=1 SV=2	ALDH1A3	1	0.00387306	60.628	3	TIPTDDNVVC(1)FTR	1.26	1	1.532	1.416	1.43	0.538	0.525	0.558	1.546	1.481	1.518	0.444	0.442	0.448	0.991	0.956	0.942	1.212	1.188	1.246	1.262	0.000339143
P48059	138	C	LIM and senescent cell antigen-like-containing domain protein 1 OS=Homo sapiens OX=9606 GN=LIMS1 PE=1 SV=4	LIMS1	1	4.39891e-06	130.1	3	C(1)HAIIDEQPLIFK	0.1653	1	0.844	1.309	1.146	0.829	0.949	0.922	0.78	0.789	0.908	1.182	1.166	1.182	1.082	1.659	1.262	0.701	0.814	0.78	0.573	0.0149869
P48059	300	C	LIM and senescent cell antigen-like-containing domain protein 1 OS=Homo sapiens OX=9606 GN=LIMS1 PE=1 SV=4	LIMS1	1	0.000796708	89.548	3	FVEFDMKPVC(1)K	-1.6312	2	1.326	1.19	1.248	0.749	0.783	0.703	0.78	0.789	0.908	1.182	1.166	1.182	1.7	1.508	1.374	0.634	0.672	0.595	0.415	0.000245813
P48060	201	C	Glioma pathogenesis-related protein 1 OS=Homo sapiens OX=9606 GN=GLIPR1 PE=1 SV=3	GLIPR1	1	4.2541e-06	141.2	4	C(1)LDNLC(1)VNR	0.13932	2							1.514	1.525	1.595	0.458	0.458	0.408
P48060	206	C	Glioma pathogenesis-related protein 1 OS=Homo sapiens OX=9606 GN=GLIPR1 PE=1 SV=3	GLIPR1	1	4.2541e-06	141.2	4	C(1)LDNLC(1)VNR	0.13932	2							1.514	1.525	1.595	0.458	0.458	0.408
P48147	25	C	Prolyl endopeptidase OS=Homo sapiens OX=9606 GN=PREP PE=1 SV=2	PREP	1	0.0462156	40.614	3	IC(1)DPYAWLEDPDSEQTK	3.9808	1							0.466	0.488	0.481	1.52	1.519	1.54
P48307	130	C	Tissue factor pathway inhibitor 2 OS=Homo sapiens OX=9606 GN=TFPI2 PE=1 SV=1	TFPI2	1	0.0592648	51.059	3	FFSGGC(1)HR	1.693	1
P48444	441	C	Coatomer subunit delta OS=Homo sapiens OX=9606 GN=ARCN1 PE=1 SV=1	ARCN1	1	0.00564399	56.599	3	RNTLEWC(1)LPVIDAK	1.8632	1							0.76	0.753	0.773	1.289	1.253	1.247
P48444	94	C	Coatomer subunit delta OS=Homo sapiens OX=9606 GN=ARCN1 PE=1 SV=1	ARCN1	1	0.00129982	94.887	3	VIPEYC(1)R	-0.029294	1	1.083	0.971	1.213	0.981	0.913	0.839	0.76	0.753	0.773	1.289	1.253	1.247	1.425	1.29	1.569	0.761	0.729	0.673	0.505	0.000526727
P48449	567	C	Lanosterol synthase OS=Homo sapiens OX=9606 GN=LSS PE=1 SV=1	LSS	1	1.17345e-11	166.07	2	ETLTQGLEFC(1)R	0.0003375	2	1.578	1.738	1.639	0.365	0.329	0.352	1.292	1.237	1.276	0.702	0.71	0.758	1.221	1.405	1.284	0.52	0.463	0.464	0.37	5.99828e-05
P48449	700	C	Lanosterol synthase OS=Homo sapiens OX=9606 GN=LSS PE=1 SV=1	LSS	1	0.00592517	62.166	2	SC(1)AISYTSYR	0.21463	2	1.721	1.549	1.484	0.452	0.404	0.39	1.292	1.237	1.276	0.702	0.71	0.758	1.332	1.252	1.163	0.644	0.569	0.515	0.461	0.000506725
P48507	72	C	Glutamate--cysteine ligase regulatory subunit OS=Homo sapiens OX=9606 GN=GCLM PE=1 SV=1	GCLM	1	0.000365363	75.463	3	EFPDVLEC(1)TVSHAVEK	-0.81317	2	1.375	1.401	1.493	0.468	0.53	0.734	1.031	1.078	1.075	0.883	0.934	1.01	1.334	1.3	1.389	0.53	0.567	0.727	0.453	0.00122596
P48637	294	C	Glutathione synthetase OS=Homo sapiens OX=9606 GN=GSS PE=1 SV=1	GSS	1	1.41949e-06	138.89	2	C(1)PDIATQLAGTK	0.2062	2	1.341	0.907	0.993	1.016	0.849	0.894	0.801	0.787	0.754	1.244	1.234	1.204	1.674	1.152	1.317	0.817	0.688	0.743	0.543	0.00743319
P48643	440	C	T-complex protein 1 subunit epsilon OS=Homo sapiens OX=9606 GN=CCT5 PE=1 SV=1	CCT5	1	1.73374e-05	125.48	2	C(1)PTLEQYAMR	0.24442	2	0.915	1.042	0.968	1.052	0.99	1.032	0.668	0.666	0.662	1.359	1.358	1.353	1.37	1.565	1.462	0.774	0.729	0.763	0.515	9.88841e-05
P48643	377	C	T-complex protein 1 subunit epsilon OS=Homo sapiens OX=9606 GN=CCT5 PE=1 SV=1	CCT5	1	1.87782e-08	151.75	3	MLVIEQC(1)K	-0.60835	4	1.156	1.172	1.149	0.836	0.839	0.849	0.668	0.666	0.662	1.359	1.358	1.353	1.731	1.76	1.736	0.615	0.618	0.627	0.356	1.89083e-08
P48651	153	C	Phosphatidylserine synthase 1 OS=Homo sapiens OX=9606 GN=PTDSS1 PE=1 SV=1	PTDSS1	1	6.89905e-08	135.28	3	EADVMEYAVNC(1)HVITWER	-0.46289	1	1.302	1.165	1.291	0.787	0.754	0.701	1.222	1.268	1.274	0.758	0.733	0.726	1.065	0.919	1.013	1.038	1.029	0.966	1.012	0.799068
P48651	419	C	Phosphatidylserine synthase 1 OS=Homo sapiens OX=9606 GN=PTDSS1 PE=1 SV=1	PTDSS1	1	2.15405e-06	99.021	4	TYSEC(1)EDGTYSPEISWHHR	-0.39384	3	1.573	1.406	1.675	0.362	0.578	0.406	1.222	1.268	1.274	0.758	0.733	0.726	1.287	1.109	1.315	0.478	0.789	0.559	0.492	0.00981106
P48729	249	C	Casein kinase I isoform alpha OS=Homo sapiens OX=9606 GN=CSNK1A1 PE=1 SV=2	CSNK1A1	1	0.0114643	65.305	2	MSTPVEVLC(1)K	-0.048528	1	1.374	1.202	1.467	0.73	0.592	0.634	1.143	1.168	1.152	0.829	0.862	0.849	1.202	1.029	1.273	0.881	0.687	0.747	0.661	0.0126985
P48739	191	C	Phosphatidylinositol transfer protein beta isoform OS=Homo sapiens OX=9606 GN=PITPNB PE=1 SV=2	PITPNB	0.96066	0.0391721	41.967	3	ELANSPDC(0.039)PQMC(0.961)AYK	-0.49189	1	1.471	0.906	1.124	0.87	0.653	0.975	0.743	0.755	0.747	1.261	1.279	1.233	1.98	1.2	1.505	0.69	0.511	0.791	0.425	0.0118324
P48745	144	C	CCN family member 3 OS=Homo sapiens OX=9606 GN=CCN3 PE=1 SV=1	CCN3	1	0.00344204	59.261	4	C(1)QLDVLLPEPNC(1)PAPR	-0.26815	1
P48745	155	C	CCN family member 3 OS=Homo sapiens OX=9606 GN=CCN3 PE=1 SV=1	CCN3	1	0.00344204	59.261	4	C(1)QLDVLLPEPNC(1)PAPR	-0.26815	1
P48960	44	C	Adhesion G protein-coupled receptor E5 OS=Homo sapiens OX=9606 GN=ADGRE5 PE=1 SV=4	ADGRE5	1	4.54347e-153	330.79	4	C(1)NPGFSSFSEIITTPTETC(0.116)DDINEC(0.884)ATPSK	0.07426	7							0.904	0.968	0.92	1.097	1.082	1.075
P48960	68	C	Adhesion G protein-coupled receptor E5 OS=Homo sapiens OX=9606 GN=ADGRE5 PE=1 SV=4	ADGRE5	0.883828	4.54347e-153	330.79	4	C(1)NPGFSSFSEIITTPTETC(0.116)DDINEC(0.884)ATPSK	0.07426	7							0.904	0.968	0.92	1.097	1.082	1.075
P48960	256	C	Adhesion G protein-coupled receptor E5 OS=Homo sapiens OX=9606 GN=ADGRE5 PE=1 SV=4	ADGRE5	1	2.04779e-05	86.182	4	DTVC(1)EDMTFSTWTPPPGVHSQTLSR	-0.3691	1	1.034	1.334	1.142	0.94	0.763	0.787	0.904	0.968	0.92	1.097	1.082	1.075	1.144	1.378	1.241	0.857	0.705	0.732	0.61	0.00352908
P48960	495	C	Adhesion G protein-coupled receptor E5 OS=Homo sapiens OX=9606 GN=ADGRE5 PE=1 SV=4	ADGRE5	1	6.38679e-20	199.7	3	QELLC(1)AFWK	-0.32248	3	0.939	0.915	0.972	1.121	1.009	1.044	0.904	0.968	0.92	1.097	1.082	1.075	1.039	0.945	1.057	1.022	0.933	0.971	0.962	0.432923
P49023	290	C	Paxillin OS=Homo sapiens OX=9606 GN=PXN PE=1 SV=3	PXN	1	0.00668271	69.998	3	C(1)WAAGWPR	-0.4484	1	1.472	1.407	1.19	0.643	0.707	0.581	0.71	0.755	0.708	1.28	1.316	1.307	2.073	1.864	1.681	0.502	0.537	0.445	0.264	8.33835e-05
P49023	417	C	Paxillin OS=Homo sapiens OX=9606 GN=PXN PE=1 SV=3	PXN	1	1.24751e-09	150.94	4	C(1)YYC(1)NGPILDK	-0.28586	8	1.133	1.147	1.114	0.909	0.844	0.853	0.71	0.755	0.708	1.28	1.316	1.307	1.596	1.519	1.573	0.71	0.641	0.653	0.427	1.64349e-05
P49023	420	C	Paxillin OS=Homo sapiens OX=9606 GN=PXN PE=1 SV=3	PXN	1	1.24751e-09	150.94	4	C(1)YYC(1)NGPILDK	-0.28586	5							0.71	0.755	0.708	1.28	1.316	1.307
P49023	505	C	Paxillin OS=Homo sapiens OX=9606 GN=PXN PE=1 SV=3	PXN	1	3.02505e-16	137.16	4	EC(1)FTPFVNGSFFEHDGQPYCEVHYHER	-0.2263	2	1.07	0.941	1.147	0.879	0.982	0.981	0.71	0.755	0.708	1.28	1.316	1.307	1.507	1.246	1.62	0.687	0.746	0.751	0.499	0.00116824
P49023	523	C	Paxillin OS=Homo sapiens OX=9606 GN=PXN PE=1 SV=3	PXN	1	7.30899e-09	110.94	4	ECFTPFVNGSFFEHDGQPYC(1)EVHYHER	-0.035642	1	1.158	1.157	0.879	0.785	0.926	1.096	0.71	0.755	0.708	1.28	1.316	1.307	1.631	1.532	1.242	0.613	0.704	0.839	0.489	0.0042849
P49023	108	C	Paxillin OS=Homo sapiens OX=9606 GN=PXN PE=1 SV=3	PXN	1	3.85438e-20	186.43	2	TSSVSNPQDSVGSPC(1)SR	0.14298	2	1.402	1.007	1.082	0.782	0.591	1.137	0.71	0.755	0.708	1.28	1.316	1.307	1.975	1.334	1.528	0.611	0.449	0.87	0.399	0.0134543
P49023	384	C	Paxillin OS=Homo sapiens OX=9606 GN=PXN PE=1 SV=3	PXN	0.998236	1.80029e-08	141.86	3	TWHPEHFVC(0.998)THC(0.002)QEEIGSR	-0.059586	4	1.049	1.005	1.048	0.989	1.005	0.905	0.71	0.755	0.708	1.28	1.316	1.307	1.477	1.331	1.48	0.773	0.764	0.692	0.52	0.000190816
P49023	387	C	Paxillin OS=Homo sapiens OX=9606 GN=PXN PE=1 SV=3	PXN	0.997576	5.31673e-07	113.53	4	TWHPEHFVC(0.002)THC(0.998)QEEIGSR	0.182	4	0.996	1.076	1.158	0.971	0.957	0.843	0.71	0.755	0.708	1.28	1.316	1.307	1.403	1.425	1.636	0.759	0.727	0.645	0.477	0.000428672
P49184	22	C	Deoxyribonuclease-1-like 1 OS=Homo sapiens OX=9606 GN=DNASE1L1 PE=1 SV=1	DNASE1L1	1	0.000986757	101.69	2	IC(1)AFNAQR	-0.12732	2	1.127	0.98	1.113	0.968	0.916	0.896	1.114	1.11	1.158	0.882	0.873	0.853	1.012	0.883	0.961	1.098	1.049	1.05	1.119	0.0549232
P49257	230	C	Protein ERGIC-53 OS=Homo sapiens OX=9606 GN=LMAN1 PE=1 SV=2	LMAN1	1	0.0626384	76.064	2	NDYEFC(1)AK	0.90018	1	1.177	1.157	1.257	0.929	0.744	0.737	1.175	1.19	1.171	0.821	0.826	0.804	1.002	0.972	1.073	1.132	0.901	0.917	0.968	0.663745
P49257	190	C	Protein ERGIC-53 OS=Homo sapiens OX=9606 GN=LMAN1 PE=1 SV=2	LMAN1	1	2.89926e-19	137.35	5	NNPAIVIIGNNGQIHYDHQNDGASQALASC(1)QR	-0.067948	3	1.402	1.026	1.216	0.793	0.908	0.655	1.175	1.19	1.171	0.821	0.826	0.804	1.193	0.862	1.038	0.966	1.099	0.815	0.931	0.613209
P49281	64	C	Natural resistance-associated macrophage protein 2 OS=Homo sapiens OX=9606 GN=SLC11A2 PE=1 SV=2	SLC11A2	1	0.00158494	69.108	3	ISIPEEEYSC(1)FSFR	1.4832	1	1.454	0.984	1.137	0.837	0.785	0.803	1.28	1.277	1.403	0.703	0.634	0.676	1.136	0.771	0.81	1.191	1.238	1.188	1.331	0.0697853
P49321	84	C	Nuclear autoantigenic sperm protein OS=Homo sapiens OX=9606 GN=NASP PE=1 SV=2	NASP	1	1.25038e-05	94.007	3	YGETANEC(1)GEAFFFYGK	0.13881	1	1.278	0.936	1.33	0.885	0.785	0.785	0.576	0.592	0.578	1.422	1.419	1.414	2.219	1.581	2.301	0.622	0.553	0.555	0.284	0.000575603
P49327	2202	C	Fatty acid synthase OS=Homo sapiens OX=9606 GN=FASN PE=1 SV=3	FASN	1	0.000830497	85.813	2	ADEASELAC(1)PTPK	-0.68977	1	1.218	1.222	1.141	0.815	0.821	0.782	0.651	0.647	0.637	1.384	1.387	1.377	1.871	1.889	1.791	0.589	0.592	0.568	0.315	6.47707e-07
P49327	1471	C	Fatty acid synthase OS=Homo sapiens OX=9606 GN=FASN PE=1 SV=3	FASN	1	0.000200335	59.356	3	C(1)VLLSNLSSTSHVPEVDPGSAELQK	-0.34791	1	1.347	1.48	1.605	0.658	0.431	0.479	0.651	0.647	0.637	1.384	1.387	1.377	2.069	2.287	2.52	0.475	0.311	0.348	0.165	0.000197627
P49327	2010	C	Fatty acid synthase OS=Homo sapiens OX=9606 GN=FASN PE=1 SV=3	FASN	1	4.30788e-05	88.551	3	EAC(1)PELDYFVVFSSVSC(1)GR	0.052007	1							0.651	0.647	0.637	1.384	1.387	1.377
P49327	2024	C	Fatty acid synthase OS=Homo sapiens OX=9606 GN=FASN PE=1 SV=3	FASN	1	4.30788e-05	88.551	3	EAC(1)PELDYFVVFSSVSC(1)GR	0.052007	1							0.651	0.647	0.637	1.384	1.387	1.377
P49327	212	C	Fatty acid synthase OS=Homo sapiens OX=9606 GN=FASN PE=1 SV=3	FASN	1	0.010085	62.303	2	LGMLSPEGTC(1)K	-0.64842	1	1.352	1.339	1.293	0.738	0.604	0.675	0.651	0.647	0.637	1.384	1.387	1.377	2.077	2.07	2.03	0.533	0.435	0.49	0.236	1.68072e-05
P49327	1186	C	Fatty acid synthase OS=Homo sapiens OX=9606 GN=FASN PE=1 SV=3	FASN	1	1.28335e-05	143.09	2	LLSAAC(1)R	-0.22223	1	1.203	1.111	1.203	0.894	0.792	0.797	0.651	0.647	0.637	1.384	1.387	1.377	1.848	1.717	1.889	0.646	0.571	0.579	0.329	2.15529e-05
P49327	2468	C	Fatty acid synthase OS=Homo sapiens OX=9606 GN=FASN PE=1 SV=3	FASN	1	1.02204e-14	162.49	3	TGGAYGEDLGADYNLSQVC(1)DGK	0.94519	4	1.206	1.138	1.35	0.898	0.66	0.746	0.651	0.647	0.637	1.384	1.387	1.377	1.853	1.759	2.119	0.649	0.476	0.542	0.291	0.000301233
P49366	142	C	Deoxyhypusine synthase OS=Homo sapiens OX=9606 GN=DHPS PE=1 SV=1	DHPS	1	0.000100438	96.059	3	C(1)LAPTYLGEFSLR	-0.25171	1	0.536	0.451	0.555	1.556	1.492	1.41	0.471	0.472	0.507	1.519	1.539	1.58	1.138	0.956	1.095	1.024	0.969	0.892	0.905	0.209813
P49368	372	C	T-complex protein 1 subunit gamma OS=Homo sapiens OX=9606 GN=CCT3 PE=1 SV=4	CCT3	1	0.00307362	94.401	2	AC(1)TILLR	-0.1505	1	1.169	1.056	1.107	0.883	0.913	0.873	0.703	0.725	0.708	1.333	1.314	1.296	1.663	1.457	1.564	0.662	0.695	0.674	0.434	3.36414e-05
P49368	475	C	T-complex protein 1 subunit gamma OS=Homo sapiens OX=9606 GN=CCT3 PE=1 SV=4	CCT3	1	4.67438e-25	189.11	3	HTQENC(1)ETWGVNGETGTLVDMK	0.16514	4	1.13	0.9	0.949	1.004	0.951	1.066	0.703	0.725	0.708	1.333	1.314	1.296	1.607	1.241	1.34	0.753	0.724	0.823	0.549	0.00224324
P49368	173	C	T-complex protein 1 subunit gamma OS=Homo sapiens OX=9606 GN=CCT3 PE=1 SV=4	CCT3	1	0.00137196	70.529	3	WSSLAC(1)NIALDAVK	-0.015577	1	1.011	0.981	0.913	1.129	1.024	0.942	0.703	0.725	0.708	1.333	1.314	1.296	1.438	1.353	1.29	0.847	0.779	0.727	0.577	0.000525404
P49419	522	C	Alpha-aminoadipic semialdehyde dehydrogenase OS=Homo sapiens OX=9606 GN=ALDH7A1 PE=1 SV=5	ALDH7A1	1	0.00200266	79.489	3	STC(1)TINYSK	-0.95526	1	1.621	1.18	1.176	0.68	0.707	0.637	1.253	1.221	1.207	0.74	0.798	0.736	1.294	0.966	0.974	0.919	0.886	0.865	0.826	0.13523
P49454	142	C	Centromere protein F OS=Homo sapiens OX=9606 GN=CENPF PE=1 SV=3	CENPF	1	1.23998e-06	99.86	3	SQQAAQSADVSLNPC(1)NTPQK	-1.2523	1	1.239	1.413	1.758	0.362	0.482	0.746	1.133	1.086	1.093	0.905	0.899	0.882	1.094	1.301	1.608	0.4	0.536	0.846	0.445	0.0259927
P49588	671	C	Alanine--tRNA ligase, cytoplasmic OS=Homo sapiens OX=9606 GN=AARS1 PE=1 SV=2	AARS1	1	0.00011608	108.7	2	AVYTQDC(1)PLAAAK	0.0064048	1	0.844	0.72	0.846	1.367	1.144	1.08	0.575	0.558	0.56	1.477	1.461	1.44	1.468	1.29	1.511	0.926	0.783	0.75	0.576	0.00235651
P49588	184	C	Alanine--tRNA ligase, cytoplasmic OS=Homo sapiens OX=9606 GN=AARS1 PE=1 SV=2	AARS1	1	0.000145249	70.917	3	DNFWEMGDTGPC(1)GPC(1)SEIHYDR	0.1689	5	1.029	1.026	1.27	0.911	0.86	0.904	0.575	0.558	0.56	1.477	1.461	1.44	1.79	1.839	2.268	0.617	0.589	0.628	0.311	0.000113338
P49588	187	C	Alanine--tRNA ligase, cytoplasmic OS=Homo sapiens OX=9606 GN=AARS1 PE=1 SV=2	AARS1	1	0.000145249	70.917	3	DNFWEMGDTGPC(1)GPC(1)SEIHYDR	0.1689	4	1.064	1.013	1.241	0.901	0.936	0.845	0.575	0.558	0.56	1.477	1.461	1.44	1.85	1.815	2.216	0.61	0.641	0.587	0.313	7.14268e-05
P49588	533	C	Alanine--tRNA ligase, cytoplasmic OS=Homo sapiens OX=9606 GN=AARS1 PE=1 SV=2	AARS1	1	4.94146e-15	169.19	2	TC(1)FYAEQGGQIYDEGYLVK	0.033419	3	0.624	0.525	0.599	1.587	1.466	1.2	0.575	0.558	0.56	1.477	1.461	1.44	1.085	0.941	1.07	1.074	1.003	0.833	0.94	0.499401
[truncated: 2,695 more rows]
